# Supplementary material for: Early activation of inflammatory pathways in UBA1-mutated hematopoietic stem and progenitor cells in VEXAS
Source: Cell Rep Med. 2023 Aug 15;4(8):101160. doi: 10.1016/j.xcrm.2023.101160 (PMC10439277; doi:10.1016/j.xcrm.2023.101160)
Supplement: Table S1. Clinical and laboratory characteristics of patients with VEXAS syndrome, related to Figure 1A [file mmc2.xlsx]

## Sheet: Patients' characteristics
		Table S1. Clinical and laboratory characteristics of patients with VEXAS syndrome
		UPN	Age (years) /Sex	Codon	UBA1 variant (p.Met41)	Cytogenetics	Myeloid NGS	Other BM diagnosis	Marrow cellularity (%)	Blasts (%)	M:E ratio	Vacuoles		BM CD34+ (%)	WB x 103/µL	Hemoglobin (g/dL)	MCV (fL)	Platelets x 103/µL	ANC x 103/µL	AMC x 103/µL	ALC x 103/µL
												BM erythroid cells	BM myeloid cells
		Explorative cohort
		1	54/M	ATG/ACG	c.122T<C; p.Met41Thr	46,XY[20]	EZH (VAF 21.13%)		Normocellular (50-60%)	<5	3:1	Yes	Yes	0.72	3.08	11.1	109.8	79	2.64	0.21	1.04
		6	68/M	ATG/GTG	c.122A<G; p.Met41Val	46,XY,del(5),del(13) [16]/46,XY[4]	DNMT3A (VAF 42.56%)	MDS-MLD	Hypercellular (60%)	<5	5:1	Yes	Yes	0.48	2.1	10.2	100.3	43	1.37	0.23	0.33
		11	56/M	ATG/ACG	c.122T<C; p.Met41Thr	46,XY[20]	No variant		Mildly hypercellular (60-70%)	<5	4:1	Yes	Yes	0.32	5.09	8.5	125.9	115	4.08	0.29	0.69
		10	70/M	ATG/ACG	c.122T<C; p.Met41Thr	46,XY[20]	No variant		Hypercellular (70%)	<5	4:1	Yes	Yes	0.8	5.16	11.4	109	159	3.77	0.24	1.03
		13	67/M	ATG/ACG	c.122T<C; p.Met41Thr	46,XY[20]	DNMT3A (VAF 44.37%)	MDS-MLD, MGUS	Hypercellular (95%)	<5	7:1	Yes	Yes	1	2.51	9.9	116.9	46	1.24	0.32	0.85
		14	76/M	ATG/CTG	c.121A<C; p.Met41Leu	46,XY[20]	GNA11 (VAF 3.3%), CSF1R (3.12%)	MDS-SLD	Hypercellular (80-100%)	<5	4:1	Yes	Yes	0.89	5.53	9.9	106.3	42	1.65	0.96	2.84
		15	68/M	ATG/CTG	c.121A<C; pMet41Leu	46,XY,del(20)(q11.2q13.3)[12]/46,XY[8]	No variant	Plasma cell myeloma, MBL	Mildly hypercellular (50%)	<5	4:1	Yes	Yes	0.24	5	11.9	121.2	148	3.8	0.36	0.73
		16	59/M	ATG/ACG	c.122T<C; p.Met41Thr	46,XY[20]	No variant	MBL (small CD5 + B-cell clone)	Hypercellular (75%)	<5	4:1	Yes	Yes	0.96	9.41	8.9	104.7	96	6.22	0.58	2.27
		17	63/M	ATG/ACG	c.122T<C; p.Met41Thr	46,XY[20]	No variant	MDS-SLD	Hypercellular (90%)	<5	8:1	Yes	Yes	0.94	4.72	8.1	100.8	36	3.84	0.12	0.57
		Validation cohort
		49	70/M	ATG/GTG	c.122A<G; p.Met41Val	45,X,-Y[5]/46,XY[15]	SF3B1 (VAF14.84%), TET2 (2.07%)	None	Normocellular (5-40%)	<5	3:1	Yes	Yes	0.6	3.95	10.6	86.6	179	2.41	0.06	1.3
		57	72/M	ATG/ACG	c.122T>C; p.Met41Thr	46,XY[20]	DNMT3A (14.91%), TET2 (53.85%), CHEK2 (6.64%)	MGUS	Hypercellular (40-50%)	<5	3:1	Yes	Yes	0.6	4.48	11.7	119.7	149	3.92	0.11	0.16
		66	65/M	ATG/CTG	c.121A<C; p.Met41Leu	46,XY[20]	CHEK2 (VAF 4.9%)	None	Hypercellular (60-70%)	<5	3-2:1	Yes	Yes	0.3	6.56	14.5	105	199	4.76	0.51	1.07
		75	70/M	ATG/ACG	c.122T>C; p.Met41Thr	46,XY[20]	No variant	None	Hypercellular (50-60%)	<5	4:1	Yes	Yes	1.2	2.42	8.4	98.9	422	1.9	0.02	0.4
		77	61/M	ATG/ACG	c.122T>C; p.Met41Thr	46,XY[20]	ASXL1 (VAF 24.32%), TP53 (4.01%)	MDS-SLD, MGUS	Hypercellular (70%)	<5	6:1	Yes	Yes	1	2.98	12.8	115.8	98	1.89	0.06	0.95
		82	62/M	ATG/ACG	c.122T>C; p.Met41Thr	46,XY[20]	TET2 (2.5%)	None	Normocellular (5-40%)	<5	5:1	Yes	Yes	0.3	5.84	13.3	106.5	203	4.8	0.43	0.41
		84	71/M	ATG/GTG	c.122A<G; p.Met41Val	46,XY[20]	DNMT3A (41.36%), TET2 (15.38%)	MGUS	Hypercellular (25-60%)	<5	4:1	Yes	Yes	0.3	7.13	13	111.4	142	6.23	0.11	0.61
		85	58/M	ATG/CTG	c.121A<C; p.Met41Leu	46,XY[20]	No variant	None	Hypercellular (60-70%)	<5	8:1	Yes	Yes	0.6	5.05	9.5	109.6	422	4.77	0.03	0.18
		88	73/M	ATG/CTG	c.121A<C; p.Met41Leu	46,XY[20]	No variant	None	Hypercellular (50%)	<5	6:1	Yes	Yes	0.5	11.14	8.5	112.4	446	8.76	0.95	1.18
		90	65/M	ATG/CTG	c.121A<C; p.Met41Leu	46,XY[20]	TP53 (5.14%)	None	Normocellular (20-40%)	<5	2-3:1	Yes	Yes	0.3	4.07	10.8	113.2	184	2.95	0.1	0.28
		110	71/M	ATG/ACG	c.122T>C; p.Met41Thr	46,XY[14]	No variant	None	Hypercellular (5=40%)	<5	5:1	Yes	Yes	0.4	7.06	12.6	107.5	280	5.53	0.23	1.19
		UPN, unique patient number, same UPNs as in the original NEJM paper; FISH, fluorescence in situ hybridization; NGS, next generation sequencing; BM, bone marrow; PB, peripheral blood; M:E ratio, myeloid to erythroid ratio; WBC, white blood cells; MCV, mean corpuscular volume; ANC, absolute neutrophil count; AMC, absolute monocyte count; ALC, absolute lymphocyte count; MDS, myelodysplastic syndrome…
