# Supplementary material for: Early activation of inflammatory pathways in UBA1-mutated hematopoietic stem and progenitor cells in VEXAS
Source: Cell Rep Med. 2023 Aug 15;4(8):101160. doi: 10.1016/j.xcrm.2023.101160 (PMC10439277; doi:10.1016/j.xcrm.2023.101160)
Supplement: Table S2. UBA1 mutations in BMMNCs and HSPCs, and gene set enrichment analysis results of differentially expressed genes in UBA1-mutated cells, related to Figure 3 [file mmc3.xlsx]

## Sheet: Contents
	Table S2. UBA1 mutations in BMMNCs and HSPCs,and GSEA results of UBA1-mutated cells
	Contents
	Sheet 1	UBA1 mutations in VEXAS BMMNCs and HSPCs
	Sheet 2	Gene sets upregulated in UBA1-mutated myeloid BMMNCs in ≥ 3 patients
	Sheet 3	Gene sets upregulated in UBA1-mutated myeloid HSPCs in ≥ 3 patients

## Sheet: 1. mtUBA1 in BMMNCs and HSPCs
	Table S2. UBA1 mutations in BMMNCs and HSPCs, and GSEA results of UBA1-mutated cells
	UBA1 mutations in BMMNCs and HSPCs
	BMMNCs
	No. of total cells	76069
	No. of cells with UBA1 read(s)	6820
			No. of cells with 1 read	6467
			No. of cells with 2 reads	314
			No. of cells with 3 reads	34
			No. of cells with 4 reads	5
	No. of cells with altered read(s)	551
			No. of cells with 1 altered read	510
			No. of cells with 2 altered reads	35
			No. of cells with 3 altered reads	5
			No. of cells with 4 altered reads	1
	CD34+ HSPCs
	No. of total cells	57533
	No. of cells with UBA1 read(s)	11617
			No. of cells with 1 read	10234
			No. of cells with 2 reads	1200
			No. of cells with 3 reads	156
			No. of cells with 4 reads	23
			No. of cells with 5 reads	4
	No. of cells with altered read(s)	2130
			No. of cells with 1 altered read	1883
			No. of cells with 2 altered reads	219
			No. of cells with 3 altered reads	24
			No. of cells with 4 altered reads	4
	BMMNCs, bone marrow mononuclear cells; HSPCs, hematopoietic stem cells and progenitor cells;
	GSEA, Gene Set Enrichment Analysis.

## Sheet: 2. Up in BMMNCs in ≥3 patients
	Table S2. UBA1 mutations in BMMNCs and HSPCs, and GSEA results of UBA1-mutated cells
	Gene sets upregulated in UBA1-mutated myeloid BMMNCs in ≥ 3 patients
	29 common pathways in UPNs 14, 15, 16, and 17
	HALLMARK_MYC_TARGETS_V1
	GOBP_ANTIMICROBIAL_HUMORAL_RESPONSE
	GOBP_ESTABLISHMENT_OF_PROTEIN_LOCALIZATION_TO_ORGANELLE
	GOBP_RIBONUCLEOPROTEIN_COMPLEX_BIOGENESIS
	GOBP_ATP_METABOLIC_PROCESS
	GOBP_POSITIVE_REGULATION_OF_TRANSFERASE_ACTIVITY
	GOBP_CELL_ACTIVATION_INVOLVED_IN_IMMUNE_RESPONSE
	GOBP_CYTOKINE_PRODUCTION
	GOBP_MYELOID_LEUKOCYTE_ACTIVATION
	GOBP_MYELOID_LEUKOCYTE_MEDIATED_IMMUNITY
	GOBP_RIBONUCLEOPROTEIN_COMPLEX_SUBUNIT_ORGANIZATION
	GOBP_ANATOMICAL_STRUCTURE_HOMEOSTASIS
	GOBP_PROTON_TRANSMEMBRANE_TRANSPORT
	GOBP_CHEMOKINE_PRODUCTION
	GOBP_RESPONSE_TO_ETHANOL
	GOBP_POSITIVE_REGULATION_OF_PHOSPHORUS_METABOLIC_PROCESS
	GOBP_DEFENSE_RESPONSE_TO_GRAM_POSITIVE_BACTERIUM
	GOBP_AXO_DENDRITIC_TRANSPORT
	GOBP_ENTRY_INTO_HOST
	GOBP_DEFENSE_RESPONSE_TO_GRAM_NEGATIVE_BACTERIUM
	GOBP_ACTIVATION_OF_CYSTEINE_TYPE_ENDOPEPTIDASE_ACTIVITY_INVOLVED_IN_APOPTOTIC_PROCESS
	GOBP_PEPTIDYL_CYSTEINE_MODIFICATION
	GOBP_KILLING_OF_CELLS_OF_OTHER_ORGANISM
	GOBP_REGULATION_OF_PROTEIN_IMPORT
	GOBP_ACUTE_INFLAMMATORY_RESPONSE
	GOBP_POSTSYNAPSE_ORGANIZATION
	GOBP_POSITIVE_REGULATION_OF_DEFENSE_RESPONSE
	GOBP_RESPONSE_TO_ALCOHOL
	REACTOME_CHAPERONE_MEDIATED_AUTOPHAGY
	9 common pathways in UPNs 14, 15, and 16
	HALLMARK_G2M_CHECKPOINT
	GOBP_DNA_BIOSYNTHETIC_PROCESS
	GOBP_REGULATION_OF_DNA_BIOSYNTHETIC_PROCESS
	GOBP_TELOMERE_MAINTENANCE_VIA_TELOMERE_LENGTHENING
	GOBP_POSITIVE_REGULATION_OF_DNA_METABOLIC_PROCESS
	GOBP_REGULATION_OF_TELOMERASE_ACTIVITY
	GOBP_REGULATION_OF_DNA_METABOLIC_PROCESS
	GOBP_CENTRAL_NERVOUS_SYSTEM_NEURON_DEVELOPMENT
	GOBP_POSITIVE_REGULATION_OF_CYCLIN_DEPENDENT_PROTEIN_KINASE_ACTIVITY
	41 common pathways in UPNs 15, 16, and 17
	GOBP_PROCESS_UTILIZING_AUTOPHAGIC_MECHANISM
	GOBP_INORGANIC_ION_TRANSMEMBRANE_TRANSPORT
	GOBP_CELL_GROWTH
	GOBP_RIBONUCLEOSIDE_TRIPHOSPHATE_BIOSYNTHETIC_PROCESS
	GOBP_RIBONUCLEOSIDE_TRIPHOSPHATE_METABOLIC_PROCESS
	GOBP_NUCLEOSIDE_TRIPHOSPHATE_METABOLIC_PROCESS
	GOBP_FC_RECEPTOR_MEDIATED_STIMULATORY_SIGNALING_PATHWAY
	GOBP_POSITIVE_REGULATION_OF_REACTIVE_OXYGEN_SPECIES_METABOLIC_PROCESS
	GOBP_POSITIVE_REGULATION_OF_CELLULAR_RESPONSE_TO_TRANSFORMING_GROWTH_FACTOR_BETA_STIMULUS
	GOBP_CATION_TRANSMEMBRANE_TRANSPORT
	GOBP_RESPONSE_TO_COPPER_ION
	GOBP_REGULATION_OF_REACTIVE_OXYGEN_SPECIES_BIOSYNTHETIC_PROCESS
	GOBP_ATP_BIOSYNTHETIC_PROCESS
	GOBP_GLYCOLYTIC_PROCESS_THROUGH_FRUCTOSE_6_PHOSPHATE
	GOBP_NUCLEOSIDE_TRIPHOSPHATE_BIOSYNTHETIC_PROCESS
	GOBP_B_CELL_APOPTOTIC_PROCESS
	GOBP_MOVEMENT_IN_HOST_ENVIRONMENT
	GOBP_BIOLOGICAL_PROCESS_INVOLVED_IN_INTERACTION_WITH_HOST
	GOBP_POSITIVE_REGULATION_OF_RESPONSE_TO_EXTERNAL_STIMULUS
	GOBP_HUMORAL_IMMUNE_RESPONSE
	GOBP_MODULATION_BY_SYMBIONT_OF_ENTRY_INTO_HOST
	GOBP_REGULATION_OF_DEFENSE_RESPONSE
	GOBP_NEGATIVE_REGULATION_OF_SIGNAL_TRANSDUCTION_BY_P53_CLASS_MEDIATOR
	GOBP_IMMUNE_RESPONSE_REGULATING_SIGNALING_PATHWAY
	GOBP_POSITIVE_REGULATION_OF_RESPONSE_TO_CYTOKINE_STIMULUS
	REACTOME_ATTENUATION_PHASE
	REACTOME_AUTOPHAGY
	REACTOME_HSP90_CHAPERONE_CYCLE_FOR_STEROID_HORMONE_RECEPTORS_SHR
	REACTOME_HSF1_DEPENDENT_TRANSACTIVATION
	REACTOME_HSF1_ACTIVATION
	REACTOME_FCGAMMA_RECEPTOR_FCGR_DEPENDENT_PHAGOCYTOSIS
	REACTOME_NERVOUS_SYSTEM_DEVELOPMENT
	PID_MYC_ACTIV_PATHWAY
	WP_EXERCISEINDUCED_CIRCADIAN_REGULATION
	REACTOME_SELECTIVE_AUTOPHAGY
	REACTOME_DEVELOPMENTAL_BIOLOGY
	WP_ASSOCIATION_BETWEEN_PHYSICOCHEMICAL_FEATURES_AND_TOXICITY_ASSOCIATED_PATHWAYS
	REACTOME_AGGREPHAGY
	REACTOME_NEUTROPHIL_DEGRANULATION
	REACTOME_L1CAM_INTERACTIONS
	REACTOME_LATE_ENDOSOMAL_MICROAUTOPHAGY
	98 common pathways in UPNs 14, 16, and 17
	HALLMARK_ALLOGRAFT_REJECTION
	GOBP_NUCLEAR_TRANSCRIBED_MRNA_CATABOLIC_PROCESS_NONSENSE_MEDIATED_DECAY
	GOBP_NUCLEAR_TRANSCRIBED_MRNA_CATABOLIC_PROCESS
	GOBP_VIRAL_GENE_EXPRESSION
	GOBP_ESTABLISHMENT_OF_PROTEIN_LOCALIZATION_TO_MEMBRANE
	GOBP_PROTEIN_TARGETING_TO_MEMBRANE
	GOBP_PROTEIN_LOCALIZATION_TO_ENDOPLASMIC_RETICULUM
	GOBP_COTRANSLATIONAL_PROTEIN_TARGETING_TO_MEMBRANE
	GOBP_RNA_CATABOLIC_PROCESS
	GOBP_TRANSLATIONAL_INITIATION
	GOBP_CYTOPLASMIC_TRANSLATION
	GOBP_PROTEIN_TARGETING
	GOBP_RIBOSOME_ASSEMBLY
	GOBP_RIBOSOMAL_SMALL_SUBUNIT_BIOGENESIS
	GOBP_PROTEIN_LOCALIZATION_TO_MEMBRANE
	GOBP_ORGANIC_CYCLIC_COMPOUND_CATABOLIC_PROCESS
	GOBP_POSITIVE_REGULATION_OF_NF_KAPPAB_TRANSCRIPTION_FACTOR_ACTIVITY
	GOBP_RIBOSOME_BIOGENESIS
	GOBP_POSITIVE_REGULATION_OF_CELL_DEATH
	GOBP_REGULATION_OF_APOPTOTIC_SIGNALING_PATHWAY
	GOBP_POSITIVE_REGULATION_OF_INTRACELLULAR_SIGNAL_TRANSDUCTION
	GOBP_ESTABLISHMENT_OF_PROTEIN_LOCALIZATION_TO_ENDOPLASMIC_RETICULUM
	GOBP_CYTOKINE_MEDIATED_SIGNALING_PATHWAY
	GOBP_INTRINSIC_APOPTOTIC_SIGNALING_PATHWAY
	GOBP_REGULATION_OF_INTRINSIC_APOPTOTIC_SIGNALING_PATHWAY
	GOBP_POSITIVE_REGULATION_OF_DNA_BINDING_TRANSCRIPTION_FACTOR_ACTIVITY
	GOBP_CELL_KILLING
	GOBP_RIBOSOMAL_LARGE_SUBUNIT_BIOGENESIS
	GOBP_POSITIVE_REGULATION_OF_INTRINSIC_APOPTOTIC_SIGNALING_PATHWAY
	GOBP_RESPONSE_TO_FUNGUS
	GOBP_PROSTANOID_METABOLIC_PROCESS
	GOBP_CELL_CHEMOTAXIS
	GOBP_CELLULAR_TRANSITION_METAL_ION_HOMEOSTASIS
	GOBP_LEUKOCYTE_CHEMOTAXIS
	GOBP_REGULATION_OF_INTRINSIC_APOPTOTIC_SIGNALING_PATHWAY_BY_P53_CLASS_MEDIATOR
	GOBP_RESPONSE_TO_BACTERIUM
	GOBP_REGULATION_OF_DNA_BINDING_TRANSCRIPTION_FACTOR_ACTIVITY
	GOBP_RIBOSOMAL_LARGE_SUBUNIT_ASSEMBLY
	GOBP_POSITIVE_REGULATION_OF_CYTOKINE_PRODUCTION
	GOBP_POSITIVE_REGULATION_OF_APOPTOTIC_SIGNALING_PATHWAY
	GOBP_ZINC_ION_HOMEOSTASIS
	GOBP_MYELOID_LEUKOCYTE_MIGRATION
	GOBP_INTRINSIC_APOPTOTIC_SIGNALING_PATHWAY_BY_P53_CLASS_MEDIATOR
	GOBP_RESPONSE_TO_INTERLEUKIN_12
	GOBP_TAXIS
	GOBP_APOPTOTIC_SIGNALING_PATHWAY
	GOBP_T_CELL_ACTIVATION_INVOLVED_IN_IMMUNE_RESPONSE
	GOBP_RIBOSOMAL_SMALL_SUBUNIT_ASSEMBLY
	GOBP_POSITIVE_REGULATION_OF_CYSTEINE_TYPE_ENDOPEPTIDASE_ACTIVITY
	GOBP_LEUKOCYTE_CELL_CELL_ADHESION
	GOBP_POSITIVE_REGULATION_OF_PEPTIDASE_ACTIVITY
	GOBP_ICOSANOID_METABOLIC_PROCESS
	GOBP_DEFENSE_RESPONSE_TO_BACTERIUM
	GOBP_RESPONSE_TO_INTERFERON_GAMMA
	GOBP_REGULATION_OF_PROTEOLYSIS
	GOBP_POSITIVE_REGULATION_OF_IMMUNE_EFFECTOR_PROCESS
	GOBP_UNSATURATED_FATTY_ACID_METABOLIC_PROCESS
	GOBP_POSITIVE_REGULATION_OF_INTERLEUKIN_8_PRODUCTION
	GOBP_GRANULOCYTE_CHEMOTAXIS
	GOBP_SUPRAMOLECULAR_FIBER_ORGANIZATION
	GOBP_REGULATION_OF_RESPONSE_TO_EXTERNAL_STIMULUS
	GOBP_RESPONSE_TO_WOUNDING
	GOBP_POSITIVE_REGULATION_OF_CELL_CELL_ADHESION
	GOBP_POSITIVE_REGULATION_OF_LEUKOCYTE_CELL_CELL_ADHESION
	GOBP_POSITIVE_REGULATION_OF_INFLAMMATORY_RESPONSE
	GOBP_CELL_CELL_ADHESION
	GOBP_INTERLEUKIN_12_PRODUCTION
	GOBP_GRANULOCYTE_MIGRATION
	GOBP_REGULATION_OF_NUCLEASE_ACTIVITY
	GOBP_INTERFERON_GAMMA_PRODUCTION
	GOBP_INNATE_IMMUNE_RESPONSE
	GOBP_LYMPHOCYTE_ACTIVATION_INVOLVED_IN_IMMUNE_RESPONSE
	GOBP_INTERLEUKIN_6_PRODUCTION
	GOBP_ASTROCYTE_DIFFERENTIATION
	GOBP_I_KAPPAB_KINASE_NF_KAPPAB_SIGNALING
	GOBP_INFLAMMATORY_RESPONSE
	GOBP_WOUND_HEALING
	GOBP_INTERLEUKIN_8_PRODUCTION
	GOBP_MONOCYTE_DIFFERENTIATION
	GOBP_POSITIVE_REGULATION_OF_LEUKOCYTE_PROLIFERATION
	GOBP_NEGATIVE_REGULATION_OF_STRESS_ACTIVATED_PROTEIN_KINASE_SIGNALING_CASCADE
	GOBP_REGULATION_OF_CELL_CELL_ADHESION
	GOBP_NEUTROPHIL_MIGRATION
	GOBP_NEGATIVE_REGULATION_OF_MULTICELLULAR_ORGANISMAL_PROCESS
	GOBP_INTRINSIC_APOPTOTIC_SIGNALING_PATHWAY_IN_RESPONSE_TO_DNA_DAMAGE
	GOBP_PLATELET_AGGREGATION
	GOBP_POSITIVE_REGULATION_OF_TRANSLATION
	GOBP_HOMOTYPIC_CELL_CELL_ADHESION
	GOBP_POSITIVE_REGULATION_OF_PROTEOLYSIS
	GOBP_POSITIVE_REGULATION_OF_CELLULAR_AMIDE_METABOLIC_PROCESS
	GOBP_POSITIVE_REGULATION_OF_HYDROLASE_ACTIVITY
	GOBP_POSITIVE_REGULATION_OF_CELL_ADHESION
	REACTOME_SELENOAMINO_ACID_METABOLISM
	REACTOME_NONSENSE_MEDIATED_DECAY_NMD
	KEGG_RIBOSOME
	REACTOME_CELLULAR_RESPONSE_TO_STARVATION
	REACTOME_EUKARYOTIC_TRANSLATION_INITIATION
	REACTOME_RESPONSE_OF_EIF2AK4_GCN2_TO_AMINO_ACID_DEFICIENCY
	38 common pathways in UPNs 14, 15, and 17
	GOBP_DE_NOVO_PROTEIN_FOLDING
	GOBP_REGULATION_OF_CELLULAR_RESPONSE_TO_TRANSFORMING_GROWTH_FACTOR_BETA_STIMULUS
	GOBP_PROTEIN_STABILIZATION
	GOBP_OXIDATIVE_PHOSPHORYLATION
	GOBP_PROTEIN_FOLDING
	GOBP_REGULATION_OF_PROTEIN_STABILITY
	GOBP_NEGATIVE_REGULATION_OF_CELL_DEATH
	GOBP_RESPONSE_TO_TOPOLOGICALLY_INCORRECT_PROTEIN
	GOBP_CHAPERONE_MEDIATED_PROTEIN_FOLDING
	GOBP_RESPIRATORY_ELECTRON_TRANSPORT_CHAIN
	GOBP_REGULATION_OF_TRANSMEMBRANE_RECEPTOR_PROTEIN_SERINE_THREONINE_KINASE_SIGNALING_PATHWAY
	GOBP_REGULATION_OF_CELLULAR_RESPONSE_TO_STRESS
	GOBP_ATP_SYNTHESIS_COUPLED_ELECTRON_TRANSPORT
	GOBP_CHAPERONE_COFACTOR_DEPENDENT_PROTEIN_REFOLDING
	GOBP_GENERATION_OF_PRECURSOR_METABOLITES_AND_ENERGY
	GOBP_ELECTRON_TRANSPORT_CHAIN
	GOBP_REGULATION_OF_CELLULAR_RESPONSE_TO_GROWTH_FACTOR_STIMULUS
	GOBP_ENERGY_DERIVATION_BY_OXIDATION_OF_ORGANIC_COMPOUNDS
	GOBP_REGULATION_OF_PROTEIN_KINASE_ACTIVITY
	GOBP_RESPONSE_TO_ZINC_ION
	GOBP_MITOCHONDRIAL_ELECTRON_TRANSPORT_CYTOCHROME_C_TO_OXYGEN
	GOBP_REACTIVE_OXYGEN_SPECIES_METABOLIC_PROCESS
	GOBP_RESPONSE_TO_EXTRACELLULAR_STIMULUS
	GOBP_CELLULAR_RESPIRATION
	GOBP_RESPONSE_TO_INTERLEUKIN_4
	GOBP_CELLULAR_RESPONSE_TO_TOPOLOGICALLY_INCORRECT_PROTEIN
	GOBP_PROTEIN_TARGETING_TO_LYSOSOME
	GOBP_PROTEIN_REFOLDING
	GOBP_NEUROTRANSMITTER_SECRETION
	GOBP_FIBROBLAST_PROLIFERATION
	GOBP_PLACENTA_DEVELOPMENT
	GOBP_REGULATION_OF_NITRIC_OXIDE_METABOLIC_PROCESS
	GOBP_RESPONSE_TO_METAL_ION
	GOBP_PROTEIN_LOCALIZATION_TO_LYSOSOME
	GOBP_REGULATION_OF_ANION_TRANSPORT
	GOBP_PROTEIN_TARGETING_TO_VACUOLE
	GOBP_REGULATION_OF_PEPTIDE_TRANSPORT
	GOBP_CELLULAR_RESPONSE_TO_STARVATION
	BMMNCs, bone marrow mononuclear cells; HSPCs, hematopoietic stem cells and progenitor cells;
	GSEA, Gene Set Enrichment Analysis.

## Sheet: 3. Up in HSPCs in ≥3 patients
	Table S2. UBA1 mutations in BMMNCs and HSPCs, and GSEA results of UBA1-mutated cells
	Gene sets upregulated in UBA1-mutated myeloid HSPCs in ≥ 3 patients
	95 common pathways in UPNs 14, 15, 16, and 17
	HALLMARK_HYPOXIA
	HALLMARK_INTERFERON_ALPHA_RESPONSE
	GOBP_CYTOKINE_MEDIATED_SIGNALING_PATHWAY
	GOBP_AXON_DEVELOPMENT
	GOBP_ATP_METABOLIC_PROCESS
	GOBP_POSITIVE_REGULATION_OF_GENE_EXPRESSION
	GOBP_CELL_ACTIVATION_INVOLVED_IN_IMMUNE_RESPONSE
	GOBP_RETINA_HOMEOSTASIS
	GOBP_REGULATION_OF_CELLULAR_RESPONSE_TO_TRANSFORMING_GROWTH_FACTOR_BETA_STIMULUS
	GOBP_CELL_KILLING
	GOBP_CELL_MORPHOGENESIS_INVOLVED_IN_NEURON_DIFFERENTIATION
	GOBP_AGING
	GOBP_MYELOID_LEUKOCYTE_ACTIVATION
	GOBP_LEUKOCYTE_MEDIATED_IMMUNITY
	GOBP_NEGATIVE_REGULATION_OF_CELL_DEATH
	GOBP_RESPONSE_TO_TRANSFORMING_GROWTH_FACTOR_BETA
	GOBP_PROTEIN_STABILIZATION
	GOBP_VIRAL_LIFE_CYCLE
	GOBP_TRANSMEMBRANE_RECEPTOR_PROTEIN_SERINE_THREONINE_KINASE_SIGNALING_PATHWAY
	GOBP_DEFENSE_RESPONSE_TO_OTHER_ORGANISM
	GOBP_REGULATION_OF_PROTEIN_STABILITY
	GOBP_CYTOKINE_PRODUCTION
	GOBP_CELL_CHEMOTAXIS
	GOBP_POSTSYNAPSE_ORGANIZATION
	GOBP_RESPONSE_TO_BACTERIUM
	GOBP_MYELOID_LEUKOCYTE_MEDIATED_IMMUNITY
	GOBP_INNATE_IMMUNE_RESPONSE
	GOBP_REGULATION_OF_PROTEIN_MODIFICATION_BY_SMALL_PROTEIN_CONJUGATION_OR_REMOVAL
	GOBP_CELL_CELL_ADHESION
	GOBP_POSITIVE_REGULATION_OF_IMMUNE_SYSTEM_PROCESS
	GOBP_POSITIVE_REGULATION_OF_IMMUNE_RESPONSE
	GOBP_REGULATION_OF_CELLULAR_RESPONSE_TO_STRESS
	GOBP_PROTEIN_FOLDING
	GOBP_LYMPHOCYTE_MEDIATED_IMMUNITY
	GOBP_EXOCYTOSIS
	GOBP_METENCEPHALON_DEVELOPMENT
	GOBP_SUPRAMOLECULAR_FIBER_ORGANIZATION
	GOBP_REGULATION_OF_IMMUNE_RESPONSE
	GOBP_RESPONSE_TO_INTERFERON_GAMMA
	GOBP_BIOLOGICAL_ADHESION
	GOBP_DE_NOVO_PROTEIN_FOLDING
	GOBP_ENZYME_LINKED_RECEPTOR_PROTEIN_SIGNALING_PATHWAY
	GOBP_LEUKOCYTE_CHEMOTAXIS
	GOBP_POSITIVE_REGULATION_OF_CELL_ADHESION
	GOBP_POSITIVE_REGULATION_OF_MULTICELLULAR_ORGANISMAL_PROCESS
	GOBP_REGULATION_OF_T_CELL_MEDIATED_IMMUNITY
	GOBP_POSITIVE_REGULATION_OF_CYTOKINE_PRODUCTION
	GOBP_CELL_MORPHOGENESIS_INVOLVED_IN_DIFFERENTIATION
	GOBP_PROSTANOID_METABOLIC_PROCESS
	GOBP_REGULATION_OF_PROTEOLYSIS
	GOBP_BIOLOGICAL_PROCESS_INVOLVED_IN_INTERACTION_WITH_SYMBIONT
	GOBP_ACTIVATION_OF_IMMUNE_RESPONSE
	GOBP_MODULATION_BY_SYMBIONT_OF_ENTRY_INTO_HOST
	GOBP_RESPONSE_TO_EXTRACELLULAR_STIMULUS
	GOBP_REGULATION_OF_LEUKOCYTE_CHEMOTAXIS
	GOBP_CHAPERONE_MEDIATED_PROTEIN_FOLDING
	GOBP_MACROPHAGE_ACTIVATION
	GOBP_RESPONSE_TO_DRUG
	GOBP_AXO_DENDRITIC_TRANSPORT
	GOBP_PROTEIN_REFOLDING
	GOBP_CHAPERONE_COFACTOR_DEPENDENT_PROTEIN_REFOLDING
	GOBP_NEGATIVE_REGULATION_OF_CELLULAR_COMPONENT_ORGANIZATION
	GOBP_NAD_METABOLIC_PROCESS
	GOBP_PROTEIN_TARGETING_TO_LYSOSOME
	GOBP_MYELOID_LEUKOCYTE_MIGRATION
	GOBP_CENTRAL_NERVOUS_SYSTEM_NEURON_DIFFERENTIATION
	GOBP_REGULATION_OF_PROTEIN_IMPORT
	GOBP_FC_RECEPTOR_MEDIATED_STIMULATORY_SIGNALING_PATHWAY
	GOBP_MONOSACCHARIDE_CATABOLIC_PROCESS
	GOBP_PROTEIN_TARGETING_TO_VACUOLE
	GOBP_IMMUNE_RESPONSE_REGULATING_SIGNALING_PATHWAY
	GOBP_GLUCOSE_CATABOLIC_PROCESS
	20 common pathways in UPNs 14, 15, and 16
	GOBP_TRANSFORMING_GROWTH_FACTOR_BETA_RECEPTOR_SIGNALING_PATHWAY
	GOBP_TAXIS
	GOBP_GENERATION_OF_PRECURSOR_METABOLITES_AND_ENERGY
	GOBP_MAINTENANCE_OF_LOCATION_IN_CELL
	GOBP_INTERLEUKIN_8_PRODUCTION
	GOBP_CATION_TRANSPORT
	GOBP_PROTON_TRANSMEMBRANE_TRANSPORT
	GOBP_REGULATION_OF_SUPRAMOLECULAR_FIBER_ORGANIZATION
	GOBP_RESPONSE_TO_OXIDATIVE_STRESS
	GOBP_MAINTENANCE_OF_LOCATION
	GOBP_POSITIVE_REGULATION_OF_CHEMOTAXIS
	GOBP_REGULATION_OF_CHEMOTAXIS
	GOBP_INORGANIC_ION_TRANSMEMBRANE_TRANSPORT
	GOBP_NEGATIVE_REGULATION_OF_PROTEIN_CONTAINING_COMPLEX_ASSEMBLY
	GOBP_CELL_CELL_JUNCTION_ORGANIZATION
	GOBP_CATION_TRANSMEMBRANE_TRANSPORT
	GOBP_HINDBRAIN_DEVELOPMENT
	GOBP_CARBOHYDRATE_CATABOLIC_PROCESS
	GOBP_T_CELL_MEDIATED_IMMUNITY
	GOBP_NEGATIVE_REGULATION_OF_DEFENSE_RESPONSE
	66 common pathways in UPNs 15, 16, and 17
	HALLMARK_MTORC1_SIGNALING
	HALLMARK_INTERFERON_GAMMA_RESPONSE
	HALLMARK_APICAL_JUNCTION
	HALLMARK_G2M_CHECKPOINT
	HALLMARK_EPITHELIAL_MESENCHYMAL_TRANSITION
	GOBP_RESPONSE_TO_TOPOLOGICALLY_INCORRECT_PROTEIN
	GOBP_CELLULAR_RESPONSE_TO_TOPOLOGICALLY_INCORRECT_PROTEIN
	GOBP_RESPONSE_TO_TEMPERATURE_STIMULUS
	GOBP_CENTRAL_NERVOUS_SYSTEM_DEVELOPMENT
	GOBP_CELLULAR_RESPONSE_TO_HEAT
	GOBP_NEURON_APOPTOTIC_PROCESS
	GOBP_CELLULAR_RESPONSE_TO_EXTERNAL_STIMULUS
	GOBP_REGULATION_OF_PROTEIN_CONTAINING_COMPLEX_ASSEMBLY
	GOBP_NEURON_DIFFERENTIATION
	GOBP_REGULATION_OF_CELLULAR_COMPONENT_MOVEMENT
	GOBP_REGULATION_OF_CELLULAR_COMPONENT_BIOGENESIS
	GOBP_RESPONSE_TO_HEAT
	GOBP_REGULATION_OF_IMMUNE_EFFECTOR_PROCESS
	GOBP_CELLULAR_RESPONSE_TO_EXTRACELLULAR_STIMULUS
	GOBP_LYSOSOMAL_TRANSPORT
	GOBP_PHAGOCYTOSIS
	GOBP_REGULATION_OF_CELL_KILLING
	GOBP_CELL_JUNCTION_ORGANIZATION
	GOBP_FC_RECEPTOR_SIGNALING_PATHWAY
	GOBP_INTERFERON_GAMMA_MEDIATED_SIGNALING_PATHWAY
	GOBP_POSITIVE_REGULATION_OF_SMALL_MOLECULE_METABOLIC_PROCESS
	GOBP_REGULATION_OF_RESPONSE_TO_EXTERNAL_STIMULUS
	GOBP_ADAPTIVE_IMMUNE_RESPONSE
	GOBP_POSITIVE_REGULATION_OF_REACTIVE_OXYGEN_SPECIES_BIOSYNTHETIC_PROCESS
	GOBP_MODULATION_BY_HOST_OF_VIRAL_PROCESS
	GOBP_ADAPTIVE_IMMUNE_RESPONSE_BASED_ON_SOMATIC_RECOMBINATION_OF_IMMUNE_RECEPTORS_BUILT_FROM_IMMUNOGLOBULIN_SUPERFAMILY_DOMAINS
	GOBP_REGULATION_OF_CELLULAR_RESPONSE_TO_HEAT
	GOBP_SYNAPSE_ORGANIZATION
	GOBP_REACTIVE_OXYGEN_SPECIES_BIOSYNTHETIC_PROCESS
	GOBP_POSITIVE_REGULATION_OF_LOCOMOTION
	GOBP_POSITIVE_REGULATION_OF_CELL_KILLING
	GOBP_CYTOSKELETON_DEPENDENT_INTRACELLULAR_TRANSPORT
	GOBP_CENTRAL_NERVOUS_SYSTEM_NEURON_DEVELOPMENT
	GOBP_REGULATION_OF_REACTIVE_OXYGEN_SPECIES_BIOSYNTHETIC_PROCESS
	GOBP_CELLULAR_RESPONSE_TO_STARVATION
	GOBP_TRANSPORT_ALONG_MICROTUBULE
	GOBP_RESPONSE_TO_STARVATION
	GOBP_MODULATION_OF_PROCESS_OF_OTHER_ORGANISM_INVOLVED_IN_SYMBIOTIC_INTERACTION
	GOBP_ESTABLISHMENT_OF_PROTEIN_LOCALIZATION_TO_VACUOLE
	GOBP_PROTEIN_LOCALIZATION_TO_VACUOLE
	GOBP_RESPONSE_TO_COLD
	GOBP_PROTEIN_LOCALIZATION_TO_LYSOSOME
	GOBP_MODULATION_BY_HOST_OF_SYMBIONT_PROCESS
	GOBP_MODULATION_OF_PROCESS_OF_OTHER_ORGANISM
	GOBP_VIRAL_GENOME_REPLICATION
	GOBP_REGULATION_OF_POSTSYNAPSE_ORGANIZATION
	GOBP_REGULATION_OF_LEUKOCYTE_MIGRATION
	GOBP_REGULATION_OF_CELLULAR_PROTEIN_CATABOLIC_PROCESS
	GOBP_ESTABLISHMENT_OR_MAINTENANCE_OF_CELL_POLARITY
	GOBP_AXON_EXTENSION
	GOBP_RESPONSE_TO_ANTIBIOTIC
	GOBP_LEUKOCYTE_MEDIATED_CYTOTOXICITY
	GOBP_NEURON_PROJECTION_EXTENSION
	GOBP_PROTEIN_IMPORT
	GOBP_CHAPERONE_MEDIATED_PROTEIN_COMPLEX_ASSEMBLY
	GOBP_POSITIVE_REGULATION_OF_CELL_ACTIVATION
	GOBP_POSITIVE_REGULATION_OF_TELOMERASE_ACTIVITY
	GOBP_POSITIVE_REGULATION_OF_CELLULAR_RESPONSE_TO_TRANSFORMING_GROWTH_FACTOR_BETA_STIMULUS
	GOBP_PROSTANOID_BIOSYNTHETIC_PROCESS
	GOBP_GLYCOLYTIC_PROCESS_THROUGH_FRUCTOSE_6_PHOSPHATE
	GOBP_DEVELOPMENTAL_GROWTH_INVOLVED_IN_MORPHOGENESIS
	99 common pathways in UPNs 14, 16, and 17
	HALLMARK_MYC_TARGETS_V1
	HALLMARK_ALLOGRAFT_REJECTION
	GOBP_ESTABLISHMENT_OF_PROTEIN_LOCALIZATION_TO_ENDOPLASMIC_RETICULUM
	GOBP_NUCLEAR_TRANSCRIBED_MRNA_CATABOLIC_PROCESS_NONSENSE_MEDIATED_DECAY
	GOBP_COTRANSLATIONAL_PROTEIN_TARGETING_TO_MEMBRANE
	GOBP_PROTEIN_TARGETING_TO_MEMBRANE
	GOBP_PROTEIN_LOCALIZATION_TO_ENDOPLASMIC_RETICULUM
	GOBP_VIRAL_GENE_EXPRESSION
	GOBP_TRANSLATIONAL_INITIATION
	GOBP_MATURATION_OF_SSU_RRNA
	GOBP_NUCLEAR_TRANSCRIBED_MRNA_CATABOLIC_PROCESS
	GOBP_RIBOSOMAL_SMALL_SUBUNIT_BIOGENESIS
	GOBP_ESTABLISHMENT_OF_PROTEIN_LOCALIZATION_TO_MEMBRANE
	GOBP_CYTOPLASMIC_TRANSLATION
	GOBP_PROTEIN_TARGETING
	GOBP_PROTEIN_LOCALIZATION_TO_MEMBRANE
	GOBP_RNA_CATABOLIC_PROCESS
	GOBP_ESTABLISHMENT_OF_PROTEIN_LOCALIZATION_TO_ORGANELLE
	GOBP_ORGANIC_CYCLIC_COMPOUND_CATABOLIC_PROCESS
	GOBP_RIBOSOME_BIOGENESIS
	GOBP_RIBONUCLEOPROTEIN_COMPLEX_BIOGENESIS
	GOBP_REGULATION_OF_TRANSFERASE_ACTIVITY
	GOBP_ORGANELLE_ASSEMBLY
	GOBP_POSTTRANSCRIPTIONAL_REGULATION_OF_GENE_EXPRESSION
	GOBP_RIBOSOME_ASSEMBLY
	GOBP_MATURATION_OF_SSU_RRNA_FROM_TRICISTRONIC_RRNA_TRANSCRIPT_SSU_RRNA_5_8S_RRNA_LSU_RRNA
	GOBP_RIBOSOMAL_LARGE_SUBUNIT_BIOGENESIS
	GOBP_RIBONUCLEOPROTEIN_COMPLEX_SUBUNIT_ORGANIZATION
	GOBP_ENTRY_INTO_HOST
	GOBP_MYELOID_CELL_DIFFERENTIATION
	GOBP_RESPONSE_TO_INTERLEUKIN_4
	GOBP_POSITIVE_REGULATION_OF_CELL_POPULATION_PROLIFERATION
	GOBP_INTRINSIC_APOPTOTIC_SIGNALING_PATHWAY
	GOBP_DEFENSE_RESPONSE_TO_BACTERIUM
	GOBP_INTRINSIC_APOPTOTIC_SIGNALING_PATHWAY_BY_P53_CLASS_MEDIATOR
	GOBP_T_CELL_ACTIVATION_INVOLVED_IN_IMMUNE_RESPONSE
	GOBP_REGULATION_OF_INTRINSIC_APOPTOTIC_SIGNALING_PATHWAY_IN_RESPONSE_TO_DNA_DAMAGE
	GOBP_NEGATIVE_REGULATION_OF_PROTEIN_MODIFICATION_BY_SMALL_PROTEIN_CONJUGATION_OR_REMOVAL
	GOBP_T_CELL_ACTIVATION
	GOBP_REGULATION_OF_INTRINSIC_APOPTOTIC_SIGNALING_PATHWAY
	GOBP_KILLING_OF_CELLS_OF_OTHER_ORGANISM
	GOBP_POSITIVE_REGULATION_OF_LEUKOCYTE_CELL_CELL_ADHESION
	GOBP_LEUKOCYTE_MIGRATION
	GOBP_REGULATION_OF_APOPTOTIC_SIGNALING_PATHWAY
	GOBP_POSITIVE_REGULATION_OF_CELL_CELL_ADHESION
	GOBP_REGULATION_OF_MRNA_CATABOLIC_PROCESS
	GOBP_REGULATION_OF_DNA_BIOSYNTHETIC_PROCESS
	GOBP_LYMPHOCYTE_ACTIVATION_INVOLVED_IN_IMMUNE_RESPONSE
	GOBP_HUMORAL_IMMUNE_RESPONSE
	GOBP_MONONUCLEAR_CELL_DIFFERENTIATION
	GOBP_POSITIVE_REGULATION_OF_LEUKOCYTE_PROLIFERATION
	GOBP_ANTIMICROBIAL_HUMORAL_RESPONSE
	GOBP_TELOMERE_MAINTENANCE_VIA_TELOMERE_LENGTHENING
	GOBP_POSITIVE_REGULATION_OF_DNA_BIOSYNTHETIC_PROCESS
	REACTOME_EUKARYOTIC_TRANSLATION_ELONGATION
	KEGG_RIBOSOME
	WP_CYTOPLASMIC_RIBOSOMAL_PROTEINS
	REACTOME_SELENOAMINO_ACID_METABOLISM
	REACTOME_RESPONSE_OF_EIF2AK4_GCN2_TO_AMINO_ACID_DEFICIENCY
	REACTOME_NONSENSE_MEDIATED_DECAY_NMD
	REACTOME_CELLULAR_RESPONSE_TO_STARVATION
	REACTOME_SRP_DEPENDENT_COTRANSLATIONAL_PROTEIN_TARGETING_TO_MEMBRANE
	REACTOME_EUKARYOTIC_TRANSLATION_INITIATION
	REACTOME_INFLUENZA_INFECTION
	REACTOME_RRNA_PROCESSING
	REACTOME_REGULATION_OF_EXPRESSION_OF_SLITS_AND_ROBOS
	REACTOME_SIGNALING_BY_ROBO_RECEPTORS
	REACTOME_NERVOUS_SYSTEM_DEVELOPMENT
	REACTOME_METABOLISM_OF_AMINO_ACIDS_AND_DERIVATIVES
	REACTOME_DEVELOPMENTAL_BIOLOGY
	REACTOME_TRANSLATION
	REACTOME_CELLULAR_RESPONSES_TO_EXTERNAL_STIMULI
	REACTOME_ACTIVATION_OF_THE_MRNA_UPON_BINDING_OF_THE_CAP_BINDING_COMPLEX_AND_EIFS_AND_SUBSEQUENT_BINDING_TO_43S
	WP_THERMOGENESIS
	REACTOME_CYTOKINE_SIGNALING_IN_IMMUNE_SYSTEM
	WP_VEGFAVEGFR2_SIGNALING_PATHWAY
	WNT_SIGNALING
	WP_NRF2_PATHWAY
	REACTOME_TRANS_GOLGI_NETWORK_VESICLE_BUDDING
	REACTOME_SIGNALING_BY_INTERLEUKINS
	REACTOME_FCGAMMA_RECEPTOR_FCGR_DEPENDENT_PHAGOCYTOSIS
	REACTOME_NEUTROPHIL_DEGRANULATION
	KEGG_ANTIGEN_PROCESSING_AND_PRESENTATION
	PID_MYC_ACTIV_PATHWAY
	WP_NUCLEAR_RECEPTORS_METAPATHWAY
	REACTOME_SIGNALING_BY_VEGF
	REACTOME_CLATHRIN_MEDIATED_ENDOCYTOSIS
	REACTOME_GOLGI_ASSOCIATED_VESICLE_BIOGENESIS
	REACTOME_HEMOSTASIS
	PID_CMYB_PATHWAY
	REACTOME_LATE_ENDOSOMAL_MICROAUTOPHAGY
	REACTOME_CHAPERONE_MEDIATED_AUTOPHAGY
	REACTOME_EPHB_MEDIATED_FORWARD_SIGNALING
	WP_SUDDEN_INFANT_DEATH_SYNDROME_SIDS_SUSCEPTIBILITY_PATHWAYS
	REACTOME_DDX58_IFIH1_MEDIATED_INDUCTION_OF_INTERFERON_ALPHA_BETA
	REACTOME_HSP90_CHAPERONE_CYCLE_FOR_STEROID_HORMONE_RECEPTORS_SHR
	REACTOME_L1CAM_INTERACTIONS
	REACTOME_SELECTIVE_AUTOPHAGY
	REACTOME_RECYCLING_PATHWAY_OF_L1
	25 common pathways in UPNs 14, 15, and 17
	GOBP_REGULATION_OF_TRANSMEMBRANE_RECEPTOR_PROTEIN_SERINE_THREONINE_KINASE_SIGNALING_PATHWAY
	GOBP_CELL_PART_MORPHOGENESIS
	GOBP_TISSUE_HOMEOSTASIS
	GOBP_ANATOMICAL_STRUCTURE_HOMEOSTASIS
	GOBP_ADHERENS_JUNCTION_ORGANIZATION
	GOBP_CELLULAR_COMPONENT_MORPHOGENESIS
	GOBP_POSITIVE_REGULATION_OF_PHOSPHORUS_METABOLIC_PROCESS
	GOBP_POSITIVE_REGULATION_OF_INTERLEUKIN_8_PRODUCTION
	GOBP_POSITIVE_REGULATION_OF_MYELOID_CELL_DIFFERENTIATION
	GOBP_PROTEIN_LOCALIZATION_TO_CELL_JUNCTION
	GOBP_CELL_CELL_JUNCTION_ASSEMBLY
	GOBP_MULTICELLULAR_ORGANISMAL_HOMEOSTASIS
	GOBP_REGULATION_OF_MYELOID_CELL_DIFFERENTIATION
	GOBP_ANTIGEN_PROCESSING_AND_PRESENTATION_OF_ENDOGENOUS_ANTIGEN
	GOBP_RESPONSE_TO_ORGANIC_CYCLIC_COMPOUND
	GOBP_POSITIVE_REGULATION_OF_LEUKOCYTE_CHEMOTAXIS
	GOBP_POSITIVE_REGULATION_OF_B_CELL_PROLIFERATION
	GOBP_LEUKOCYTE_DIFFERENTIATION
	GOBP_POSITIVE_REGULATION_OF_CHEMOKINE_PRODUCTION
	GOBP_ANTIGEN_PROCESSING_AND_PRESENTATION_OF_PEPTIDE_ANTIGEN
	GOBP_REGULATION_OF_HEMOPOIESIS
	GOBP_RESPONSE_TO_GROWTH_FACTOR
	GOBP_REGULATION_OF_CD4_POSITIVE_ALPHA_BETA_T_CELL_ACTIVATION
	GOBP_PLATELET_ACTIVATION
	GOBP_POSITIVE_REGULATION_OF_RESPONSE_TO_CYTOKINE_STIMULUS
	BMMNCs, bone marrow mononuclear cells; HSPCs, hematopoietic stem cells and progenitor cells;
	GSEA, Gene Set Enrichment Analysis.
