# Supplementary material for: Early activation of inflammatory pathways in UBA1-mutated hematopoietic stem and progenitor cells in VEXAS
Source: Cell Rep Med. 2023 Aug 15;4(8):101160. doi: 10.1016/j.xcrm.2023.101160 (PMC10439277; doi:10.1016/j.xcrm.2023.101160)
Supplement: Table S3. Differentially expressed genes and gene set enrichment analysis results in four cell lines with UBA1 knockdown, related to Figure 3F [file mmc4.xlsx]

## Sheet: Contents
	Table S3. Differentially expressed genes and Gene Set Enrichment Analysis results in four cell lines
	Contents
	Sheet 1	Differentially expressed genes in four cell lines (U937, THP1, Raji, and Jurkat) with UBA1 knockdown
	Sheet 2	Differentially expressed genes in U937 with UBA1 knockdown
	Sheet 3	Differentially expressed genes in THP1 with UBA1 knockdown
	Sheet 4	Differentially expressed genes in Raji with UBA1 knockdown
	Sheet 5	Differentially expressed genes in Jurkat with UBA1 knockdown
	Sheet 6	Gene Set Enrichment Analysis results in four cell lines (U937, THP1, Raji, and Jurkat) with UBA1 knockdown
	Sheet 7	Gene Set Enrichment Analysis results in U937 with UBA1 knockdown
	Sheet 8	Gene Set Enrichment Analysis results in THP1 with UBA1 knockdown
	Sheet 9	Gene Set Enrichment Analysis results in Raji with UBA1 knockdown
	Sheet 10	Gene Set Enrichment Analysis results in Jurkat with UBA1 knockdown

## Sheet: 1. DE genes in all
	Table S3. Differentially expressed genes and Gene Set Enrichment Analysis results in four cell lines
		Differentially expressed genes in four cell lines (U937, THP1, Raji, and Jurkat) with UBA1 knockdown
	Genes	Log fold change	LogCPM	p value	FDR
	UBA1	-1.94591	7.04061	9.73543e-08	0.00295354
	DCC	4.29873	2.7468	0.000215089	1
	DAZL	4.00496	-1.0112	0.000267648	1
	LINC02345	5.75298	0.824477	0.000365417	1
	HAO1	4.78652	-2.96508	0.000377689	1
	H4C14	-1.90253	1.14367	0.000405381	1
	FRMD1	5.46254	-3.29035	0.000411868	1
	FRMPD2	3.81037	0.169121	0.000496272	1
	RNU1-28P	6.82475	4.00586	0.000574524	1
	CCL4	5.63338	2.09834	0.000734589	1
	FAM13C	3.32081	-1.76888	0.000734824	1
	XIRP1	5.10839	0.312803	0.00075717	1
	BRINP2	3.85078	-2.00328	0.000779065	1
	EMP1	3.42723	2.60762	0.00103963	1
	DYTN	2.98748	-2.50422	0.00107346	1
	TRIM10	4.27512	-3.97359	0.00109877	1
	LINC02715	3.1367	-1.64857	0.00112333	1
	PTPRD	2.9085	1.39485	0.0011505	1
	CFHR5	3.47201	-3.61437	0.00117942	1
	PRKD1	3.37925	-0.712224	0.00121515	1
	NALCN	3.1598	-1.20993	0.00131959	1
	HCAR3	3.94896	-1.56116	0.00135722	1
	NR1H4	4.0977	-2.66562	0.00138005	1
	SERPINE1	2.54441	0.589145	0.00158757	1
	RBFOX1	3.40872	1.54945	0.00159612	1
	MIR4422HG	2.78214	-0.352496	0.00162199	1
	KLRC4-KLRK1	3.40831	-0.613333	0.00174782	1
	IFI44L	4.59305	2.59134	0.00176009	1
	LINC00702	3.2307	-2.11711	0.00181062	1
	TTC6	3.0785	-0.877911	0.00181416	1
	LINC02462	5.01334	-2.61978	0.00181789	1
	CLEC1A	2.89588	-1.45414	0.0018341	1
	ANKRD30A	4.97723	-2.84168	0.00183471	1
	GRIN2B	4.00127	0.795713	0.00187191	1
	NTRK2	3.54811	-0.376605	0.00193357	1
	LINC01414	2.9301	-0.511288	0.0019547	1
	CFAP54	3.24303	2.22163	0.00203511	1
	TAFA4	3.10081	-1.6242	0.00205183	1
	ZPLD1	2.23677	0.142573	0.00220574	1
	DCHS2	3.28834	-1.51464	0.00232732	1
	KCNU1	5.54946	-2.34861	0.00234027	1
	LINC00331	4.87915	-3.64726	0.00234093	1
	LINC00639	2.4624	-0.992537	0.00241465	1
	SLCO2B1	2.92527	0.843459	0.00244529	1
	LINC00469	2.85368	-2.49464	0.00244997	1
	NLGN1	2.68833	0.372871	0.002461	1
	KCNJ6	2.82399	-0.38699	0.00251369	1
	HBB	4.00801	-2.00721	0.00252468	1
	CLEC17A	4.04141	1.73714	0.00253264	1
	WDR95P	2.81663	-2.66245	0.00263963	1
	LINC01895	3.93267	-3.52313	0.0027256	1
	DNER	2.76187	-0.356469	0.00273842	1
	ST18	1.91931	0.749162	0.00274129	1
	NRCAM	3.31432	2.84522	0.00279987	1
	LINC02154	3.42234	-1.56087	0.00281263	1
	UST	1.31306	6.73769	0.00283941	1
	CA10	3.14922	-0.549786	0.00285402	1
	LINC01283	3.74208	1.05619	0.00293204	1
	XCL1	3.82368	-1.72751	0.00297507	1
	KLKP1	3.0174	-1.81907	0.00297793	1
	BMPR1B	2.13818	-0.155279	0.00302581	1
	PIK3C2G	3.19234	-1.4502	0.00306628	1
	CES5A	4.34561	-2.40497	0.00311257	1
	MAPK10	2.19712	0.767836	0.00312038	1
	CLEC7A	3.7713	3.89813	0.00313457	1
	SAMD4A	1.86449	4.26391	0.00313764	1
	LINC01203	2.79918	-1.99335	0.00325582	1
	LINC01630	2.85019	-1.16399	0.00326142	1
	OR2I1P	6.29712	-1.42867	0.00326241	1
	RP1	2.79076	-0.915327	0.00326414	1
	CXXC1P1	3.56384	-3.13893	0.00326684	1
	GRIK4	3.10087	0.355579	0.00327373	1
	MUC17	4.04495	-3.05918	0.00333232	1
	PEAR1	1.81406	0.331224	0.00340537	1
	CTNND2	3.06318	-0.127573	0.0035016	1
	SULF1	3.494	-1.93465	0.00351864	1
	LINC01019	2.83259	-2.03261	0.00353036	1
	HOPX	3.4707	-0.763223	0.00362487	1
	PPY	4.20408	-3.99946	0.00368398	1
	OTOG	3.30585	-2.17593	0.00371629	1
	L3MBTL4	2.75445	-1.22033	0.00377302	1
	ELMOD1	2.75398	-2.13848	0.00379977	1
	COL6A3	1.75398	1.1166	0.00390244	1
	SGCD	2.44761	1.90487	0.00397573	1
	CYP4F23P	3.84359	-3.33318	0.00398726	1
	GLYATL2	3.41433	-1.81913	0.00399096	1
	LINC01705	2.09559	-0.473982	0.00402762	1
	SCN1A-AS1	3.97642	-2.74871	0.00405407	1
	CDH5	3.64417	-3.06455	0.00407901	1
	NRG3	3.04204	0.246611	0.00409649	1
	LINC02438	3.14659	-1.4883	0.00416105	1
	TSPAN8	3.26637	-1.39867	0.00418803	1
	DSCAM	2.55175	0.127904	0.00431349	1
	WTAPP1	3.94262	-2.30784	0.00440253	1
	SCN10A	3.59929	-1.7898	0.00441714	1
	LINC01965	5.48636	-2.11874	0.00443002	1
	CAVIN2-AS1	2.6428	-1.15991	0.00445854	1
	RGS7	2.84521	-0.445401	0.00448841	1
	XKR4	2.82082	-0.6741	0.00449754	1
	ARSI	3.45505	-2.93145	0.00451067	1
	LINC01440	3.38917	-1.84529	0.00459483	1
	C9orf163	-1.40857	-0.987637	0.00464135	1
	LINC02661	3.69984	-2.36854	0.0046479	1
	LINC01480	3.13322	-0.24389	0.00466895	1
	FAM172BP	3.24906	-4.0096	0.00467458	1
	NEBL	2.68765	1.71552	0.00473299	1
	LINC00460	3.12907	-3.34101	0.00474985	1
	LINC00862	2.2827	-1.04596	0.00479722	1
	LINC00589	2.1863	-1.42879	0.00488269	1
	KLRC1	2.97728	-2.33858	0.00495346	1
	HAVCR1	1.99833	-2.0161	0.00496862	1
	PLA2G5	2.13339	-1.52573	0.00500772	1
	GRIN2A	3.76711	-0.902695	0.00503166	1
	H2BC18	-1.04701	7.40424	0.00509352	1
	CROCC2	2.60403	-2.46647	0.00517265	1
	RERG	3.01485	-1.70729	0.00520119	1
	LGR5	2.00689	-1.25298	0.00521598	1
	BANCR	3.63897	-3.36222	0.00521637	1
	LINC02197	3.10231	-0.776362	0.00527388	1
	DEFA4	-2.66385	-2.82163	0.00532856	1
	AHR	2.27623	-0.215019	0.00544533	1
	LINC02780	3.451	-2.72233	0.00545863	1
	SGK1	1.95989	4.74496	0.0054619	1
	ANHX	4.35337	-3.9264	0.0055148	1
	CNTNAP5	2.44014	0.243839	0.0055152	1
	BCAS1	2.60936	1.93337	0.00551706	1
	LINC02200	4.82725	-2.1056	0.00556128	1
	MS4A8	3.68266	-2.0167	0.00558871	1
	LINC01320	2.87282	3.70011	0.00561888	1
	LINC02055	2.32876	0.878637	0.00562388	1
	TENM2	2.63822	0.101924	0.00566294	1
	MB	2.95678	-1.89741	0.00570709	1
	ADAM5	2.87675	-2.01928	0.00576228	1
	OFCC1	2.49987	1.19292	0.00582643	1
	SLN	3.95765	-3.67422	0.00587751	1
	TIMD4	2.90375	-1.18499	0.00588782	1
	KIAA1210	2.96935	-2.27939	0.00592839	1
	C10orf90	3.06937	-0.990052	0.00598987	1
	LINC01933	1.69497	0.578957	0.0060541	1
	C5orf47	2.19453	-2.74803	0.00606995	1
	LINC01282	2.54113	-2.13524	0.00611578	1
	FCRL5	4.30965	2.92874	0.00614588	1
	LINC02015	2.89767	-2.69884	0.0061671	1
	EYA4	3.11706	-0.876678	0.00619042	1
	ARGFX	3.5	-3.14188	0.00621779	1
	LINC02357	2.62526	-1.47456	0.00624279	1
	LINC02842	3.33181	2.04301	0.00625917	1
	LINC01090	2.25292	-0.187814	0.00628603	1
	FHL5	3.15557	-1.03195	0.00631716	1
	CDH13	2.52746	0.625665	0.00633614	1
	LINC02663	2.58521	-2.24865	0.00637161	1
	ZPBP	3.28739	-1.55732	0.0063918	1
	POU6F2	2.82809	-0.451818	0.00640679	1
	SORCS3	2.85565	-0.316323	0.00644941	1
	NKAIN3	2.43722	0.34412	0.00645585	1
	CDH9	3.59088	-2.21615	0.00657333	1
	CLC	4.32914	-0.443047	0.00658763	1
	SLC1A6	4.16414	-2.94584	0.00662935	1
	LINC01387	4.68063	-2.98944	0.00662994	1
	APOL4	2.91632	-0.745725	0.00664459	1
	GRIA1	2.74156	-1.02763	0.00665581	1
	CNTN6	3.03196	-1.44326	0.0067149	1
	ENPP6	1.99157	-1.18562	0.00672147	1
	MYBPC1	3.01465	-0.997531	0.00678646	1
	NA	3.76537	2.57101	0.00679606	1
	FYB2	3.70856	-2.56846	0.00681908	1
	GRID2	2.20602	1.10172	0.00686775	1
	LINC01427	4.49271	-3.85629	0.00692865	1
	CSNKA2IP	3.2502	-2.02907	0.0069339	1
	ZNF804B	2.57025	-0.0939035	0.00701746	1
	SYT16	2.48087	-0.216371	0.00702702	1
	PTPRT	2.81798	1.55189	0.00705971	1
	MT-RNR1	1.18915	14.8799	0.00712706	1
	XCL2	3.24668	-1.77458	0.00713052	1
	ITGBL1	2.50527	0.42919	0.00717567	1
	LINC00536	2.63362	-0.656576	0.00717606	1
	ANKS1B	1.40177	2.86523	0.00726929	1
	TAFA5	2.57775	-0.69136	0.00727427	1
	LINC00373	3.36288	-2.92022	0.00730755	1
	IL1RAPL1	2.14839	0.179489	0.00733324	1
	LINC01102	3.73299	-2.78051	0.00742289	1
	LINC02808	3.05392	-2.33928	0.00748464	1
	HS3ST4	3.47352	-1.75933	0.00750267	1
	C9orf135	2.7401	-2.62737	0.00750473	1
	LNCOG	2.46198	-1.78805	0.00757986	1
	ACY1	-2.53905	-4.33383	0.00766623	1
	MYO3A	2.41365	-1.13488	0.00768253	1
	COL25A1	2.2811	1.23751	0.00779531	1
	SLC5A8	4.53044	-3.33097	0.00779783	1
	MMP7	3.39606	-0.14229	0.00779806	1
	LINC00603	2.53295	-1.6902	0.0078077	1
	TMEM64	2.84519	-2.61424	0.00785386	1
	LINC00844	3.28003	-2.5573	0.00788208	1
	CSMD2	2.32358	0.283827	0.00795499	1
	PLPPR5	3.50855	-2.35415	0.00795708	1
	LINC02745	3.19074	-2.03614	0.00803412	1
	EGFR	2.75949	0.0660149	0.00806102	1
	PTPRR	2.17878	0.962648	0.00808252	1
	LINC02119	2.1981	-1.44263	0.00813369	1
	SERPINB11	4.59013	-3.1134	0.00816583	1
	LINC01789	4.06172	-2.68856	0.00818209	1
	ATP1A4	2.38224	-2.56728	0.00819084	1
	DNAH5	2.60435	-1.86928	0.00825407	1
	SYNPO2L	2.90596	-1.25068	0.00840337	1
	ATP12A	2.00582	-2.37997	0.00845655	1
	IGSF21	3.05901	-1.0395	0.00846584	1
	RPLP0P2	2.70077	-0.832488	0.00848758	1
	CDK15	2.53924	-1.61401	0.00852342	1
	CLNK	3.28986	-0.713731	0.00858472	1
	CPED1	2.27788	2.88725	0.00862526	1
	SLC24A2	2.25576	-0.904168	0.00864872	1
	SHISA6	2.98985	-1.18823	0.00870552	1
	ACOD1	2.28803	-3.55273	0.00875841	1
	CCL4L2	4.28482	3.87529	0.00880051	1
	PKD2L1	1.59077	-1.45111	0.00884771	1
	MYL1	3.54274	-3.51993	0.0088562	1
	CCDC185	-3.42366	-4.24243	0.0088621	1
	FAM240B	3.16784	-3.57643	0.00886425	1
	ELSPBP1	5.37053	-3.33149	0.00886658	1
	ADARB2	2.61542	-0.514914	0.00889964	1
	SEMA5A	2.58712	-0.97495	0.00891244	1
	SLC1A2	2.27506	0.370546	0.00892252	1
	MIR22HG	1.72831	2.8807	0.00901191	1
	OR9Q1	2.11646	-1.41418	0.00902158	1
	LMX1A	4.40343	-2.1985	0.00904184	1
	GABRR3	2.75299	-0.203188	0.00923216	1
	GPR39	2.72575	-1.39326	0.00925596	1
	ALPK2	3.48468	1.85084	0.00927527	1
	LINC02384	2.62802	3.79328	0.00928318	1
	SMOC1	2.61654	-1.23626	0.00932054	1
	TTLL8	2.18213	-2.33317	0.00933489	1
	C2orf83	2.24262	-2.92918	0.00939681	1
	TRDN	3.84549	-2.08845	0.00944375	1
	TENM4	2.09136	2.17761	0.00949642	1
	BPIFB4	4.49809	-3.35406	0.00952561	1
	LINC02471	3.72978	-3.27954	0.00957024	1
	LINC01168	2.89237	-3.74603	0.0096027	1
	PCSK2	2.99657	-1.62823	0.00961507	1
	LINC01445	3.67976	-2.85636	0.00963854	1
	SHISA9	2.71793	-0.716675	0.00968465	1
	RNU6-464P	-2.75913	-4.52365	0.00971389	1
	SMOC2	3.38193	-2.00661	0.00981041	1
	ANO4	2.46371	-0.670971	0.00981153	1
	CACNG3	3.34127	-1.96368	0.00984115	1
	LINC00343	3.28857	-2.61171	0.00984312	1
	TRPM3	2.06218	0.962797	0.00986424	1
	MYH7	4.10528	-2.94712	0.00996851	1
	MYO3B	1.90192	2.84764	0.00996894	1
	GRM7	2.85389	-0.449889	0.0100096	1
	PXDNL	1.62151	2.90609	0.0100565	1
	LINC02823	3.57874	-3.40667	0.0100566	1
	ADGRL4	2.34813	-1.16234	0.0100668	1
	MYOC	2.07188	-3.14476	0.0100691	1
	SLC6A12	2.33399	-0.328265	0.0100975	1
	LYPD1	4.3573	-3.92266	0.0101396	1
	PCDH15	2.31341	0.465631	0.0101565	1
	LINC01746	4.42867	-3.88517	0.0101891	1
	LINC00971	2.8417	-1.94632	0.0103719	1
	SPHKAP	2.33891	-1.84959	0.0104078	1
	LINC02741	2.88298	-1.98377	0.0104357	1
	COL3A1	3.54348	-3.74649	0.010478	1
	EDN1	2.93074	-0.849991	0.0104918	1
	LNC-LBCS	1.87175	0.0816039	0.0105005	1
	ASTN1	3.0985	-1.20505	0.0106059	1
	LINC02674	4.42054	-3.88873	0.0106682	1
	CYP4B1	2.55907	-1.61888	0.0106944	1
	FREM1	2.85089	-1.99789	0.0107816	1
	MOBP	2.04549	-2.13009	0.0108355	1
	TUBB3	3.06026	-3.99629	0.01093	1
	PIP5K1B	2.6813	6.59484	0.0109446	1
	KRT5	4.38824	-2.74034	0.0110303	1
	TARID	2.274	-1.19684	0.0110692	1
	LINC02262	4.73677	-3.71667	0.0113611	1
	TRPC4	3.1057	-2.06076	0.0113885	1
	CWH43	2.80448	-2.639	0.0114229	1
	TEX49	2.63239	-3.099	0.0114356	1
	PPIAP45	4.67212	-3.75322	0.0115377	1
	ADAMTSL1	1.8195	0.725996	0.0115709	1
	NRTN	-1.29544	-0.959579	0.0116804	1
	HMGN2	-0.957269	8.22178	0.0116991	1
	LINC00350	-1.43801	-1.24737	0.0117607	1
	PTPRZ1	2.92245	-1.79514	0.0117666	1
	CHST15	2.16218	0.201039	0.0117718	1
	CXCL9	5.71128	-0.902852	0.0118214	1
	LINC02416	3.25667	-2.23865	0.0118403	1
	FREM2	3.26331	-2.04272	0.0118612	1
	LINC01739	4.71434	-3.73142	0.0119265	1
	AGBL1	2.09179	1.20254	0.0119316	1
	KRT3	3.69376	-3.64998	0.0119405	1
	LINC02267	2.17768	-0.657589	0.011987	1
	SLC13A1	3.72424	-2.61883	0.0120519	1
	MMP20	3.65848	-0.893436	0.0120867	1
	DUSP26	2.1398	-3.14851	0.0121026	1
	CHODL	2.4895	2.1054	0.0121512	1
	LINC00326	1.82184	-1.39114	0.0121665	1
	ANKRD30B	3.09096	-1.76352	0.0122236	1
	PLSCR5	4.55752	-3.81412	0.0122501	1
	MS4A19P	2.33277	-2.94622	0.012257	1
	ABCC12	3.63075	-2.84599	0.0122606	1
	SYT14	2.1898	-1.31333	0.0123641	1
	LINC00383	3.10985	-2.98493	0.0123846	1
	NYAP2	2.04526	-0.419113	0.0125071	1
	LINC02309	3.3537	-2.67298	0.012554	1
	TMEM130	1.85193	-2.37647	0.0125583	1
	LINC02529	3.96031	-4.10282	0.0125898	1
	MS4A13	1.94013	-2.29402	0.0126291	1
	PRRX2	3.03534	-2.91447	0.0126669	1
	RSPO2	3.20376	1.51495	0.0127002	1
	LINC01095	3.65924	-0.0450355	0.0127331	1
	HMCN2	2.12569	-0.866873	0.0127438	1
	TECRL	2.44324	-2.49363	0.0129045	1
	MIR3976HG	4.30224	-2.47332	0.0129238	1
	PAX3	4.61517	-3.04819	0.0129246	1
	DTHD1	3.46527	-2.88083	0.012938	1
	LINC01443	3.75389	-2.86718	0.0129425	1
	PTGIS	2.84072	-2.47531	0.0129796	1
	SLC30A10	1.73609	-0.365807	0.0130205	1
	DCDC2C	2.36428	-1.82385	0.0130239	1
	CDH18	2.33015	0.140534	0.0130855	1
	HCN1	1.95096	-0.582518	0.0131411	1
	PPP1R9A	2.33753	-1.79715	0.013142	1
	CALCR	3.22551	-2.50361	0.0131455	1
	CHL1-AS2	3.68763	-2.64444	0.0132087	1
	LINC00301	2.77389	-1.88932	0.013255	1
	LINC02088	2.2213	-2.26962	0.0133752	1
	LINC02505	3.1795	-2.47068	0.0134378	1
	SNX31	1.55093	-0.849426	0.0134553	1
	LINC02755	2.35151	0.304293	0.0134603	1
	BPIFB2	3.49368	-3.81227	0.013517	1
	CFAP299	2.27603	1.73702	0.0136128	1
	CEACAM7	3.71528	-3.28538	0.0136491	1
	LINC02296	2.85947	0.832558	0.0136666	1
	SLC17A8	2.1009	-2.51268	0.0136743	1
	VWA3B	1.68242	-0.538681	0.0137065	1
	C18orf63	3.66568	-3.29086	0.0137794	1
	TPSP2	3.68022	-4.20855	0.0138805	1
	SGCZ	2.22035	0.281594	0.0139433	1
	KRT42P	3.51883	-3.13172	0.0139535	1
	DOK5	2.7432	-1.81214	0.014032	1
	HCRTR2	2.78114	-2.04417	0.0140403	1
	C5orf17	2.57588	-1.9415	0.0140582	1
	LINC01281	1.87281	-2.26003	0.0140712	1
	METRN	-1.10099	2.64547	0.0141802	1
	SLC6A5	4.00972	-2.96963	0.0141943	1
	LINC02841	4.3229	-3.32202	0.0143607	1
	LINC00964	2.4651	-1.59463	0.01437	1
	OLR1	3.12782	-0.642319	0.0144274	1
	LINC01726	3.91401	-3.69745	0.0144831	1
	TNFRSF18	2.55149	-3.79518	0.0145007	1
	NEAT1	1.39106	8.97527	0.0145068	1
	UNC13C	1.94469	-0.217894	0.0145188	1
	TMEM114	2.56192	-2.27437	0.0145765	1
	WDR72	2.10513	-1.5149	0.0146201	1
	PTPRM	1.71087	1.2811	0.0146245	1
	ADGRA1	4.31501	-3.15355	0.0146441	1
	ASB5	2.68508	-2.97513	0.0147602	1
	GBP2	2.2668	4.49003	0.0147765	1
	IQCA1	2.18751	-1.62524	0.0148693	1
	LINC01807	2.32433	-1.14933	0.0149556	1
	LINC00616	3.52612	-4.25816	0.0149994	1
	AKAIN1	3.20552	-1.53996	0.0151522	1
	SMILR	3.69052	-3.22654	0.0151677	1
	GBP1P1	1.57217	-0.492995	0.0155155	1
	ESR1	2.13497	1.07347	0.015567	1
	LINC02884	1.87152	-0.982164	0.0156926	1
	NSG2	2.6303	-1.54284	0.0157243	1
	SNHG10	-1.03313	2.14908	0.0157775	1
	FAM9B	2.1254	-1.309	0.0158458	1
	LINC02562	4.47815	-3.16966	0.0158581	1
	PDCD1	1.86633	-0.193921	0.0159469	1
	LAMA4	2.01152	-0.309707	0.0159525	1
	IATPR	1.83295	-2.64937	0.0160825	1
	OSMR-AS1	2.94749	-1.86245	0.0162624	1
	DCDC2	1.74976	-0.856865	0.0162995	1
	DNASE1L3	3.21075	-0.334928	0.0163278	1
	ADORA2BP1	-2.02787	-3.44916	0.0164096	1
	DGKB	2.04842	-0.0146937	0.0164435	1
	ADGRG7	2.03182	-1.961	0.0164579	1
	C1orf94	4.42858	-3.18051	0.0164664	1
	LINC02336	2.545	-1.30448	0.0164882	1
	RERGL	2.2993	-1.83857	0.0167097	1
	SERPINB7	2.86091	-3.14372	0.0167163	1
	FADS2B	2.66619	-3.2266	0.0167444	1
	CCDC178	2.33796	-0.828701	0.0168253	1
	NR5A2	1.96186	0.211844	0.0168306	1
	SLC22A6	3.09427	-3.18793	0.0168857	1
	LINC01852	3.42208	-2.9438	0.0168893	1
	SLC51B	2.96956	-3.83006	0.016948	1
	A1CF	3.67478	-3.25692	0.0170027	1
	MARCHF10	2.89409	-2.74648	0.0170142	1
	DLGAP2	2.13452	0.4622	0.0170209	1
	FCRL2	3.79853	3.14353	0.017055	1
	MIR548XHG	2.41763	-1.85306	0.0170657	1
	LINC02046	2.04749	-2.53201	0.0172009	1
	FFAR1	4.25643	-2.21293	0.0172275	1
	CST13P	3.06035	-3.65461	0.0173671	1
	IL4I1	1.89729	1.13457	0.0175049	1
	WDR5-DT	-1.19994	-1.3377	0.017515	1
	ALLC	2.36006	-2.47168	0.0176237	1
	ADCYAP1R1	4.1063	-3.05235	0.0176434	1
	ACOXL	2.16283	1.58498	0.0177081	1
	SLC24A3	1.96165	3.29102	0.0177306	1
	LINC01087	2.67795	-1.22344	0.0177963	1
	CDH11	3.18711	-2.19278	0.0178168	1
	GALNTL5	2.55004	-2.85012	0.0179854	1
	SPAM1	4.96283	-3.58589	0.0180131	1
	OASL	1.43809	1.22074	0.0181165	1
	FBXL7	2.27054	-0.440414	0.0181981	1
	UGT2B4	4.96389	-3.58503	0.018273	1
	PRICKLE2-DT	4.10159	-4.03791	0.0183393	1
	BAGE2	1.98485	-1.15326	0.0183978	1
	RELN	2.33691	-0.72138	0.0184062	1
	LINC00488	1.79763	-1.85058	0.0184309	1
	ALPL	2.76393	-2.34294	0.0184466	1
	HLA-DPA2	3.946	-2.15608	0.0184568	1
	PROM1	2.41621	0.636121	0.0184907	1
	NPC1L1	1.54394	-2.3849	0.0184972	1
	CHST8	3.22458	-1.95508	0.0187	1
	CSF2	3.20685	-3.52688	0.0187071	1
	GRM5	2.11625	0.110365	0.0187366	1
	MARCHF4	2.03993	-1.37326	0.0187554	1
	OR2F1	4.19043	-3.54995	0.0188484	1
	LINC00423	2.34723	-2.35199	0.0189402	1
	CDH7	2.72305	-2.12187	0.0189426	1
	FMN2	2.24543	-0.533974	0.018994	1
	TRIM29	1.97187	-1.77082	0.0190352	1
	LINC02109	2.25074	-1.06646	0.01908	1
	KCNAB1	1.83415	-1.9451	0.0191019	1
	LINC01098	2.24739	-2.20019	0.0191213	1
	KCNH5	2.66136	-1.35564	0.0192504	1
	CPXM2	3.27216	-1.65212	0.0192909	1
	LINC02238	3.56837	-3.06578	0.01934	1
	CPHL1P	1.78142	-2.14602	0.0193409	1
	LINC02871	3.25583	-3.27271	0.0193428	1
	LIMCH1	2.4243	-0.926168	0.0194011	1
	C12orf42	2.28877	-0.137879	0.0194285	1
	ARNT2	2.0117	-0.153762	0.0194993	1
	LINC01258	1.8813	-1.3218	0.0195072	1
	SLIT3	2.42553	0.39073	0.0195286	1
	LINC02156	2.32947	-2.30358	0.0195544	1
	SCN7A	2.43875	-0.761211	0.0196554	1
	RHOJ	2.57831	-2.54763	0.0196908	1
	RIMS1	2.15309	-0.0539658	0.0197127	1
	RNU6-1069P	3.5499	-4.26302	0.0197355	1
	ENPP2	2.62394	1.44858	0.0198037	1
	COLEC10	2.58176	-2.1062	0.0198305	1
	SILC1	3.14824	-2.85992	0.0198818	1
	FHIT	1.20769	7.63591	0.0199749	1
	TM4SF5	3.96908	-4.09632	0.0202071	1
	LINC02660	3.42273	-3.60278	0.0202596	1
	NEDD9	1.2287	5.61228	0.0202746	1
	APOH	3.10585	-2.93566	0.0202849	1
	LINC02607	1.62692	0.793044	0.0203026	1
	SLC6A2	3.51386	-3.43575	0.0203372	1
	NOL4	2.33719	-1.43903	0.0203685	1
	SEMG2	3.71764	-4.19666	0.0204301	1
	TMEM132C	2.64904	-0.577791	0.0204426	1
	EMX2OS	2.62298	-2.62535	0.0205173	1
	SYT9	2.16188	-1.20757	0.0205214	1
	DUSP5	1.88904	4.8432	0.0206191	1
	EDIL3	2.13287	-0.527355	0.0206512	1
	LINC02866	3.34292	-3.6374	0.0206513	1
	DCLK1	2.11513	-1.08347	0.0206515	1
	MTSS1	2.09746	2.85767	0.0206657	1
	PHLDA1	1.62367	2.25795	0.0206755	1
	ENTPD2	2.15807	-2.83025	0.0207108	1
	APOBEC3H	1.48797	-0.608447	0.0207261	1
	KLHL4	1.92371	-0.563958	0.020789	1
	MRGPRX3	1.99997	-3.68183	0.0208043	1
	LCMT2	-0.925979	3.95231	0.0208093	1
	LINC02074	3.41224	-2.51485	0.0208258	1
	ZFHX4-AS1	2.96267	-2.39651	0.0208419	1
	CCL24	2.41282	-1.5959	0.0209297	1
	LINC02408	1.83464	-0.681745	0.0209728	1
	LINC01075	4.31796	-3.93262	0.0210431	1
	EHF	3.31867	-1.95411	0.0211156	1
	TFAP2B	3.68563	-3.65492	0.0211185	1
	LINC01776	2.43616	-2.80311	0.0211249	1
	LINC01989	2.7324	-3.04302	0.021166	1
	CFAP46	2.21228	-1.26048	0.021172	1
	SCARA5	2.21887	-1.75554	0.0212224	1
	PIK3R6	1.37646	1.88071	0.021246	1
	LINC01911	2.54376	-3.30841	0.0213399	1
	LINC02086	2.68637	-2.53786	0.0215031	1
	LINC01358	1.71354	0.842057	0.0215394	1
	LINC02752	1.53162	1.06328	0.0216003	1
	MIPOL1	2.22649	-1.21123	0.0216042	1
	SPECC1P1	1.25173	0.188577	0.021648	1
	PLD5	1.8817	-0.591334	0.0216556	1
	MT-ND2	1.04769	5.85148	0.0216996	1
	LINC01151	1.46335	0.264512	0.0217041	1
	PHOX2B-AS1	3.81165	-3.15782	0.0217204	1
	H2BC14	-1.0106	6.31832	0.0218362	1
	KCNK3	3.17643	-3.52371	0.0218975	1
	PHF2P2	3.23741	-2.59733	0.0219286	1
	EYA2	2.36118	-1.04819	0.0219555	1
	PAK3	1.88967	-1.26262	0.0220572	1
	TMPRSS4	2.0438	-2.36996	0.0220929	1
	CLVS1	1.63948	2.10321	0.0221011	1
	IL33	2.3975	-0.464747	0.0221085	1
	MARCHF11	2.33158	-1.94214	0.0221604	1
	RMST	2.96934	-2.0029	0.0221713	1
	NCKAP5	2.66896	2.99519	0.0222932	1
	CDH1	2.05001	-1.31291	0.0224122	1
	LINC00868	1.66299	-2.74065	0.0224307	1
	TCP10L3	4.03804	-4.06503	0.0226024	1
	COL9A1	2.96124	-2.75755	0.022612	1
	RPL9P31	4.07849	-3.62461	0.0226133	1
	EGFEM1P	1.94266	-0.408831	0.0226744	1
	STMN2	3.42661	-2.52347	0.0227159	1
	C5AR1	1.70861	1.16591	0.0228643	1
	LINC02392	2.98695	-3.22397	0.0228762	1
	DCT	1.38963	-1.13224	0.0229594	1
	RIT2	2.50711	-1.39711	0.0230207	1
	LINC00320	3.71649	-2.58903	0.0231687	1
	LINC01837	3.3196	-1.9149	0.0231717	1
	C10orf67	2.38592	-1.92733	0.0233192	1
	LINC00487	2.42039	-2.30636	0.0234066	1
	SLAMF7	3.16124	3.86632	0.0234211	1
	CCL18	4.04909	-1.55229	0.023493	1
	ADAM2	2.38259	-2.67365	0.0235048	1
	MIR3681HG	1.90291	4.07946	0.0235494	1
	HYAL6P	4.30693	-3.94239	0.0235638	1
	LINC02414	4.54176	-3.81831	0.0236207	1
	TMEM26-AS1	3.24243	-3.56892	0.0236315	1
	CACNA1S	1.92503	-2.28155	0.023793	1
	LINC00587	2.96376	-2.56415	0.0238085	1
	SOX9-AS1	2.56574	-1.68417	0.0238677	1
	SLC9C1	2.08979	0.00119651	0.0239195	1
	LINC02613	1.551	-1.37861	0.0239357	1
	LINC01643	3.15408	-1.81315	0.0239408	1
	LINC02325	3.20555	-2.05962	0.0239585	1
	XDH	2.35483	-2.03909	0.0239818	1
	TMCO5A	3.11671	-3.21649	0.024208	1
	CCR2	-2.51026	3.59707	0.024226	1
	LINC02712	3.18352	-2.85376	0.0242953	1
	PLPP4	2.30857	-0.700369	0.0243129	1
	LINC02355	2.25051	-2.12969	0.0245447	1
	CD200R1L-AS1	2.02528	-1.73525	0.0246697	1
	LINC00395	3.9457	-3.55474	0.0246992	1
	LINC01310	4.08039	-3.61404	0.0247907	1
	SYNPR	1.79169	-0.916826	0.0248287	1
	OTOP2	2.84523	-3.77873	0.0248545	1
	KRT89P	4.00525	-4.08037	0.0249274	1
	ACSM2B	4.65514	-3.7609	0.0249643	1
	LRAT	3.00682	-2.60404	0.0250989	1
	IBA57-DT	-1.07612	-0.818699	0.0251224	1
	TCP10L2	3.03382	-2.73113	0.0252	1
	RTP3	2.03357	-2.78631	0.0252002	1
	PTPN20CP	2.78997	-3.01542	0.025235	1
	ADGRG4	2.01957	-2.58852	0.0252352	1
	PNPLA5	2.77169	-4.20548	0.0252696	1
	LINC01194	3.49289	-2.11443	0.0253456	1
	LINC01592	2.17091	-1.67077	0.0253815	1
	BHLHA15	2.68776	-1.10742	0.0255312	1
	MT-CYB	0.946914	7.39123	0.0255458	1
	LINC01818	2.36799	-2.13484	0.0255491	1
	LINC01994	3.52725	-1.30571	0.0255674	1
	LINC02303	2.96026	-4.06352	0.0256216	1
	LINC01781	3.04771	-0.923406	0.0257097	1
	CIB4	2.73965	-2.77166	0.02577	1
	SLC9A4	2.98453	-2.66665	0.0258403	1
	LINC02269	2.30238	-1.83648	0.0258971	1
	LINC01013	2.33434	-1.93487	0.0259258	1
	SSX5	3.68443	-4.209	0.0259338	1
	LINC01967	2.92512	0.385612	0.0259571	1
	MIR17HG	-0.904676	5.4943	0.0260516	1
	ATP10B	1.64009	0.639633	0.0260628	1
	LINC02299	2.21885	-2.56214	0.0261288	1
	SLC17A6	4.4374	-3.87204	0.0262706	1
	SEZ6L	2.35887	-1.24108	0.0262768	1
	ABCA9-AS1	3.4801	-2.12426	0.0263308	1
	LAMB4	2.21324	-2.23981	0.0263507	1
	ANO2	2.45553	0.0349187	0.0264009	1
	ITIH5	2.18315	-1.83385	0.0264135	1
	PLVAP	1.87115	-1.92023	0.0264349	1
	CFH	2.3657	-2.38519	0.0264427	1
	UBE2U	3.09038	-3.1297	0.0265253	1
	HYAL3	-1.26931	3.10512	0.0265283	1
	WSCD2	2.87977	-2.05791	0.0265404	1
	APOB	3.77112	-3.59976	0.0265481	1
	DPPA4	3.60309	-4.23944	0.0265653	1
	LINC01500	1.635	0.815194	0.0265962	1
	TBC1D21	2.15143	-2.27791	0.0266679	1
	LINC01615	2.61676	-3.62209	0.0266765	1
	STK24P1	3.26182	-4.35347	0.0267097	1
	LINC01992	2.66838	-2.41286	0.0268035	1
	ACNATP	2.48646	-4.293	0.0268183	1
	CHRNA4	3.1649	-3.95855	0.0268433	1
	CHODL-AS1	2.60878	-0.0859402	0.0268456	1
	TUBA5P	-1.89389	0.958864	0.0268817	1
	SYT1	2.19347	-0.187093	0.0269116	1
	LINC02096	2.83586	-2.55646	0.0270315	1
	LINC01697	2.56493	0.595769	0.0270315	1
	LINC02085	2.59867	-1.24472	0.027082	1
	LINC02000	3.35688	-4.3275	0.0271564	1
	ABLIM3	2.4365	-2.10373	0.0273118	1
	LINC01499	2.46955	-2.4818	0.0273341	1
	CYSLTR2	2.20806	-0.0245723	0.0273592	1
	STOML3	3.09633	-3.68605	0.0273615	1
	POTEKP	2.94538	0.184029	0.0274355	1
	TMEM40	2.54241	-0.707357	0.0274518	1
	EPHA5	2.31258	-1.53485	0.0274604	1
	HAP1	2.06078	-3.08312	0.0274707	1
	PRKXP1	1.32816	-1.7485	0.0274846	1
	ERC2	2.17584	1.69323	0.0275008	1
	ZNF208	3.05503	-3.27556	0.0276496	1
	LINC01483	1.84046	-0.544017	0.0278119	1
	OPN5	3.38792	-3.00423	0.0278648	1
	PRIMA1	3.13384	-2.72243	0.0279129	1
	CARD18	2.04396	-0.94087	0.0279307	1
	ERICH3	2.77677	-3.23088	0.0279336	1
	OR8A1	3.11409	-3.96051	0.0279856	1
	MAG	1.93026	-2.15078	0.0280007	1
	LINC02194	2.66262	-3.6208	0.0280415	1
	C5orf49	3.34508	-3.88305	0.0282461	1
	LINC02836	2.65542	-0.796896	0.0282536	1
	MEP1A	3.10737	-3.3454	0.0283556	1
	ADGRF5	2.6198	-2.6725	0.0283675	1
	ATP6V1G3	2.16847	-2.60298	0.0284723	1
	IFI44	1.75379	2.07525	0.028491	1
	LINC01524	1.8375	-0.241376	0.0285122	1
	VTCN1	1.67698	-2.04497	0.0285469	1
	PLPPR1	2.10299	0.167515	0.0286736	1
	CSRNP3	1.99989	-1.21964	0.0287192	1
	ATP1A1-AS1	-1.08646	1.79988	0.0287413	1
	DPPA2P4	-2.49526	-4.54753	0.0288354	1
	FSTL4	1.56082	0.183058	0.0288739	1
	SREK1IP1P1	-1.4993	-3.8505	0.0290141	1
	LINC02493	3.82335	-4.15529	0.0290471	1
	LINC02199	4.92914	-3.60236	0.0290857	1
	LINC01348	1.60645	-1.7172	0.0290889	1
	LINC01709	2.49038	-1.90149	0.0291016	1
	DMKN	2.26924	-2.54811	0.0291217	1
	ROCK1P1	1.73805	1.48694	0.0291251	1
	CDH20	2.4031	-1.67617	0.0291732	1
	KRT6B	3.49137	-4.2787	0.0292227	1
	LINC00955	4.65558	-3.75776	0.0292457	1
	LINC01477	4.53336	-3.82092	0.0293226	1
	KCNB2	2.14619	-1.10462	0.0293509	1
	AMTN	3.00826	-3.6902	0.029428	1
	CNTNAP2	1.66673	2.04731	0.0295378	1
	LINC02668	3.77997	-3.25401	0.0299376	1
	MUC13	2.56148	-2.68758	0.0299816	1
	RNU6-322P	1.50731	-3.13239	0.0299871	1
	SUMO2P6	-2.38591	-4.58077	0.0299949	1
	COL4A5	1.9999	-1.9098	0.0300637	1
	MAGEB1	3.36351	-4.32381	0.0301069	1
	XIST	2.01261	-3.05569	0.030255	1
	GACAT1	3.4528	-3.39108	0.0302572	1
	CD200R1	1.71621	0.854304	0.0304711	1
	EGFLAM	2.5134	-1.77265	0.0305312	1
	LINC02735	4.68263	-3.74312	0.0305714	1
	CACNG2	2.17555	-1.21892	0.0306912	1
	TMIGD1	2.16221	-3.28726	0.0307683	1
	SLC6A3	2.15602	-2.7126	0.0307754	1
	ADIPOQ	3.27539	-3.91738	0.0308217	1
	OPN4	3.63213	-4.22855	0.0308725	1
	GATA4	2.24231	-2.62468	0.0309739	1
	HECW2	1.7007	3.04948	0.0310427	1
	MT-ND5	0.851917	7.36301	0.0313362	1
	PCAT1	1.91859	2.02401	0.0313914	1
	LINC02733	2.32139	-3.15743	0.0314303	1
	HTR1E	2.02318	-2.54112	0.0314316	1
	LINC01447	2.65055	-2.00562	0.0314457	1
	NMRAL2P	1.66889	0.690335	0.031525	1
	PCAT5	3.60548	-3.86646	0.0315533	1
	C1orf194	-1.06548	1.12292	0.0316898	1
	SLC22A8	3.75539	-3.39593	0.0316983	1
	C8orf89	1.60881	-2.52078	0.0318166	1
	TCP11L2	1.09678	3.10193	0.0318293	1
	GDNF-AS1	2.21114	-0.161708	0.031838	1
	MT-ND4L	0.950539	5.61809	0.0318665	1
	REM1	4.00053	-4.08093	0.0319916	1
	RNF223	2.45993	-3.76211	0.0320418	1
	OR2M3	3.99818	-4.08205	0.0322422	1
	KLHDC7A	3.38007	-4.31475	0.032335	1
	COL5A3	2.62054	-2.26422	0.0323494	1
	LINC00636	1.44198	-1.96001	0.032353	1
	LINC02122	3.25092	-4.02504	0.0324454	1
	C1orf87	2.62704	-2.70665	0.0324631	1
	SRP14P1	3.21414	-4.3687	0.0326254	1
	KLF6	1.16321	5.03298	0.0326801	1
	OR5G5P	4.01398	-4.07113	0.0327257	1
	SMIM31	2.54395	-3.33022	0.0327313	1
	PRMT8	1.76048	-1.28848	0.0328671	1
	ALMS1P1	1.59404	-0.473159	0.0330696	1
	EEF1A1P33	3.44542	-4.29578	0.0330993	1
	LAMA1	2.30455	-2.15054	0.0331582	1
	LINC01250	1.48434	0.672285	0.0332799	1
	NALCN-AS1	2.0699	-1.13776	0.0333465	1
	AGPAT4	1.10176	6.4655	0.0333763	1
	AMELY	4.32641	-3.92648	0.0334658	1
	RPL9P5	-1.57602	-3.97294	0.0335147	1
	NABP1-OT1	1.37514	3.97092	0.033526	1
	BPIFB3	3.06425	-3.74905	0.0335826	1
	LINC02306	1.7708	-0.559489	0.0335955	1
	LINC02351	3.00329	-2.73933	0.033619	1
	LINC01674	2.87467	-3.26833	0.033658	1
	COL21A1	1.62037	-0.264272	0.033673	1
	LINC02383	3.25357	-3.86874	0.0337463	1
	GRM8	1.64751	1.5431	0.0337484	1
	GRP	2.53121	-3.93906	0.0337867	1
	LINC02511	2.17763	-0.985532	0.0338389	1
	GALR1	3.76102	-3.63814	0.0338479	1
	OAS1	1.56001	0.11328	0.0339517	1
	DELEC1	1.37819	1.04563	0.0340427	1
	MMP26	2.40439	-1.83566	0.0341379	1
	CADM3	4.21119	-3.98018	0.0342183	1
	LINC01111	2.45539	-2.90405	0.0343773	1
	MYPN	2.08533	-2.18126	0.0343947	1
	HSPA5	1.11186	7.82752	0.0344531	1
	LINC02118	3.04277	-3.51956	0.0344692	1
	PCP4	3.04157	-3.10732	0.0347218	1
	PTPN14	1.89968	3.93667	0.0347873	1
	CASP5	1.91068	-1.41016	0.034842	1
	DAW1	3.20241	-3.26814	0.0348916	1
	LINC02736	1.99086	-3.61647	0.0349599	1
	KRT31	3.84936	-4.1509	0.0350765	1
	SVOP	1.79665	-1.65391	0.0351323	1
	MIR548A1HG	2.36179	-0.907755	0.0351364	1
	GDF15	2.07989	0.578532	0.0351851	1
	SEPTIN7P11	3.45138	-3.82558	0.0352681	1
	GP2	4.17219	-4.00134	0.0354033	1
	PAH	1.8849	-1.85219	0.0355583	1
	FNDC1	2.34553	-1.58204	0.0356757	1
	TMPRSS11E	3.58486	-3.09754	0.0357008	1
	LINC01197	2.7339	-2.55352	0.0357563	1
	IL7	2.63445	1.71913	0.0357738	1
	IL36B	2.92688	-3.70453	0.0358297	1
	PLCB4	2.21068	2.11797	0.0359605	1
	THEGL	1.56576	-1.85657	0.0359706	1
	SNCA	3.26958	-2.64486	0.0359992	1
	CYP2C18	2.12181	-3.97904	0.0360153	1
	CT45A10	2.41991	-4.31711	0.0361268	1
	BPIFB1	2.89515	-3.02909	0.0362441	1
	MMP9	1.85071	-1.0858	0.0363517	1
	SLC9A9	1.17606	5.03291	0.0365019	1
	LTF	1.88888	-1.43335	0.0365353	1
	NRSN1	2.66413	-3.2201	0.0365511	1
	MS4A12	2.39454	-2.77969	0.0365519	1
	KCNC2	2.72595	-2.48449	0.0365975	1
	LINC00348	2.89618	-2.52119	0.0366311	1
	TMPRSS15	1.94014	-1.40748	0.0366332	1
	MYBPC2	1.71479	-1.81825	0.0366706	1
	TNF	1.60349	3.82779	0.0367087	1
	MRPL20-DT	-1.04162	1.6572	0.0367718	1
	CHL1	3.19348	-1.67791	0.0367824	1
	ENOX1	1.82042	3.41945	0.0367894	1
	C6orf52	-1.06159	0.110556	0.0368373	1
	LINC02201	1.82467	-0.514917	0.0368682	1
	CLCA1	2.59402	-2.27596	0.0369011	1
	CSPG4BP	2.13112	-2.8096	0.0369198	1
	WSPAR	3.17832	-3.92611	0.0369894	1
	NEURL3	1.85697	-3.60693	0.0370644	1
	LINC02832	2.41337	1.34473	0.0371058	1
	RNU6-31P	1.99564	-4.24039	0.0373574	1
	LINC00638	-1.02203	-0.790484	0.0374279	1
	LINC00578	1.48011	-0.00581377	0.0375288	1
	CYP2F1	1.89968	-3.19223	0.0375667	1
	ACSM5P1	4.12015	-4.02225	0.037621	1
	LEP	2.13979	-3.42843	0.0376711	1
	ABCA9	1.72759	-0.550074	0.0377177	1
	CFHR1	2.31629	-4.05765	0.0377806	1
	PHYHIPL	2.19821	-2.945	0.0378443	1
	APOD	2.44838	-2.96297	0.0379865	1
	RNU1-1	1.32976	1.54761	0.0380005	1
	LINC00879	2.32781	-2.10256	0.0381514	1
	HBA1	1.68409	-3.93214	0.0382007	1
	LINC00944	2.26721	-3.27173	0.0383681	1
	RN7SL221P	-2.74468	-4.53345	0.038381	1
	MROH2B	2.49994	-2.82213	0.0384572	1
	SLC28A1	1.93821	-2.2074	0.038546	1
	RAET1M	3.541	-4.2594	0.0385465	1
	LINC02506	1.66027	-0.762505	0.0385546	1
	GPRC6A	1.54683	-2.6142	0.038588	1
	S100A10	1.7813	4.46086	0.0387133	1
	GLP2R	2.42652	-2.62257	0.0387152	1
	CRX	2.75609	-3.68468	0.0387457	1
	STEAP1B	1.45684	2.7824	0.0387643	1
	CRTAC1	2.03376	-1.38025	0.0387833	1
	LINC02439	4.20063	-3.36935	0.038854	1
	SCML4	1.58564	-0.974401	0.0388739	1
	CDH10	2.89577	-3.11019	0.0390222	1
	PDE2A	1.28264	0.499566	0.039097	1
	SLC15A5	1.51858	-1.21983	0.0391815	1
	SKP2	-0.821006	6.68775	0.0394185	1
	C8orf34	1.70396	-0.481598	0.0394504	1
	CSF2RBP1	2.27489	-3.70571	0.0396759	1
	CDH8	1.53527	-0.3991	0.0398195	1
	LINC01846	2.05895	-2.10082	0.0399461	1
	WNT7B	-2.0292	1.26209	0.0400341	1
	VDAC1P9	4.16274	-3.34525	0.040117	1
	OR5AU1	2.36329	-3.79509	0.0402418	1
	BMP5	2.69477	-2.76654	0.0402605	1
	EMCN	1.69668	0.74623	0.0403703	1
	VWF	1.38325	-0.0405235	0.0404064	1
	ZFR2	1.47087	-1.72943	0.0404299	1
	OLFM1	4.19096	-3.36736	0.0404436	1
	PTMA	-0.781388	9.84995	0.04047	1
	GPR25	-2.24564	-4.0234	0.0405398	1
	LINC01828	2.75902	-3.61289	0.0406804	1
	NOX4	2.49692	-2.17025	0.0406865	1
	OR2V2	2.19891	-3.48725	0.0408971	1
	H4C4	-0.866061	6.48329	0.040965	1
	SPC24	-0.857833	5.88316	0.0410639	1
	PKIA-AS1	1.95188	-1.33213	0.0410855	1
	LINC01804	2.43887	-3.15206	0.0410873	1
	LINC02257	1.7323	1.19401	0.0411915	1
	BRINP1	1.86926	-1.48524	0.0414083	1
	GPR142	2.80971	-3.79546	0.0414087	1
	GPR78	2.66322	-3.47533	0.0414532	1
	IL17REL	1.27109	-2.00886	0.041462	1
	AGR3	2.34442	-3.38108	0.041557	1
	MIR497HG	-2.53647	-4.6581	0.0416499	1
	MYMK	4.01109	-4.07007	0.0416687	1
	LINC01339	1.86175	-2.0009	0.0416974	1
	CALM2	2.06487	-3.72261	0.041732	1
	SI	4.13263	-3.41058	0.0417405	1
	SYNDIG1L	2.69575	-3.3245	0.0417679	1
	PKD1L1	1.21195	0.955772	0.0417825	1
	LMLN2	-1.14269	-1.93326	0.0417937	1
	IL22RA2	1.93747	-0.792513	0.041842	1
	LINC02376	4.27958	-3.96053	0.041912	1
	ANO3	1.94213	0.122361	0.0419304	1
	F11-AS1	1.89987	-1.75311	0.0424009	1
	EPCAM	2.42324	-3.52053	0.0424242	1
	LINC01872	3.05117	-4.01985	0.0424709	1
	LINC02492	1.91116	-2.66829	0.0425256	1
	LINC00687	3.18454	-2.91616	0.0425616	1
	LINC02130	2.32007	-4.08758	0.0425923	1
	MEG8	2.61204	-2.70147	0.0426456	1
	LY96	1.21423	2.70362	0.042714	1
	PTCHD1	1.94505	-0.0992606	0.0427388	1
	LINC02429	4.0169	-3.48386	0.0427404	1
	ABCB5	2.23939	-2.00242	0.0428193	1
	CDH19	2.83847	-2.9942	0.0428257	1
	LINC01228	2.67457	-3.46741	0.0428464	1
	LINC01324	2.60789	-2.73457	0.0429164	1
	LINC00972	3.20537	-3.23009	0.0429891	1
	MALRD1	1.77699	-0.0885147	0.0430095	1
	HMGB1P5	-0.857652	4.67734	0.0430305	1
	DSG1	4.09474	-4.03174	0.0430435	1
	LINC02498	2.93018	-3.55287	0.0430963	1
	PLXNA2	1.5288	-0.273191	0.043179	1
	FRK	1.25761	1.13662	0.0431818	1
	MT-ND4	0.856157	7.75817	0.0432439	1
	SMPD4P2	3.99753	-4.07519	0.0432654	1
	LINC02550	3.16575	0.696821	0.0432664	1
	SIAH3	2.00875	-2.26207	0.0433111	1
	CARM1P1	1.97328	-2.0895	0.0433299	1
	LINC01942	2.74317	-2.60563	0.0433541	1
	SAT1	1.49491	6.72822	0.0433858	1
	LINC00877	1.64166	3.09962	0.0433915	1
	CNGA3	3.0577	-3.35208	0.0434335	1
	SLC22A24	1.55195	-2.30298	0.0435254	1
	LINC00382	1.70001	-2.69009	0.0436007	1
	DAPL1	2.01939	-1.90157	0.0436225	1
	BMPR1B-DT	2.47426	-4.05552	0.0437897	1
	STATH	3.71604	-1.66464	0.0438005	1
	CPN1	2.2913	-2.77601	0.0438731	1
	OR5K1	1.86125	-3.34491	0.0438862	1
	LINC02183	2.46435	-3.31825	0.0438863	1
	BTBD16	1.76131	-2.01571	0.0439342	1
	RHOD	2.6864	-3.9525	0.0439357	1
	MTRNR2L8	0.929093	6.69312	0.0440196	1
	PPP2R2C	1.79581	-0.625295	0.0440632	1
	SCN2A	2.10641	-0.229324	0.0441211	1
	LINC01885	2.31508	-1.59834	0.044198	1
	LINC02338	2.31129	-3.21382	0.0442156	1
	SNCB	1.58092	-2.32332	0.0442718	1
	MAML2	1.40175	6.54884	0.044324	1
	CRIP3	3.38871	-1.11439	0.0443327	1
	LIPK	2.23342	-3.00877	0.0444256	1
	TPD52L3	2.01091	-3.488	0.0444741	1
	TARM1	1.98632	-3.58679	0.0444946	1
	SLAMF1	2.49453	5.4996	0.0445181	1
	TMPO-AS1	-0.816405	3.34725	0.0448445	1
	UGT2B24P	3.43547	-4.29467	0.0449367	1
	LINC02009	1.98564	-1.93782	0.0449529	1
	UGT2B7	3.08141	-3.35093	0.0451973	1
	PDZRN4	1.57738	-0.0232043	0.0452369	1
	RN7SKP19	3.92354	-4.12118	0.0452597	1
	KIF1A	2.47378	-2.1457	0.0453255	1
	MAP7D2	2.15813	3.45836	0.0454121	1
	MYL10	2.77418	-3.37755	0.0454182	1
	LINC01950	1.9791	-1.70556	0.0454321	1
	LINC01980	1.59006	-1.20175	0.04547	1
	HOXD10	3.32934	-3.86604	0.0456403	1
	TRPV3	2.32198	0.0811057	0.0459206	1
	FRMD6-AS2	2.18609	-2.81055	0.045945	1
	LINC01117	1.90192	1.61981	0.0460606	1
	SNRPD3	-1.46715	-3.74424	0.0460905	1
	PLAAT1	4.39	-3.88912	0.0461499	1
	LINC01052	3.96859	-3.46844	0.0461614	1
	C2orf78	1.67234	-3.40835	0.0462194	1
	LINC01467	2.93729	-3.73784	0.0462537	1
	SLC25A3P1	3.17123	-3.33589	0.0463192	1
	NES	1.9707	-2.06366	0.0464001	1
	NRG2	1.35195	0.679955	0.0464585	1
	DDX18P3	2.85053	-1.48334	0.0465363	1
	CYP4F10P	3.48372	-3.7984	0.0465889	1
	LINC02174	2.58232	-1.69372	0.0467009	1
	MUC5AC	2.89076	-2.70206	0.0467233	1
	THRB-AS1	3.00111	-2.41448	0.0467457	1
	TRIM31-AS1	3.37658	-4.31438	0.0470837	1
	LINC01898	3.70049	-4.19882	0.0471017	1
	EGR2	1.48233	2.07123	0.0471718	1
	LRRN2	1.74594	-0.38206	0.0471785	1
	LINC00924	3.65368	-2.45622	0.0472257	1
	LINC01541	3.38181	-3.60196	0.0473199	1
	LINC02547	2.72363	-3.37101	0.0473388	1
	SLC41A2	1.33296	4.18074	0.0473863	1
	LINC02069	1.40861	-2.47125	0.0473894	1
	LRCH2	2.10335	-3.00062	0.0474242	1
	LINC02147	1.81912	-1.23558	0.0474761	1
	LINC01727	3.35213	-3.14296	0.0474861	1
	GCG	3.18645	-3.94259	0.0475446	1
	SLC17A4	4.22827	-3.97144	0.0476104	1
	LINC01448	3.53036	-3.51649	0.0476586	1
	TEKT5	1.22301	-1.08726	0.0476688	1
	HMGB1	-0.711443	8.44366	0.0477106	1
	RERE	0.838659	7.6864	0.0477206	1
	KRT83	3.11166	-4.08993	0.0477245	1
	LINC01514	3.64646	-3.70108	0.0479269	1
	LIN28B-AS1	2.52055	-2.82552	0.0480345	1
	LINC01508	2.48357	-2.38436	0.0480803	1
	HMX1	2.4791	-3.50444	0.0482637	1
	LINC00836	2.93699	-2.5678	0.0484	1
	CLCA4-AS1	1.81595	1.60665	0.0484609	1
	LINC02205	1.82681	-1.23991	0.0484686	1
	SPOCK3	1.42546	-0.392393	0.0485754	1
	ATP1A2	2.2434	-3.2363	0.0486587	1
	KCNA10	3.2277	-4.35416	0.0486633	1
	MMP27	3.93734	-4.10121	0.0487834	1
	SHOX	2.95832	-3.20414	0.0488815	1
	UNC5D	1.46023	0.242632	0.0489069	1
	CCDC172	2.81613	-3.07583	0.0490555	1
	LINC02045	3.249	-3.51455	0.0490967	1
	CBX1P3	2.11075	-4.17937	0.0491402	1
	SEC14L4	3.23713	-4.03433	0.0491413	1
	KCNA2	1.39006	-0.749533	0.0494759	1
	ZNF683	2.0726	-2.95412	0.0494993	1
	SLC18A1	1.98561	-2.70102	0.0494997	1
	RPL29P30	3.30847	-4.33862	0.0495335	1
	CLRN2	2.452	-4.31491	0.049557	1
	NOX5	1.99813	-1.71069	0.04957	1
	SLC26A11	1.65206	1.42634	0.0495951	1
	ADGRF4	1.7394	-2.76276	0.0496674	1
	SERPINA12	2.69371	-1.74172	0.0497398	1
	LINC02102	1.21472	-1.49669	0.0498233	1
	OR10G2	3.8621	-4.14012	0.049937	1
	LogCPM, log counts per million; FDR, false discovery rate.

## Sheet: 2. DE genes in U937
	Table S3. Differentially expressed genes and Gene Set Enrichment Analysis results in four cell lines
		Differentially expressed genes in U937 with UBA1 knockdown
	Genes	Log fold change	LogCPM	p value	FDR
	UBA1	-2.32694	7.38458	2.10014e-15	1.27428e-10
	CA2	4.59226	-0.556156	1.70336e-09	5.16765e-05
	CHST1	3.90529	-0.901346	5.13711e-07	0.01039
	GAPT	-1.81129	2.604	1.94018e-06	0.0283043
	SNORD3C	1.56728	6.90582	3.04163e-06	0.0283043
	CLSTN2	2.05804	1.26249	3.24499e-06	0.0283043
	TNS1	1.83189	3.40955	1.5271e-05	0.102954
	COLEC12	2.29989	2.21155	2.22107e-05	0.134766
	MALAT1	1.46817	10.0066	2.48311e-05	0.136968
	HMGN2	-1.08823	8.86509	2.71886e-05	0.137475
	ADAMTS14	1.4827	3.5219	4.07175e-05	0.190044
	REPS2	1.98413	3.42779	5.46687e-05	0.215433
	EPHB3	4.72846	-2.01338	5.76906e-05	0.215433
	EFNA5	1.7442	3.2532	6.03594e-05	0.215433
	RNVU1-18	1.61027	2.60942	6.99192e-05	0.234741
	CYSLTR2	5.54881	-1.29919	7.35065e-05	0.234741
	CPNE4	1.79881	2.86157	7.91879e-05	0.235791
	APOL3	2.51378	-0.171203	8.69244e-05	0.235791
	RN7SL471P	1.45144	3.48572	8.93796e-05	0.235791
	COL6A3	1.58214	1.89682	9.79878e-05	0.247579
	HDAC9	1.54493	2.88626	0.000102009	0.247579
	MIR223HG	-1.37302	6.78358	0.000125168	0.281286
	PTPRM	2.03779	-0.0316414	0.000138072	0.290334
	CDC14B	1.5994	1.00017	0.000141199	0.290334
	TMPRSS6	2.86682	-1.79548	0.000157153	0.297981
	SLC24A3	1.58795	4.36067	0.000193907	0.342774
	ADGRD1	2.30073	-0.129874	0.000197394	0.342774
	LINC02008	2.44431	-1.04447	0.000197724	0.342774
	XACT	2.46203	-0.931666	0.000206918	0.348749
	ADAMTS2	1.87941	0.062794	0.000230256	0.367699
	SAMD4A	1.6159	4.07643	0.000230282	0.367699
	PEAR1	2.33942	0.890595	0.000238104	0.370441
	FRMPD4	1.98551	-0.399654	0.000257587	0.38607
	HPCAL4	2.47329	-1.01994	0.000260875	0.38607
	AGBL1	1.74346	0.554052	0.000271093	0.391639
	LINC00923	3.80499	-2.07243	0.000284675	0.401696
	TMPO	-0.903977	8.40204	0.000310045	0.41805
	SPTB	-1.19776	3.63689	0.000328684	0.433548
	NRXN3	1.73037	8.68088	0.000354034	0.447528
	PGM5	1.62077	1.47374	0.00037592	0.456408
	SLC35F1	1.99133	-0.24893	0.000376103	0.456408
	CNR1	1.79526	0.0610131	0.00039555	0.470595
	PGAM1	-0.915348	7.55318	0.000441449	0.505384
	LINC02328	1.50236	2.93155	0.000459447	0.516248
	NEAT1	1.85863	8.71851	0.000475783	0.524884
	OR55B1P	-2.27548	-1.81047	0.000491234	0.532252
	ODC1	-1.28783	8.27136	0.000536082	0.560816
	LINC01500	2.17899	1.05094	0.000561126	0.562843
	RAPH1	1.93949	-0.0721294	0.00056277	0.562843
	PLB1	1.41233	2.81091	0.000566987	0.562843
	LILRB4	5.01442	-1.0237	0.000588104	0.566409
	C2orf88	1.25367	4.56803	0.000605357	0.573614
	WDR49	2.13125	3.52517	0.000614492	0.573614
	DES	2.38972	-1.32971	0.000634691	0.583493
	CORIN	1.40365	2.55501	0.000666677	0.60375
	EBF1	1.21192	5.11952	0.000737606	0.658161
	H2AZ1	-0.880189	8.50987	0.000782702	0.688279
	PHACTR1	1.26996	4.38416	0.000799549	0.688646
	HSPG2	2.09237	4.50488	0.000824091	0.688646
	EBNA1BP2	-1.18918	6.58533	0.000828429	0.688646
	MNDA	-0.888141	7.28008	0.000828518	0.688646
	CCL24	2.6861	-0.449311	0.000850982	0.697759
	TOMM22	-1.07997	6.36181	0.000902814	0.714176
	CSGALNACT1	1.39768	3.4881	0.000910019	0.714176
	PTPRO	2.22446	0.466353	0.000931304	0.714176
	SNORA10B	2.16229	-0.748088	0.000932906	0.714176
	MSR1	1.81905	-0.390673	0.000941626	0.714176
	ARHGDIB	-0.828167	9.11025	0.0010088	0.719984
	TRIM29	2.61365	-1.27593	0.00101025	0.719984
	SET	-0.854119	8.91338	0.00103587	0.719984
	APOL1	2.48139	-1.88446	0.00104702	0.719984
	ADGRL3	1.93402	-0.166691	0.00105197	0.719984
	LINC02193	-1.30314	2.5493	0.00106229	0.719984
	CCT3	-0.943992	8.72367	0.00108618	0.719984
	TXNIP	1.41839	6.74708	0.00109501	0.719984
	DIRC3	2.08069	1.23137	0.00110019	0.719984
	ABRACL	-1.03127	6.42761	0.00112051	0.719984
	RAN	-0.902208	8.64096	0.00112725	0.719984
	LDHA	-0.880819	8.64611	0.00113069	0.719984
	NDUFAF8	-1.1993	3.99753	0.00113914	0.719984
	C1orf194	-1.82505	0.29761	0.00117725	0.726668
	H4C8	-0.861854	7.71145	0.00118591	0.726668
	COL13A1	1.37174	2.36642	0.00118841	0.726668
	SYT17	1.50912	1.3192	0.00119762	0.726668
	ABCA1	1.95726	1.86546	0.0012342	0.73129
	POLE3	-1.0173	6.58728	0.00123914	0.73129
	PRLR	2.15405	-0.313725	0.00125691	0.73129
	DRC7	1.92197	-0.95344	0.00126657	0.73129
	FABP6	1.74369	0.45509	0.00128128	0.73129
	LINC00488	2.93174	-0.997319	0.00128587	0.73129
	HNRNPF	-0.867163	8.49596	0.0013004	0.73129
	SERPINI2	2.89229	0.0349212	0.00130166	0.73129
	ARL15	1.15973	6.53705	0.00133155	0.741223
	WFDC21P	2.00285	-1.40944	0.00139495	0.764393
	LINC01181	6.9125	-2.05193	0.00139837	0.764393
	MARCO	1.27278	3.78127	0.00145156	0.771748
	NOX5	1.97763	-0.522893	0.0014682	0.771748
	RGS6	2.69657	-2.19283	0.00147042	0.771748
	NOP56	-0.983007	8.45359	0.00147542	0.771748
	CA3	1.81656	0.153209	0.00152315	0.772299
	SLC1A7	1.42859	0.240849	0.00152376	0.772299
	H4C2	-0.798214	7.93358	0.00152684	0.772299
	TPI1	-0.816259	8.99221	0.00152739	0.772299
	DTNA	2.57262	-1.30778	0.00154637	0.775436
	SELENOM	1.91189	-0.019289	0.00160867	0.789707
	ACTL8	-1.57234	2.73046	0.00161213	0.789707
	BMX	-1.15155	2.55068	0.00161388	0.789707
	MS4A3	-1.3517	5.26439	0.00163046	0.79144
	MDGA1	1.82774	3.08064	0.00165291	0.79571
	PARP14	1.25166	5.91673	0.00166698	0.79571
	RPL7L1	-0.973563	8.05096	0.0016786	0.79571
	HTR2A	1.40827	0.22388	0.00170634	0.802589
	RFK	-1.12358	4.71452	0.0018218	0.837761
	LINC02356	1.91956	-0.948375	0.00184891	0.841225
	HGF	2.16726	-1.38883	0.00187587	0.841225
	TMEM45A	1.33299	1.1728	0.00188553	0.841225
	PFN1	-0.854024	8.68419	0.00189982	0.841413
	CTAGE3P	2.21839	-1.59995	0.00195852	0.861124
	MIR17HG	-1.23538	5.69146	0.00200237	0.874071
	MSC-AS1	3.57924	1.93558	0.00205828	0.892061
	FILNC1	1.70015	0.256629	0.00208552	0.895277
	MS4A14	1.89166	1.30307	0.00214742	0.905645
	TMEM255B	1.28484	3.90969	0.00215383	0.905645
	RGMA	1.54061	0.641307	0.00217379	0.905645
	F13A1	2.1082	2.70703	0.00217919	0.905645
	GTF3C6	-1.03741	4.86954	0.00220562	0.910396
	GINS2	-0.953809	5.63292	0.00226834	0.923715
	COL1A1	2.19528	-1.76438	0.00234732	0.92642
	HSPA5	1.06529	7.39818	0.00236662	0.92642
	THOC6	-0.997969	4.19745	0.00239922	0.92642
	DNAH8	1.55261	0.56786	0.00239991	0.92642
	RABAC1	1.20198	1.88115	0.0024151	0.92642
	COPS3	-0.932315	6.69229	0.00242018	0.92642
	C6orf132	2.31008	-1.83398	0.00242368	0.92642
	HELZ2	3.30678	3.20961	0.00242857	0.92642
	PUS7	-1.09785	6.19216	0.00242982	0.92642
	AOC1	1.42394	-0.05711	0.00246365	0.92642
	STARD7	-0.802076	8.24016	0.0024713	0.92642
	RNA5S9	5.83344	-2.89444	0.00248458	0.92642
	LILRA2	-0.96403	5.43663	0.00249257	0.92642
	DACH1	2.5804	-1.81427	0.00252968	0.92642
	SLC6A12	1.95583	0.0912689	0.00253777	0.92642
	CSE1L	-0.866975	8.34625	0.00259631	0.931967
	ERH	-0.843522	6.86447	0.00260402	0.931967
	TIMM8B	-1.04686	4.8438	0.00261115	0.931967
	PTGIR	2.62035	-2.25244	0.00272609	0.956116
	PCNA	-0.752471	9.13984	0.00275941	0.95797
	CSMD3	2.16479	-0.909689	0.00280425	0.966767
	ATP5MC3	-0.757883	8.71124	0.00284041	0.971529
	HMGB1	-0.783173	8.6082	0.00288187	0.971529
	C1QA	3.13196	-1.56691	0.00288211	0.971529
	MMP25-AS1	-1.1795	1.06398	0.00293301	0.973882
	MRTO4	-1.11258	6.83272	0.00293725	0.973882
	TENM4	1.43046	2.49281	0.00295921	0.975833
	LINC01362	1.21034	1.37516	0.0029939	0.978449
	AHNAK2	3.65785	2.11416	0.0029994	0.978449
	AUNIP	-0.935195	5.44925	0.00307592	0.992278
	PAK1IP1	-0.993061	5.1828	0.00309079	0.992278
	LINC01283	5.72043	1.45655	0.00309085	0.992278
	CD109	2.89851	3.35634	0.00313766	1
	MGAT4D	3.78571	-2.75506	0.00318518	1
	PPP2R2C	3.14787	-2.16128	0.00323151	1
	CACYBP	-0.840439	7.35525	0.00323547	1
	KIF16B	1.09303	5.72425	0.0032356	1
	HSH2D	-1.17443	3.72561	0.00325506	1
	ENPP2	3.40623	0.814062	0.00334022	1
	LYAR	-0.99041	5.92359	0.00336692	1
	FAM114A1	1.08492	5.39125	0.00337823	1
	SIGLEC1	2.25555	0.200438	0.00340385	1
	TMEM156	-1.02458	2.185	0.00341473	1
	LGALS12	-1.26332	5.86209	0.00341631	1
	CENATAC-DT	-1.32966	1.48025	0.00346049	1
	NEU4	4.64611	-2.07796	0.0034872	1
	PDE4DIPP2	1.22251	3.82292	0.00355394	1
	PKIA-AS1	5.45105	-3.15181	0.003559	1
	CA1	1.68383	0.281407	0.00362801	1
	COPRS	-0.975643	5.19403	0.00364622	1
	H4C4	-0.842468	6.55801	0.00369449	1
	ABI3BP	1.64291	4.57508	0.00369819	1
	MRPL20	-1.08564	5.7236	0.00369835	1
	RWDD2B	-0.952123	4.33612	0.00370217	1
	ARSI	3.80544	-2.74497	0.00372218	1
	DOCK6	1.28297	2.59063	0.00372808	1
	CFD	1.45303	4.22687	0.00373757	1
	FGD2	1.45775	0.291434	0.00378254	1
	RANBP1	-0.855988	7.0858	0.00379506	1
	PAX2	1.6664	-0.0393463	0.00382607	1
	LINC02884	1.83277	-0.636275	0.00383173	1
	GPRIN3	0.912948	6.86233	0.00383371	1
	HLF	-1.09918	2.39714	0.00383915	1
	ROS1	3.97295	-2.61704	0.00384415	1
	DKK2	1.89438	-1.60497	0.00388046	1
	SMN1	-0.992007	3.1144	0.00388147	1
	GPC5	1.40584	0.776888	0.00391077	1
	TACC2	1.40509	0.168105	0.00398016	1
	LINC01348	2.8389	-2.39326	0.00398023	1
	ASAP2	2.30273	-0.71011	0.00401691	1
	SNRPE	-0.83242	7.02341	0.00409758	1
	PSME3	-0.921865	6.40862	0.00412268	1
	H2BC18	-0.752492	7.52182	0.00412686	1
	MTRNR2L8	1.02561	6.7409	0.00412736	1
	APBA1	1.37929	2.45302	0.00413883	1
	PCAT1	2.07671	-1.0595	0.0042024	1
	ATP6V0D2	1.99833	-0.0981145	0.00422632	1
	MIR3659HG	2.44029	-2.13766	0.00431093	1
	ACVR1C	1.81669	-1.55595	0.00434415	1
	THEM4	-1.05007	5.05848	0.00437409	1
	CPEB2	2.10952	-1.03193	0.00439571	1
	LINC02119	2.62049	-1.26718	0.0044042	1
	B3GALT6	-1.00405	5.11672	0.00442471	1
	RBM3	-0.803536	8.87977	0.0044582	1
	CCT2	-0.993486	7.99447	0.00447859	1
	FBXO32	1.79428	3.29441	0.00448209	1
	CPQ	0.892936	6.21776	0.00449209	1
	NDUFAF4	-1.08113	4.37405	0.00450233	1
	EYA1	1.57005	0.639749	0.00451671	1
	SLC5A6	-1.06988	6.35883	0.00452706	1
	TUBA4A	-0.952241	6.51324	0.00454229	1
	C9orf78	-0.957712	5.54932	0.00455321	1
	SLC2A14	1.61583	1.74012	0.00457446	1
	POLR1F	-0.848879	6.39481	0.00460403	1
	DDX21	-1.01661	8.45413	0.00466582	1
	SLIRP	-0.902614	6.10757	0.00471534	1
	TPST1	1.03589	5.03681	0.00473217	1
	RCC1	-0.813814	7.48344	0.00477022	1
	PRKAR1B	-1.00331	3.87267	0.00478065	1
	LINC01924	2.21956	-1.90838	0.00478763	1
	NABP1-OT1	1.30779	4.79949	0.00481244	1
	WT1	-1.4098	0.0200073	0.00482779	1
	EIF3I	-0.786641	7.81685	0.00484815	1
	LBP	2.45436	-1.72379	0.00487485	1
	LMCD1-AS1	1.32036	3.21941	0.00488271	1
	EIF5A	-0.823778	6.33165	0.00488719	1
	ZSWIM6	1.11571	5.181	0.00489929	1
	NDC1	-0.800839	7.45684	0.00490636	1
	MTRNR2L12	1.43634	5.92714	0.0049409	1
	PKD2L1	1.8093	-1.67311	0.00495356	1
	PLCB1	0.819022	8.54357	0.004954	1
	SLC16A2	2.83827	-2.39225	0.00496789	1
	CBLB	1.05278	6.33399	0.00499176	1
	TRPS1	1.719	-0.621837	0.00501413	1
	CCT5	-0.806368	8.4759	0.0050687	1
	EXOSC2	-0.889599	6.23622	0.00507073	1
	GALNTL6	1.40088	0.0410458	0.00507255	1
	DPYSL3	1.58129	2.2308	0.00508301	1
	LINC01282	4.29354	-1.17896	0.00511479	1
	LINC02466	1.3513	0.610438	0.00512204	1
	LURAP1L-AS1	2.66573	-1.7396	0.00512581	1
	MTCH2	-0.757983	7.06865	0.00512818	1
	LINC01712	2.06166	-0.985603	0.00515709	1
	RN7SKP203	0.86474	7.12146	0.00517958	1
	MYL10	2.33743	-2.455	0.00520153	1
	RGS18	-1.08812	4.56856	0.00522266	1
	CCT6A	-0.903622	8.40318	0.00526074	1
	TMEM132A	1.79113	-1.4759	0.00529263	1
	NDUFS5	-0.737877	7.2686	0.0053014	1
	UBB	-0.761307	7.09299	0.00531498	1
	TESC	-0.809965	6.55909	0.00531691	1
	RGSL1	1.94393	-1.07916	0.00532899	1
	IL2RB	1.15724	2.27234	0.0053335	1
	CBX3	-0.73362	8.38617	0.00541495	1
	SLC26A11	3.747	1.44258	0.0054508	1
	GLRA2	1.58959	5.37189	0.00545385	1
	CYCS	-0.767649	8.11475	0.00549579	1
	SIK1	-1.3417	-0.305385	0.00550412	1
	SF3A3	-0.742941	7.7954	0.00560447	1
	PUDPP2	1.79586	-0.778814	0.0056503	1
	CREB5	1.84016	3.17537	0.00565277	1
	BAG1	-0.937745	5.67344	0.00565473	1
	RANBP17	1.79174	-1.58087	0.00566351	1
	SNRPG	-0.771918	6.73645	0.00567399	1
	LIN28A	-1.739	-1.49478	0.0057269	1
	RNASET2	1.18303	2.25358	0.00574222	1
	RAPGEF4-AS1	1.25673	2.75421	0.00574365	1
	PLAAT4	1.35646	0.341249	0.00577728	1
	MUC4	2.53198	-2.61891	0.00580893	1
	PRSS23	1.34834	-0.11183	0.00583057	1
	TRHDE	1.06849	2.17573	0.00593773	1
	WDR12	-0.83065	6.57354	0.00594903	1
	LINC01989	2.84798	-2.38221	0.00598329	1
	TBATA	2.47007	-1.7107	0.00604505	1
	NOL11	-0.900285	6.39851	0.00604639	1
	TSN	-0.796271	7.38181	0.00607965	1
	CDH15	2.03924	-1.09895	0.00615265	1
	OR6L2P	2.26746	-2.26193	0.00615747	1
	SAMD12	1.1058	2.11466	0.00618566	1
	HDHD5	-0.861509	5.47098	0.00621312	1
	DYTN	2.66255	-2.52063	0.00621488	1
	PSMA7	-0.771396	7.71617	0.00623378	1
	SKP2	-0.810228	6.93198	0.00624966	1
	C8orf31	3.56732	-2.90446	0.00627467	1
	TFAM	-0.926654	6.33187	0.00628273	1
	HSPD1	-0.886481	9.75398	0.00630605	1
	VDAC3	-0.730388	7.41156	0.00634282	1
	PDE4DIP	0.988478	4.7712	0.00637295	1
	H2BC14	-0.834681	6.53969	0.00639034	1
	ENO1	-0.691345	11.4846	0.00642316	1
	PATJ	-2.20983	-0.299816	0.00643302	1
	LINC02836	6.21459	-2.61322	0.00643887	1
	XKR3	1.67017	-1.30405	0.00647414	1
	SRSF3	-0.821355	8.43367	0.00651304	1
	SNCB	3.25949	-2.50232	0.00656683	1
	SHROOM4	1.71259	-1.35773	0.00657842	1
	XAGE1A	-1.25104	0.402836	0.0065916	1
	FERMT2	2.79217	-2.43876	0.00660819	1
	C1QBP	-0.79317	7.55874	0.00664527	1
	MBNL2	0.995701	6.05001	0.00669442	1
	RNU6-6P	2.53654	-0.223853	0.00671107	1
	CHIT1	2.57556	0.7026	0.0067836	1
	NOS1AP	1.07316	4.18382	0.00683375	1
	LINC01473	1.10518	7.37597	0.00684346	1
	ENPP6	1.71521	-1.44086	0.00687833	1
	HMGN1	-0.694169	8.17668	0.00690023	1
	PGAM5	-0.846376	6.40105	0.00695448	1
	PIP5K1B	1.05262	3.88457	0.00696635	1
	GRIA4	1.61121	0.42129	0.00704409	1
	KRT36	6.48924	-2.38897	0.00704527	1
	LSM5	-0.841056	6.16569	0.00707173	1
	SLC8A1-AS1	1.40689	-0.253892	0.00709925	1
	SNORD3B-2	1.63146	6.55989	0.00709998	1
	NAV3	1.11764	1.38063	0.00713533	1
	C11orf58	-0.766317	6.5616	0.00715042	1
	DNAJC8	-0.710277	7.19377	0.00715508	1
	DAAM1	1.0225	5.08595	0.0071664	1
	ATP5PB	-0.70656	8.08006	0.007172	1
	DDX18	-0.840636	7.61784	0.00722999	1
	ATP1A4	3.46419	-2.9781	0.0072493	1
	FOXP2	1.14515	2.18746	0.00727393	1
	PARK7	-0.741462	7.40802	0.00730132	1
	DDX56	-0.862727	7.01276	0.00734019	1
	XRCC5	-0.717748	9.16088	0.00734369	1
	TFDP1	-0.707309	8.52426	0.00735719	1
	SRSF8	-0.871101	4.22665	0.00741884	1
	ARRB2	-0.85786	6.81393	0.00743255	1
	SRGN	-1.15055	9.4024	0.00746637	1
	SNRNP25	-0.962548	4.94974	0.00750148	1
	NMBR	-1.12327	0.767991	0.00750161	1
	WDR3	-0.899508	6.64322	0.0075336	1
	RAI14	2.12157	-1.81832	0.00754308	1
	SLC29A1	-0.79365	6.61676	0.00756245	1
	ITGA9	1.32001	2.05092	0.0076038	1
	TJP3	2.05989	-1.16519	0.00764763	1
	G3BP1	-0.695474	8.16901	0.00782876	1
	ERO1B	1.06234	4.85002	0.00787305	1
	NUTF2	-0.793606	6.06166	0.00787714	1
	ARHGAP29-AS1	1.78465	1.13134	0.00798027	1
	LINC02715	2.34771	-1.48662	0.00799863	1
	STC1	1.93745	-0.60025	0.00802151	1
	MYL6	-0.713938	7.56368	0.00810294	1
	RRM1	-0.680152	8.12947	0.00811068	1
	CDK2AP1	-0.874159	4.88232	0.00812495	1
	ARL5A	-0.868769	6.02717	0.00819301	1
	TIMM10	-0.916231	5.36575	0.00821755	1
	TPRKB	-0.874715	4.5798	0.00823059	1
	LINC02889	1.85595	-0.615007	0.00830275	1
	RNVU1-28	0.974438	5.42997	0.00832475	1
	SSRP1	-0.709546	7.56092	0.00834459	1
	LAMA3	2.76015	0.108011	0.00841286	1
	TALDO1	-0.707633	7.67084	0.0084582	1
	TBX18	5.22476	-3.29574	0.00850982	1
	MTA2	-0.753699	7.46256	0.0085173	1
	MCM4	-0.68413	9.06729	0.00855714	1
	SDK1	0.961467	8.50193	0.00857631	1
	UNG	-0.870586	5.64334	0.0086121	1
	ZNF639	-0.844271	5.67524	0.00863986	1
	POLR1B	-0.7976	7.04401	0.00867853	1
	C1orf131	-0.878942	4.8863	0.00877767	1
	PTMA	-0.690611	9.76177	0.00880277	1
	SNRPC	-0.712863	7.09595	0.00880825	1
	PLXNA3	1.92854	2.97526	0.0088247	1
	CISD3	-0.872248	3.96657	0.00889884	1
	DHFR	-0.723171	6.85286	0.00891385	1
	SCGB2B2	1.04231	1.84734	0.00891744	1
	CRLF2	1.09887	3.62383	0.00893586	1
	TOMM40L	-0.882629	4.38061	0.00896833	1
	CBY2	2.40822	-1.93843	0.00897497	1
	GTF3A	-0.744755	6.85433	0.00897821	1
	SLC1A2	2.64566	-0.41003	0.00899732	1
	RPA2	-0.700277	7.50373	0.00902289	1
	C1orf162	-0.825065	4.50959	0.00902519	1
	CD180	1.93996	1.20852	0.00902899	1
	ZWINT	-0.774653	6.44519	0.00905461	1
	RTP3	2.14765	-2.14166	0.00913334	1
	ATP5ME	-0.796007	5.41696	0.00913461	1
	DUSP26	5.21294	-3.30097	0.00915858	1
	STX16	1.30353	0.776189	0.00918737	1
	EPB41L1	1.59633	1.68871	0.0092232	1
	SYNDIG1L	5.3312	-3.23641	0.00924224	1
	EMCN	3.21488	-0.364369	0.00925177	1
	CCNB1	-0.682996	7.54863	0.00925331	1
	SNRPD1	-0.794353	6.32883	0.00927889	1
	BPI	1.58816	-1.07441	0.00928188	1
	LINC01605	0.972735	2.89514	0.00941194	1
	NOC3L	-0.8704	6.2526	0.00942466	1
	ANKRD28	0.708462	8.39057	0.009426	1
	MRPL35	-0.840768	5.86518	0.00947963	1
	KCNA3	0.896114	3.82676	0.00951535	1
	THAP12	-0.754635	6.52793	0.00952301	1
	SLC25A17	-0.805888	5.62282	0.00955604	1
	PLPPR1	2.26457	-2.50592	0.00958247	1
	LINC01811	1.21032	1.78438	0.00958342	1
	SGCD	1.98657	-0.164078	0.00959043	1
	NOLC1	-0.716604	8.15448	0.00963666	1
	TRAPPC2L	-0.889575	5.24982	0.00964665	1
	VAT1L	1.92126	-1.70669	0.00966641	1
	NAPRT	1.08631	1.78886	0.009667	1
	SNORD3B-1	1.26315	7.49182	0.00977999	1
	OPLAH	1.03541	2.66139	0.00982175	1
	PPP1CA	-0.702644	6.95247	0.00983083	1
	NPM3	-0.842077	6.40315	0.00993904	1
	TMEM147	-0.813084	5.50682	0.00996814	1
	SULT1C2	1.57436	-0.373121	0.00997007	1
	LRP1	2.42365	0.794273	0.010007	1
	SSB	-0.861378	6.39797	0.0100102	1
	NOL9	-0.826855	6.36193	0.0100104	1
	SCUBE1	2.28076	-1.8606	0.0100195	1
	RAD51C	-0.784844	4.9869	0.0100374	1
	HHAT	1.04319	4.59498	0.010047	1
	COL28A1	1.1301	4.91104	0.0100921	1
	RET	1.16383	0.0772348	0.0100982	1
	CBFB	-0.745151	7.1376	0.0101278	1
	SNX24	1.00978	2.26733	0.0101613	1
	PAPPA2	1.33189	0.667492	0.0101697	1
	CORO2B	0.928565	4.1483	0.0102036	1
	LINC01844	1.5182	-0.834768	0.0102235	1
	NTNG1	1.12264	0.672365	0.0102247	1
	PSMB6	-0.754618	6.36536	0.010287	1
	CYRIA	1.01705	5.1151	0.0103129	1
	ICMT	-0.734812	7.03004	0.0103507	1
	M6PR	-0.729086	7.43147	0.0103604	1
	ARNT2	1.9629	1.0167	0.0103991	1
	SLC41A2	1.04836	4.04496	0.0104563	1
	ALDH1B1	-0.852488	5.56469	0.0105723	1
	NA	-1.24933	-0.117256	0.0106423	1
	WDFY3-AS2	1.45968	-0.783269	0.0107185	1
	C9orf116	-1.04357	0.914259	0.0108735	1
	PSMA4	-0.678953	8.31114	0.0108833	1
	SLC16A1	-0.857109	7.29693	0.0109256	1
	CDK4	-0.725286	6.56455	0.0109263	1
	LINC02631	1.31815	-0.749867	0.0109283	1
	SGMS2	1.06082	1.86634	0.0109751	1
	FAM136A	-0.880173	6.31635	0.0109826	1
	RAB13	2.93647	-2.72875	0.0110253	1
	SDC3	2.90668	-1.18073	0.0110373	1
	AKT3	0.775516	7.34637	0.011049	1
	LINC02446	2.70222	-2.50018	0.0110547	1
	PDCD2	-0.763993	6.75195	0.011085	1
	TBC1D12	4.11139	-2.51721	0.0110895	1
	HNRNPK	-0.699328	8.66837	0.0111527	1
	SPSB1	1.64791	3.38423	0.0112902	1
	HSPA9	-0.713873	9.04804	0.0113369	1
	SPARC	1.49248	-0.185889	0.0113643	1
	TIMD4	5.03543	-3.40701	0.0113697	1
	ACTL6A	-0.739134	6.34	0.0113974	1
	RABGAP1L	0.727171	7.88768	0.0114044	1
	ARHGAP22	2.07222	0.262997	0.0114414	1
	TMOD1	0.987442	2.56196	0.0114469	1
	GABPB2	-0.781227	4.98127	0.0114708	1
	SUB1	-0.693686	7.49547	0.0114964	1
	KALRN	1.72803	0.411584	0.0115046	1
	LNCAROD	1.70041	3.72138	0.0115254	1
	LINC02801	2.22614	-1.13472	0.0115333	1
	IDH3A	-0.716134	6.41302	0.0115482	1
	XRCC6	-0.662655	8.87024	0.0115765	1
	SMIM15	-0.880011	4.36088	0.0115903	1
	CTSC	-0.759634	7.83312	0.0116294	1
	TUBGCP5	-0.800176	5.32551	0.0116415	1
	RBL1	-0.673899	7.2019	0.0116552	1
	PAICS	-0.7059	8.24165	0.0116766	1
	ATP4A	-1.33293	-1.45372	0.0117469	1
	IL18RAP	-1.20258	2.44304	0.0117701	1
	SLC7A5P1	1.63789	2.30353	0.0118276	1
	SNRPF	-0.774425	5.92853	0.0118833	1
	UMPS	-0.84324	5.71338	0.0119696	1
	SFXN2	-0.893704	5.26678	0.0120189	1
	ADAMTSL1	1.32454	-0.017001	0.0120368	1
	MBD5	0.89549	7.3809	0.0120455	1
	TIPIN	-0.860607	5.64204	0.0120618	1
	RNY3P8	-1.34891	-1.4608	0.0120771	1
	LINC02431	1.82512	-1.44124	0.0120842	1
	SAMD5	1.78227	-1.8104	0.0120982	1
	PART1	1.91315	-0.255603	0.0121336	1
	DAB2	1.55278	-0.654806	0.0121561	1
	RBMS2	-1.0375	1.9538	0.0121566	1
	UTP11	-0.865574	6.71526	0.0122585	1
	IFIT5	1.51046	0.842162	0.0122671	1
	SRSF6	1.62689	0.708579	0.012269	1
	MMP19	3.71401	0.796969	0.0122912	1
	BTLA	1.44261	-1.00457	0.0123982	1
	NOP10	-0.849637	6.13513	0.0124165	1
	SPPL2A	-0.712687	6.26346	0.0124387	1
	HMCN2	1.61921	-0.554763	0.012478	1
	THEGL	2.12413	-2.36603	0.0125613	1
	SCN10A	4.13914	-1.33188	0.0125774	1
	ASNSD1	-0.876712	3.11553	0.0126197	1
	PSMG3	-0.800805	5.96652	0.0126239	1
	LINC01450	1.63394	-1.59791	0.0126579	1
	BCCIP	-0.872983	5.05411	0.012698	1
	MRPS7	-0.834929	5.15177	0.0127243	1
	GHITM	-0.65233	7.76172	0.0128688	1
	RASGRP3	1.56054	2.20259	0.012905	1
	GINS1	-0.701639	7.31953	0.0129163	1
	IMP3	-0.832157	5.53505	0.0129651	1
	ANAPC16	-0.752805	5.61807	0.0129659	1
	SMAD3	0.792127	7.2778	0.0129912	1
	CFAP221	2.1754	-2.56789	0.0131035	1
	ARHGAP20	0.980642	1.60677	0.013155	1
	HNRNPR	-0.631313	8.20264	0.0132369	1
	LGR4	1.29479	0.60706	0.0132405	1
	CHCHD4	-0.793215	5.09002	0.013242	1
	MCAT	-0.953608	3.08666	0.0133255	1
	CCDC148	1.13652	0.229703	0.0134155	1
	LINC02201	2.8217	-1.84011	0.0134314	1
	SNRNP40	-0.659383	7.41506	0.0134431	1
	SHB	3.47766	-2.33386	0.0134951	1
	RAPGEF2	0.851787	5.95689	0.0135222	1
	MROCKI	-0.989979	4.07218	0.0135337	1
	CD200R1L-AS1	4.94515	-3.45955	0.0135522	1
	EEF1AKMT2	1.68539	-1.76582	0.0136623	1
	UBE2L3	-0.744841	6.55032	0.0136756	1
	AFF2	0.826951	9.12488	0.0136789	1
	LINC02698	2.33098	-1.50651	0.0137497	1
	PPP1R14B	-0.731501	5.88131	0.0137807	1
	DLAT	-0.688177	6.77262	0.0137944	1
	SLC6A13	2.3133	-2.22877	0.0138103	1
	PSMG1	-0.697113	6.84521	0.0138141	1
	GTF2H3	-0.798362	5.94309	0.013848	1
	CORO1A	-0.736272	8.1761	0.0139195	1
	MCTP2	0.857261	5.87678	0.0139214	1
	PTPN5	5.23242	-3.29339	0.0139223	1
	NSA2	-0.75714	5.97619	0.0139242	1
	LINC02267	1.87223	-2.16949	0.0139433	1
	TMEM263	0.797645	5.53219	0.0139583	1
	UTP15	-0.864597	5.63855	0.0139976	1
	COA3	-0.844619	3.99071	0.014004	1
	AHSA1	-0.793921	6.38793	0.0140148	1
	COA7	-0.872362	5.79143	0.0140363	1
	ZFAND3	0.936837	7.6865	0.0140458	1
	SEZ6L2	0.867582	4.26677	0.0140736	1
	TRMT10C	-0.937508	5.73287	0.0141379	1
	ATP5PF	-0.762707	5.58585	0.0141418	1
	LDHD	1.27099	0.494728	0.0141534	1
	PYURF	-0.77063	5.21503	0.0143317	1
	NXT1	-0.792619	5.63951	0.0143983	1
	MYBL2	-0.620591	8.0907	0.0145147	1
	AFF3	0.938733	4.12988	0.014521	1
	ATP10D	0.902437	4.53742	0.0145725	1
	EIF1AX	-0.771119	7.28951	0.0146166	1
	CES5AP1	5.1554	-3.34176	0.0146498	1
	LINC01358	1.45728	-0.123617	0.0147028	1
	NUP107	-0.687989	7.00768	0.0147036	1
	LYPLA1	-0.670585	7.34519	0.0147267	1
	ARMT1	-0.774059	5.66792	0.0147388	1
	DEFA4	-3.23269	-3.79981	0.0148252	1
	ANKS1B	0.895614	3.07044	0.0148367	1
	MRPL36	-0.838483	4.18703	0.0148555	1
	CCL18	4.52002	-0.107481	0.0148573	1
	H2BC3	-0.735476	7.20784	0.0148948	1
	DAZL	3.90041	-0.916985	0.0149514	1
	SULT1A1	-0.680429	6.5967	0.015022	1
	COL14A1	1.01926	1.67976	0.0150408	1
	MLPH	1.18626	2.20691	0.0150543	1
	POLR2F	-0.822774	4.95751	0.0150699	1
	GFM1	-0.800085	5.48449	0.0150997	1
	MT-ND2	1.06827	6.26826	0.015122	1
	CIAPIN1	-0.728484	6.21097	0.0151456	1
	SPRN	1.51588	-1.07461	0.0152152	1
	ANP32E	-0.661947	7.75869	0.0152153	1
	MCMBP	-0.722985	7.25988	0.015257	1
	EMG1	-0.954964	5.39473	0.0153144	1
	POP1	-1.01404	5.79865	0.0153192	1
	SRRM2	0.805544	7.49697	0.0153717	1
	PLXNB2	1.36242	1.37397	0.0153778	1
	RSL24D1	-0.681031	7.82462	0.0153869	1
	H4C3	-0.674996	8.60499	0.0154398	1
	TMSB4X	-0.7179	10.3311	0.0154538	1
	SEC24D	0.677268	7.77927	0.0154952	1
	KPNA2	-0.622517	8.05436	0.0155259	1
	TSC22D2	0.818294	6.0615	0.0155314	1
	OASL	2.11533	1.25625	0.0155337	1
	COMMD9	-0.830078	5.20869	0.015539	1
	NARS1	-0.637823	7.98562	0.015558	1
	EIF2S1	-0.710367	7.84529	0.0155608	1
	SLC9C2	2.15584	-1.52323	0.0155722	1
	PIK3R6	0.946733	2.33936	0.0156073	1
	IER3	4.87281	-0.000572297	0.0156186	1
	RGS3	0.973393	1.51638	0.0156186	1
	ITPA	-0.744537	6.10459	0.0156256	1
	DYNLL1	-0.844708	6.47081	0.0156499	1
	CGB8	-4.4866	-4.02048	0.0156811	1
	HLA-DQB2	-4.4866	-4.02048	0.0156838	1
	EIF2B3	-0.734953	6.12538	0.0156896	1
	MRPS10	-0.729782	6.54378	0.0157278	1
	DDX19A	-0.830809	3.1936	0.0157327	1
	SUMO3	-0.656283	7.13875	0.0157736	1
	BZW1	-0.975314	7.38077	0.0157779	1
	LINC02465	1.69648	-0.0464305	0.0157804	1
	RFC2	-0.6749	6.74602	0.015786	1
	ARPP19	-0.654084	8.16345	0.0157901	1
	SLCO2B1	2.91344	0.56416	0.0157947	1
	TM4SF1	3.84089	1.7384	0.0158313	1
	RASSF2	-0.709701	8.55662	0.0158356	1
	E2F4	-0.73354	6.39093	0.0158551	1
	LYPD3	1.42003	-1.20902	0.0158855	1
	SNU13	-0.715078	6.76919	0.0158899	1
	UQCR10	-0.7645	4.78665	0.0159167	1
	LINC01031	1.0997	-0.0958134	0.0159468	1
	ATP5MPL	-0.677522	6.59948	0.0159855	1
	ZNF703	1.31365	2.69403	0.0159865	1
	LGALS9	-0.73907	5.64949	0.0159883	1
	SRP9	-0.652307	7.99499	0.0161233	1
	DNAH10	0.954826	1.97408	0.0161372	1
	ME2	-0.68491	7.48032	0.0161459	1
	SLC35D2	-1.07655	0.191187	0.0161721	1
	WHRN	1.3276	2.50197	0.0161772	1
	MRPL3	-0.699827	7.15715	0.0161851	1
	ADCYAP1	-4.23496	-4.10115	0.0162019	1
	LINC02641	1.4026	0.937039	0.0162433	1
	CALN1	1.13749	2.13517	0.0162533	1
	TPD52L1	1.49736	-0.903662	0.0162661	1
	ATP5MD	-0.675174	6.61289	0.0162701	1
	RMND1	-0.804503	5.7767	0.0162952	1
	PSMB2	-0.627184	7.46948	0.0163429	1
	FAH	-0.619288	8.00463	0.0163438	1
	MT-ND5	0.901039	7.47736	0.0163666	1
	PNPT1	-0.740945	7.1772	0.0163756	1
	MRPS21	-0.768824	4.63499	0.0164691	1
	DPPA2P4	-4.48393	-4.02103	0.0165043	1
	C1DP5	-4.48393	-4.02103	0.0165063	1
	MRPL21	-0.808402	5.00449	0.0165344	1
	IDI1	1.09809	2.71944	0.0165733	1
	ELOVL3	-1.03297	1.50909	0.0165932	1
	USP5	-0.674229	6.52696	0.0166004	1
	MCM3	-0.607133	8.96476	0.016621	1
	UBA2	-0.642803	7.82769	0.0166623	1
	ADAMTS9-AS2	1.24963	0.634438	0.0166755	1
	ALYREF	-0.745284	6.53518	0.0166945	1
	TEX30	-0.850563	4.47408	0.016696	1
	PRC1	-0.975516	0.127411	0.0167095	1
	PCBP3	0.768275	6.46474	0.0167673	1
	FEM1A	-1.11181	1.49645	0.0167939	1
	MIR4422HG	1.49698	-1.35988	0.0167952	1
	MTRNR2L10	1.15896	2.01475	0.0168276	1
	ITGB1-DT	1.41452	-0.18367	0.0168346	1
	HNRNPC	-0.633179	9.36564	0.0168397	1
	PSMB4	-0.639163	7.86993	0.0168662	1
	LRRTM4	1.66365	0.805216	0.0169215	1
	FASTKD2	-0.781408	5.97751	0.0169282	1
	CYP1B1-AS1	1.02535	3.50125	0.0169337	1
	OR1L6	1.92912	-1.82707	0.0169719	1
	RRP36	-0.837304	6.31072	0.0169894	1
	KMT2D	0.796001	6.88694	0.0169932	1
	RORC	1.12672	0.705147	0.0170158	1
	GBA3	-0.872717	1.80265	0.0170384	1
	HENMT1	-0.769105	5.68297	0.0171235	1
	PPFIBP1	0.800044	5.14609	0.0171245	1
	VCAN	1.73575	-1.72917	0.0171302	1
	PDCD2L	-0.830809	3.11845	0.0171506	1
	CHMP3	-0.732307	4.78151	0.0171995	1
	AQP4-AS1	1.12211	2.03133	0.0172152	1
	MAP7D2	1.20874	0.0901284	0.0172913	1
	PPP1R8	-0.729145	6.44779	0.0173118	1
	RRP7A	-0.835709	5.09606	0.017407	1
	CARNS1	-1.64451	-2.39345	0.0174453	1
	EIF3B	-0.698002	8.53049	0.0174794	1
	POLR1G	-1.1021	1.39074	0.0174812	1
	KIAA1217	1.3549	4.13484	0.0174921	1
	SLC4A3	3.90683	-2.67696	0.0174934	1
	UROD	-0.734109	6.10749	0.0174989	1
	LST1	-1.06387	5.5599	0.0175365	1
	TP53RK	-0.859036	5.0376	0.0175578	1
	ABCB1	2.73554	-2.1489	0.0176156	1
	ZMPSTE24	-0.849178	6.49585	0.0176247	1
	TSR1	-0.835381	6.04548	0.0176258	1
	KDM1A	0.932647	2.10995	0.0176489	1
	TMEM132B	0.901367	5.53781	0.0176862	1
	MRPL47	-0.729947	5.76119	0.0176941	1
	LRR1	-0.727441	5.21946	0.0177222	1
	TMEM92	1.34843	0.181678	0.0177382	1
	PCGF6	-0.720729	5.56282	0.0177415	1
	LINC00877	1.63982	2.17717	0.0177796	1
	SERF1B	-1.31291	-1.68542	0.0178018	1
	RPP40	-1.013	3.73412	0.0178093	1
	RUVBL1	-0.726086	6.73345	0.0178148	1
	CDC25A	-0.665125	6.96433	0.0178483	1
	IMPG2	0.981753	1.22671	0.0179268	1
	CD300E	2.35922	-0.509098	0.0179399	1
	KCTD16	1.43747	0.557176	0.0180391	1
	KYNU	0.988267	5.30585	0.0180548	1
	GOLGB1	0.73059	6.53285	0.0180718	1
	CCL26	3.0039	-0.574102	0.0181389	1
	AFAP1	1.82788	-2.04417	0.0181694	1
	NECAB1	1.41139	-1.35358	0.0182036	1
	MT-ND4L	0.941059	5.86837	0.0182343	1
	SUPT16H	-0.619311	8.04119	0.0183197	1
	CSPG4	1.03515	1.00527	0.018365	1
	JAZF1	1.00148	6.54812	0.0183879	1
	HHEX	-0.758909	4.64443	0.0184309	1
	GFUS	-0.744451	5.42905	0.0184536	1
	IL32	-0.698012	6.21295	0.0184865	1
	ATXN1	0.829267	7.11304	0.0184945	1
	LINC01121	1.80978	-2.06	0.0185091	1
	CLEC2D	1.2674	6.64092	0.0185221	1
	EEF2KMT	-0.881455	3.30082	0.0185554	1
	STMN1	-0.642608	9.00513	0.0186285	1
	CAMK4	1.07434	1.77219	0.0186386	1
	RFLNB	-0.670566	7.08399	0.0187039	1
	ACTL11P	2.28093	-0.000386275	0.0187094	1
	SERBP1	-0.633355	8.89664	0.0187124	1
	INIP	-0.715838	5.76281	0.0187684	1
	PDZRN4	1.72405	-1.63742	0.0187802	1
	COA4	-0.806034	5.11894	0.0188139	1
	KCNV2	1.03144	0.474306	0.018848	1
	ZNF57	2.04078	-2.66185	0.0188995	1
	POLR1C	-0.819911	5.17513	0.0189068	1
	BBS9	0.944052	5.37796	0.0189117	1
	C8orf33	-0.739371	6.45061	0.0189297	1
	AMD1	-0.708162	7.57287	0.0189593	1
	GTF2H1	-0.691601	6.67108	0.0189728	1
	HDGF	-0.601477	9.23493	0.0190029	1
	NOP58	-0.67442	7.01682	0.0190074	1
	SAMD9L	1.0886	2.51587	0.0190171	1
	DHX9	-0.741156	8.78189	0.0190384	1
	GEMIN5	-0.822086	6.04738	0.0190393	1
	PES1	-0.764125	6.70481	0.0190713	1
	ZNF385D	1.39836	1.14292	0.0190906	1
	SH3TC2-DT	1.57965	-0.742608	0.0190979	1
	PPA1	-0.70004	7.35198	0.0191394	1
	JUN	2.54895	5.08816	0.0191816	1
	RBM8A	-0.800678	5.56252	0.0191918	1
	SMYD3	0.697962	8.84112	0.0192051	1
	TDO2	2.97367	2.47371	0.0192248	1
	MT-ND4	0.950502	8.22003	0.01926	1
	CNKSR3	1.73377	-1.42643	0.019269	1
	FAM107B	-0.716665	8.04371	0.0192725	1
	FAM13A	0.912942	3.29316	0.0192847	1
	EIF3M	-0.680905	7.44761	0.0192931	1
	HAUS2	-0.7978	4.86984	0.0192966	1
	TRIP13	-0.718761	5.34617	0.0193603	1
	SOD1P1	-4.24139	-4.10002	0.0193634	1
	EXOSC9	-0.688207	6.0787	0.0193702	1
	NUP155	-0.635662	7.76384	0.0193859	1
	HNRNPDL	-0.670752	7.96507	0.0193863	1
	FLAD1	-0.732052	5.66344	0.019395	1
	LINC01705	2.48263	-0.213269	0.0193953	1
	MARK3P3	-2.43412	-3.49444	0.0194519	1
	PSMD4	-0.657776	7.03669	0.0194524	1
	RNASE1	1.74918	-1.41791	0.0195016	1
	KDM6B	1.04822	3.35041	0.0196113	1
	LENG8	0.846718	6.35169	0.0196115	1
	POLR1E	-0.752613	5.89948	0.0196416	1
	PHF5A	-0.756583	5.66614	0.0196982	1
	SRI	-0.769237	5.55246	0.0197105	1
	WDR43	-0.726012	7.95199	0.0197603	1
	CNOT7	-0.679515	7.01067	0.0197923	1
	TMEM126B	-0.742739	5.35199	0.0198267	1
	PGM2	-0.689913	6.32849	0.0198472	1
	ATP5F1E	-0.633209	7.10868	0.0198737	1
	RHOQP3	-1.52049	-2.39544	0.0199949	1
	STOML2	-0.720195	6.79494	0.0200468	1
	ANTXR1	1.25326	1.9958	0.0200596	1
	LINC01115	-1.69648	-1.87319	0.0200782	1
	EIF6	-0.726147	6.0626	0.0201045	1
	CD1B	-2.66055	-3.67153	0.0201234	1
	CD5L	3.25805	-2.06549	0.0201353	1
	MXD4	0.928727	4.24908	0.0201818	1
	PTPRK	-1.25968	-1.06024	0.0201997	1
	ITGBL1	3.18884	1.43951	0.0202181	1
	WWTR1	0.928426	1.89595	0.0202228	1
	KLF2	3.5762	-0.951811	0.0202295	1
	H4C5	-0.62338	7.61069	0.0202353	1
	CYP27A1	1.37529	0.197094	0.0202412	1
	MYO5B	1.55856	-1.65309	0.0202726	1
	SNHG26	-1.04507	4.66892	0.0203591	1
	RNU4-1	0.871702	6.45397	0.0203644	1
	TIMM22	-0.822948	4.80272	0.0203787	1
	CCT7	-0.641987	8.3369	0.0203873	1
	VAMP8	-0.704666	6.50108	0.0203994	1
	LINC01913	2.18031	-2.56866	0.0204098	1
	PHB2	-0.648273	7.67062	0.0204404	1
	CNBP	-0.647625	8.30706	0.020449	1
	DCTN6	-0.754472	3.34894	0.0204498	1
	PRDM8	-0.975194	2.80119	0.0204643	1
	COL4A5	3.26304	-3.10676	0.0204669	1
	GEMIN6	-0.768123	4.96144	0.0205227	1
	KIF25	1.13537	0.558003	0.0205608	1
	LINC01215	1.57782	-1.37489	0.0205747	1
	MED11	-0.821201	2.32424	0.0205999	1
	SHFL	1.06096	2.04791	0.0206029	1
	ZNF467	1.15257	-0.154966	0.0206606	1
	ABCE1	-0.777318	5.77795	0.0206702	1
	URM1	-0.735513	5.44221	0.020741	1
	COMMD4	-0.70679	6.2575	0.0208243	1
	RAB7B	0.845405	3.73248	0.0208262	1
	H3C12	-0.656477	6.72593	0.0208436	1
	SLC14A2	1.07306	0.921118	0.0208981	1
	MEA1	-0.75201	5.09559	0.0208995	1
	LINC02147	2.15413	-2.87244	0.0209386	1
	NDUFB1	-0.720596	5.07997	0.0209704	1
	SSU72	-0.68476	6.15395	0.0209838	1
	ABCB4	2.79879	-0.988379	0.0209943	1
	FBXL7	1.98314	-1.9232	0.021036	1
	VMA21	-0.795392	7.53838	0.021099	1
	TUSC2	-0.849328	4.34269	0.0211073	1
	TMX1	-0.726575	6.46236	0.0211122	1
	NAE1	-0.677367	6.71188	0.02112	1
	TRMO	-1.03791	3.50802	0.0211443	1
	YARS2	-0.78967	4.38314	0.021199	1
	BRIX1	-0.810983	5.3475	0.0212257	1
	ZNF324B	-0.841546	3.54442	0.0212417	1
	DDX20	-0.719044	5.81621	0.0212485	1
	UST	0.868796	6.15627	0.0212497	1
	GMFB	-0.73661	5.99252	0.0213273	1
	HERPUD1	0.783007	5.56158	0.0213329	1
	CYP4Z1	1.57457	-0.635461	0.021349	1
	RGS7BP	1.51904	-1.19771	0.021406	1
	LINC02518	-1.65516	-2.64777	0.021461	1
	CD14	3.82942	-0.0536517	0.0214791	1
	PARD6G-AS1	0.918151	2.4862	0.0214949	1
	LINC02615	0.962542	3.58654	0.0215162	1
	CAPZA1	-0.588701	8.70869	0.0215436	1
	GABRR3	1.42178	-1.34641	0.0216209	1
	TDG	-0.757153	6.075	0.021635	1
	NIFK	-0.788333	5.85347	0.0216488	1
	LINC01016	1.60866	-1.71625	0.0216658	1
	NDUFAB1	-0.666826	6.59315	0.0216973	1
	LINC00910	0.893273	5.42646	0.0217119	1
	PKM	-0.630552	11.2199	0.0217354	1
	ITGA7	0.936255	4.29078	0.0217549	1
	USP1	-0.644035	7.20037	0.0217634	1
	PTDSS1	-0.671102	8.40542	0.0218011	1
	RBBP8	-0.68287	6.24497	0.0218043	1
	SSBP1	-0.674116	6.77481	0.0218047	1
	COL26A1	1.14404	0.0814926	0.021826	1
	KLHL30	0.88145	1.43281	0.0218813	1
	ATL3	-0.592618	7.74091	0.0219077	1
	SLCO6A1	3.24425	-3.1175	0.0219111	1
	CYP4F12	1.82085	-1.10081	0.0219265	1
	MIR320A	2.0435	-0.515212	0.0219501	1
	ELAC2	-0.635325	6.99049	0.021987	1
	ARFGEF3	0.872531	4.59793	0.0220076	1
	PPIA	-0.58368	10.1424	0.0220655	1
	AHNAK	0.827277	8.65518	0.0221477	1
	DDX4	1.68777	-1.88011	0.0221997	1
	MYT1L	2.24637	-2.28057	0.0222413	1
	MT-RNR1	1.0052	14.4822	0.0222438	1
	OR52K1	1.13149	0.183777	0.0223166	1
	ABLIM3	3.01425	-1.45986	0.0223579	1
	DCK	-0.710527	5.61308	0.0224315	1
	PALLD	1.29313	3.01824	0.0224353	1
	MFNG	-0.653853	7.23485	0.0224418	1
	ABCB10	-0.62716	6.94242	0.0224498	1
	SULT2B1	2.26877	-2.4986	0.0224629	1
	MTFMT	-0.704562	5.51045	0.0224803	1
	ADCY6	1.53472	-1.67074	0.0225117	1
	SUPT3H	0.740933	6.10797	0.0225119	1
	MUC1	1.59607	-0.436171	0.0225213	1
	RBX1	-0.684753	5.77213	0.0225227	1
	HMGB1P5	-0.742033	4.90469	0.0225479	1
	TRABD2B	1.59439	-1.4442	0.0225588	1
	TCHH	1.87365	0.406483	0.0225707	1
	LINC02345	4.57605	-0.947496	0.0226028	1
	COMMD8	-0.82519	4.24022	0.0226201	1
	FAM214A	0.970801	5.2264	0.0226447	1
	CDC42	-0.591919	8.69472	0.0226777	1
	ALG8	-0.687043	6.06603	0.0226847	1
	TARS1	-0.619564	7.48912	0.0227245	1
	NDUFB2	-0.724443	4.74589	0.0227265	1
	FERMT1	-0.871562	5.11674	0.0228208	1
	COL5A1	1.61519	0.136106	0.0229252	1
	LINC00702	5.06983	-1.73912	0.022943	1
	TNKS	0.659535	7.60499	0.0229869	1
	FAM86JP	-0.96646	1.68037	0.0230215	1
	CSNK2A1	-0.606352	8.45551	0.0230594	1
	CDH3	1.32205	-0.358565	0.023075	1
	PSMD13	-0.647022	6.81829	0.0231341	1
	DPP6	1.81956	-1.78231	0.023135	1
	TMC3-AS1	1.36226	5.33516	0.0231374	1
	NCAM2	1.7359	-0.620944	0.023156	1
	CARD8-AS1	-0.7829	3.49751	0.02316	1
	BRD3OS	-0.846192	3.55191	0.0231677	1
	PSMB3	-0.642389	6.99192	0.02321	1
	ADGRB2	1.74208	-1.03097	0.0232144	1
	HMOX2	-0.740799	5.30471	0.0232463	1
	NAAA	-0.70116	5.49266	0.0232954	1
	ZFP36	1.57977	3.39568	0.023341	1
	MAMLD1	1.03226	4.23968	0.0233506	1
	CTCF	-0.667988	6.09368	0.0233515	1
	HIC1	1.87355	-1.41479	0.0233805	1
	TIMM50	-0.678978	6.42591	0.0234105	1
	POLR2D	-0.682282	6.25817	0.0234647	1
	HNRNPA1L2	-0.796801	2.19698	0.0234923	1
	SLC25A19	-0.752998	4.90935	0.0235067	1
	SLC12A8	1.94961	2.33217	0.0235411	1
	CIAO2A	-0.6334	7.0232	0.02357	1
	HMGB3	-0.659571	5.96879	0.0235723	1
	GLRX2	-0.775058	4.93715	0.0235828	1
	RPSAP47	-0.828917	3.93192	0.0235848	1
	ANKLE1	-0.745405	4.38052	0.0235857	1
	KCNT2	1.69188	-1.87485	0.02362	1
	BANK1	1.12125	0.173021	0.023679	1
	F5	1.28807	0.204495	0.0238428	1
	RRP1	-0.773117	6.41272	0.0238546	1
	HSP90AB1	-0.621266	10.8206	0.0238657	1
	ANKFN1	1.04431	1.77188	0.0238843	1
	LSP1	-0.812683	4.60167	0.0238843	1
	FAM171B	1.86075	-2.17371	0.0238862	1
	TSPAN3	-0.63059	7.75803	0.0239091	1
	PSMD8	-0.622716	7.66316	0.0239586	1
	GTF2A2	-0.771806	2.60692	0.0240602	1
	C1orf216	-0.726288	4.7272	0.0241292	1
	NRIR	1.1979	-0.841464	0.0241476	1
	TYRO3	-0.674606	6.25958	0.0241912	1
	AKAP1	-0.695378	6.15233	0.0242146	1
	SIRPB2	-0.856476	3.97112	0.0242417	1
	MARCKS	-0.782138	5.72991	0.0242911	1
	LINC02015	4.94652	-3.45906	0.0243056	1
	CENPX	-0.73879	4.94468	0.0243643	1
	SF3B5	-0.639784	6.49554	0.0243951	1
	EIF4E	-0.642692	6.74801	0.024411	1
	MRPL15	-0.68362	5.68247	0.0245643	1
	SBDS	-0.849873	5.37398	0.0245876	1
	ITGAX	1.3392	4.52051	0.0246628	1
	PTPRH	0.895855	2.53396	0.0246975	1
	MYO6	2.61891	-2.94619	0.0247417	1
	HDAC2	-0.649345	6.72287	0.0247613	1
	NA	-1.26715	-1.09834	0.0247884	1
	SLC22A3	3.83769	-2.72012	0.0247949	1
	SUSD4	1.13866	0.85246	0.0248871	1
	KLF8	5.46478	-3.126	0.0248907	1
	NBPF13P	1.617	-1.81485	0.0249042	1
	MLIP	-1.0356	0.63275	0.0249286	1
	TUBB	-0.560866	10.4492	0.0250067	1
	LINC01222	1.51457	-0.948418	0.0250153	1
	NOC2L	-0.693072	7.52705	0.0250886	1
	MEF2C-AS1	1.1793	2.53238	0.0251682	1
	TMED7	1.5527	-1.47753	0.0251732	1
	MRPL51	-0.700942	5.95424	0.025192	1
	PRELID2	3.16159	-3.16756	0.0252162	1
	MOB3B	0.844879	4.50749	0.0252409	1
	PRMT5	-0.822429	3.54602	0.0252462	1
	METTL2B	-0.712508	4.84911	0.0252767	1
	CLCA4-AS1	1.6085	-1.19845	0.0252861	1
	CDV3	-0.70462	7.43257	0.0253312	1
	GMFG	-0.665511	5.90668	0.0253336	1
	LINC00370	1.26298	1.07729	0.0253566	1
	CDH5	3.3011	-3.07598	0.0254016	1
	URB2	-0.770015	6.24116	0.0254379	1
	SAMMSON	1.55054	-1.86815	0.0254508	1
	LINC00278	1.42565	-1.66174	0.0254875	1
	SLC9A9	0.892081	3.42371	0.025565	1
	PRMT6	-0.961178	3.36274	0.0256114	1
	SGIP1	1.21606	0.899206	0.0256515	1
	COQ3	-0.751158	3.48997	0.0256897	1
	C4orf46	-0.686011	5.77623	0.0257082	1
	APBA2	0.906201	5.71426	0.0257644	1
	PLEKHA4	1.33544	-0.983808	0.0258493	1
	TXNDC17	-0.74868	4.84761	0.0258515	1
	RNF175	1.10361	0.0959233	0.0258641	1
	RPL22L1	-0.789771	4.55958	0.0258658	1
	UBQLN4	-0.666797	5.90146	0.0258954	1
	NUDT15	-0.748499	4.78483	0.0259485	1
	RCC2	-0.641733	8.56519	0.0259848	1
	NDUFB3	-0.677612	5.41381	0.0260377	1
	LINC00604	1.87087	-1.32619	0.0260423	1
	LYRM2	-0.708587	4.8717	0.0260709	1
	EMP1	3.39139	3.28131	0.0261606	1
	NUP88	-0.642422	6.46846	0.0261966	1
	FRG1	-0.702677	4.9054	0.0262179	1
	CACNA1A	1.10992	1.01848	0.0262201	1
	DUT	-0.658217	7.87389	0.0262322	1
	MOSPD3	-0.709754	4.79457	0.0262682	1
	PSMB1	-0.611908	8.15576	0.0262786	1
	SPC24	-0.663283	6.41167	0.0263533	1
	SYT14	2.91115	-2.75356	0.0264831	1
	MPZ	-0.808685	4.0891	0.0265542	1
	LCMT2	-0.922981	3.86108	0.026604	1
	ATF1	-0.709573	5.12504	0.0266154	1
	CDKL5	0.798191	4.82227	0.0266855	1
	ADORA1	2.06292	-2.40362	0.0266969	1
	TRAPPC9	0.681581	7.33844	0.0267906	1
	FZD6	1.01339	1.84065	0.026848	1
	AK6	-0.72522	4.73973	0.0268804	1
	SUMO1	-0.642415	6.32303	0.0269109	1
	MT-CYB	0.873354	6.95227	0.0269346	1
	HSDL1	-0.698386	4.90022	0.0269748	1
	RNASEH1-AS1	-0.830581	3.35782	0.0269907	1
	TOMM40	-0.764176	7.20241	0.0270666	1
	GOLM1	-0.717549	5.8461	0.0270846	1
	LINC02776	2.07016	-1.06753	0.0272013	1
	MIR663AHG	1.9254	-2.31179	0.027236	1
	ILDR1	1.24688	0.0195487	0.027256	1
	GABRR2	1.03538	1.28483	0.0273032	1
	ASB11	1.22803	0.210511	0.0274509	1
	NABP2	-0.677231	5.19469	0.027464	1
	TCP1	-0.638474	8.80162	0.0274746	1
	GDF15	3.09255	2.09479	0.0275333	1
	HEATR1	-0.605092	8.0095	0.0275803	1
	SLC35F3	1.39376	-0.563304	0.0275968	1
	GNL2	-0.627786	7.22377	0.0276233	1
	KIAA1143	-0.668529	6.63279	0.0276258	1
	WDR75	-0.651481	7.61045	0.0276278	1
	SEMA6A	0.78082	3.05498	0.0276917	1
	ADGRL2	1.48542	-0.493013	0.0277032	1
	DRG1	-0.685654	6.09696	0.0277215	1
	SLAMF1	1.32882	1.01348	0.0278094	1
	OR52I2	2.7727	-2.83863	0.027834	1
	ARPC5	-0.598424	7.84769	0.027858	1
	NASP	-0.58287	7.39613	0.0279025	1
	MCM10	-0.651939	6.11025	0.0279542	1
	POLR2H	-0.720842	5.29847	0.0279635	1
	BBC3	1.05313	3.40567	0.0279701	1
	DUSP8	3.35081	-1.17227	0.0280138	1
	FH	-0.59115	7.39591	0.0280486	1
	ANKRD6	1.86671	-0.786401	0.0281172	1
	MPDU1	-0.827731	4.4871	0.0281772	1
	TYRP1	1.9543	-2.48401	0.0282632	1
	RSL1D1	-0.670161	7.70726	0.0282817	1
	RPS26	-0.621784	8.15589	0.0282834	1
	RND3	1.7642	-2.24638	0.0283118	1
	SLAMF7	3.43893	0.53299	0.0283606	1
	MRPL58	-0.702602	4.91574	0.0284268	1
	SRGAP1	1.06395	3.31504	0.0285012	1
	NAA20	-0.67307	6.2678	0.0285412	1
	HACD3	-0.599803	8.22431	0.0285413	1
	C1QL4	0.995534	0.1184	0.0285453	1
	IFNA5	4.74785	-3.57011	0.0285549	1
	CHRAC1	-0.714025	4.48431	0.0285761	1
	TSPAN15	1.53223	0.930113	0.0285825	1
	EOGT	-0.710169	5.45595	0.0285925	1
	LAMTOR3	-0.760986	4.6957	0.0286764	1
	PSMD6	-0.760633	6.32666	0.0286997	1
	ELANE	1.0597	7.99628	0.0287074	1
	RRP9	-0.885494	5.64697	0.0287262	1
	MYBPC2	1.77918	-2.40825	0.0287421	1
	RASGEF1B	1.70477	1.00021	0.0288023	1
	TMCO1	-0.654737	6.75562	0.0288112	1
	NHP2	-0.711587	5.20327	0.0288695	1
	PSMB5	-0.665435	6.2106	0.0288918	1
	YTHDF3-AS1	1.2273	-0.0451934	0.0289142	1
	OTOF	2.50196	-1.68689	0.0289265	1
	AIMP2	-0.696544	5.51626	0.0289435	1
	GNG12-AS1	0.870796	2.65732	0.0289612	1
	GINS3	-0.877773	4.43751	0.0289647	1
	SCN11A	1.25859	1.13707	0.0289928	1
	PRELID3B	-0.616676	7.25292	0.0291796	1
	MRPL9	-0.670285	5.45617	0.0292228	1
	LILRB5	1.91244	-2.31002	0.0292247	1
	RAPGEF4	1.09688	3.6574	0.0292299	1
	FTH1	1.65714	5.3926	0.0292311	1
	PRICKLE2	1.51602	-0.0126233	0.0292944	1
	EPS8L2	-2.20956	-3.38596	0.0293606	1
	TSEN54	-0.704451	5.10679	0.0294521	1
	NIPA2	-0.688902	6.31767	0.0295018	1
	LPAR3	3.59793	-2.24646	0.0296177	1
	RHOU	-0.808111	6.01393	0.0296331	1
	UQCRH	-0.616858	7.81888	0.0296594	1
	TOR1A	-0.727021	5.51103	0.029709	1
	OAS1	2.37775	0.220383	0.0297245	1
	STX17-AS1	1.21981	0.612925	0.029751	1
	MYBPH	1.32209	1.19127	0.0298873	1
	ARHGAP26	0.737494	7.41365	0.0299157	1
	MYPN	2.10378	-2.90578	0.0299163	1
	LONRF1	-0.671074	5.14931	0.029932	1
	BMPER	2.10098	-1.56345	0.0300002	1
	COL6A1	1.50701	-0.957993	0.030035	1
	TNFRSF10A	-1.03686	1.25333	0.0300509	1
	CCT8	-0.60319	8.48927	0.0300517	1
	NCAPH	-0.611194	6.8429	0.0300568	1
	C5orf17	2.11921	-1.97023	0.0301259	1
	DYNLL1P4	-2.09245	-3.44079	0.0301369	1
	TNFSF15	3.61681	-1.78003	0.0301462	1
	SLBP	-0.753972	7.55458	0.0301839	1
	PPM1G	-0.599189	7.43624	0.0301937	1
	ELN	4.95612	-3.45599	0.0302599	1
	WDR46	-0.723883	5.53689	0.0302641	1
	FRMD1	4.95612	-3.45599	0.0302647	1
	DRAIC	0.934752	3.36925	0.0302818	1
	SCHLAP1	1.67358	-1.38463	0.0302873	1
	MYLK	0.913074	2.58503	0.0303095	1
	NAA40	-0.712347	4.68708	0.0303125	1
	MRPS17P1	-1.24393	-0.399907	0.0303618	1
	CMAHP	0.928232	1.06919	0.0303692	1
	SAT1	1.03194	7.30982	0.0303936	1
	CCNA2	-0.580351	7.40758	0.0305159	1
	LINC02607	0.895944	1.09453	0.0305226	1
	ALS2CL	1.84719	-1.63957	0.0305439	1
	MYO3B	1.05621	1.91854	0.0305732	1
	DNAJA1	-0.952572	6.59504	0.0306176	1
	TRUB2	-0.815495	3.11004	0.0307313	1
	SPOCD1	3.37287	1.96324	0.0307401	1
	CASP6	-0.690664	4.20946	0.0307988	1
	LIN7A	1.88587	-1.057	0.0308031	1
	PDC-AS1	0.798882	2.99018	0.0308098	1
	FTH1P8	1.80632	-0.839591	0.0308282	1
	ZPLD1	1.16391	-0.263813	0.0308899	1
	MCM7	-0.555154	9.29988	0.0308909	1
	DCDC2	2.46746	-1.40416	0.0308963	1
	ISCA1	-0.780849	4.32078	0.0309345	1
	OFCC1	1.42684	-0.962788	0.0309419	1
	SNAPC5	-0.708335	4.81645	0.0309586	1
	SNRPB2	-0.616484	6.96878	0.0309847	1
	POLR2A	0.744696	6.42045	0.0311072	1
	OR7E21P	-4.24745	-4.09946	0.0311345	1
	C12orf29	-0.7644	4.8578	0.0311465	1
	POMP	-0.778144	6.02931	0.0311595	1
	BMPR1B	1.64939	-1.91004	0.0312523	1
	ADAMTSL3	1.11276	0.120335	0.0312961	1
	APEH	-0.606653	7.45511	0.0313236	1
	NR1H4	4.83679	-3.51889	0.0313835	1
	GRSF1	-0.607052	6.76649	0.0314299	1
	MUC17	5.60647	-3.05653	0.0314449	1
	LSM2	-0.684538	5.81688	0.0315118	1
	YWHAQ	-0.540885	8.72649	0.0315229	1
	PCYT1B	1.18808	-0.393756	0.031534	1
	LLPH	-0.740616	4.21912	0.0315468	1
	CHCHD2P2	1.20373	-0.120343	0.0316166	1
	LPP	0.740354	7.54045	0.031683	1
	YWHAEP7	1.03774	0.708902	0.0317132	1
	LOXL1	3.17428	-3.16149	0.0317184	1
	FGFBP3	-0.898607	0.181969	0.0317426	1
	MSRB1	-0.763511	4.1444	0.031748	1
	MRPS2	-0.815436	1.42535	0.0318181	1
	POLR2B	-0.612381	7.64791	0.0318383	1
	NA	1.02048	-0.343507	0.0318592	1
	PDSS1	-0.721533	5.63971	0.0318621	1
	TBC1D5	0.760983	8.71055	0.0319285	1
	MOB4	-0.719664	5.01147	0.0319355	1
	CLIC1	-0.634806	9.14632	0.0320183	1
	ZNF75A	-0.70689	4.96548	0.0320488	1
	UBE2T	-0.624207	6.23825	0.0321033	1
	DNAJA2	-0.649709	6.5648	0.0322468	1
	NUDC	-0.64151	6.47088	0.0322536	1
	KLF15	-0.827443	2.24474	0.0322818	1
	TMEM98	2.55924	-2.9867	0.0323013	1
	FNDC7	1.44344	-0.900568	0.0323474	1
	KLHL2P1	1.20667	-0.260462	0.0323811	1
	ILF2	-0.555695	8.45067	0.0324101	1
	ALG1	-0.798196	3.81059	0.0324221	1
	CD163	3.24984	-0.582038	0.0325118	1
	KCNMB4	1.15139	1.01517	0.0325145	1
	MRPS35	-0.655118	6.34157	0.03258	1
	GTF2H2C	-0.697579	3.88165	0.0326141	1
	TMEM147-AS1	1.42538	-1.65731	0.0326217	1
	CALM1	-0.692383	6.21849	0.0326461	1
	FSIP2	1.40516	2.27732	0.0326498	1
	DDX23	-0.621538	6.49948	0.0326614	1
	CREG2	1.54933	-1.2435	0.0326842	1
	TMEM212	1.46238	-1.82281	0.0327105	1
	POP5	-0.721934	3.88001	0.0327208	1
	HAX1	-0.597279	6.74647	0.032766	1
	GNPDA1	-0.679205	5.76733	0.0328488	1
	NCAM1	0.909907	3.13897	0.0328742	1
	DPP3	-0.678546	5.1578	0.0329787	1
	EPN2	1.28911	-0.643885	0.0329859	1
	RBMX	-0.562092	8.63189	0.0330014	1
	FMN1	3.08756	-0.0238008	0.0330074	1
	LINC01864	-1.38669	-2.09479	0.0330333	1
	FHIT	0.814988	7.22265	0.0330382	1
	EMSLR	-0.919319	2.22589	0.0330508	1
	SMU1	-0.594264	6.94198	0.0330652	1
	CDC123	-0.643836	6.3432	0.0330795	1
	RPS10P7	0.838077	3.39988	0.0330805	1
	GRIK3	-0.710816	5.43798	0.033198	1
	WSCD2	4.84973	-3.51453	0.0332881	1
	EXT1	2.00539	2.43578	0.0333354	1
	CPSF3	-0.575974	7.25187	0.0333824	1
	TMC1	1.69259	1.18384	0.0333857	1
	SEC14L3	1.66433	-1.89513	0.0334292	1
	LINC00520	4.1037	-1.8372	0.0334502	1
	GOLGA2P7	1.00746	1.07128	0.0334859	1
	DBR1	-0.685809	4.89795	0.0334912	1
	MRPL20-DT	-0.963735	2.0306	0.0335447	1
	TBX21	3.63213	-2.86484	0.0335791	1
	SLC10A7	0.662082	6.28602	0.0335921	1
	PDAP1	-0.595363	6.6699	0.0335939	1
	CYP11A1	2.48077	-2.35207	0.0336105	1
	CXCR2	-0.752089	2.25112	0.0336434	1
	WTAPP1	3.69727	-1.38181	0.0336503	1
	LINC02537	1.64297	-1.91404	0.0336867	1
	C4orf50	3.52385	-2.94034	0.0337457	1
	PARP1	-0.548131	8.56183	0.033773	1
	TDGF1	1.63462	-0.678704	0.0338089	1
	MTSS1	1.03686	1.06517	0.033852	1
	FN1	0.890261	2.84787	0.0338583	1
	EIF2B1	-0.644485	6.17772	0.033929	1
	H4C1	-0.607777	6.53704	0.0339897	1
	SLC22A24	3.03759	-3.24741	0.034024	1
	ATP23	-0.722159	4.53142	0.0340364	1
	KLHL4	2.30751	0.671539	0.0340855	1
	PRDX4	-0.667049	6.82308	0.0341107	1
	ACVR1	0.857424	5.23056	0.0341375	1
	HCN1	1.66083	-2.16828	0.0341717	1
	AADACL2-AS1	1.0414	2.74582	0.034214	1
	SMARCA5	-0.612648	7.14167	0.0342378	1
	CLDN10	1.71803	-1.73339	0.0342635	1
	TRMT6	-0.787367	5.95663	0.0343005	1
	KCNJ4	2.92804	-2.74925	0.0343089	1
	GLRX5	-0.707092	5.03615	0.0344541	1
	PDCL3	-0.671857	4.16245	0.0345066	1
	SNX31	1.89832	-1.20111	0.0345465	1
	AIF1	-0.688103	6.15813	0.0345493	1
	TEK	1.39349	-1.51228	0.0345727	1
	CYP4X1	1.52095	-1.33748	0.0345768	1
	INSIG2	0.839916	5.30982	0.0345917	1
	RNF227	-0.760424	3.08241	0.0345976	1
	TMEM19	-0.797198	3.15642	0.0346156	1
	CCDC107	1.2078	-0.517961	0.0346364	1
	EFTUD2	-0.567372	7.65714	0.0347242	1
	AAK1	0.651868	7.66299	0.0347602	1
	METAP2	-0.619586	6.86883	0.0347679	1
	C3orf49	-0.803867	1.68766	0.0347864	1
	MYOZ2	1.85244	-2.1867	0.034846	1
	MIR34AHG	2.05261	-0.021408	0.0349244	1
	LINC02255	3.03944	-3.24472	0.0349686	1
	CDKN1A	2.08271	4.49009	0.0349885	1
	DCXR	-0.657647	5.15303	0.0349925	1
	ATP6V0E1	-0.67815	5.97974	0.0350378	1
	LINC01719	1.21925	-1.11956	0.0351046	1
	PRKN	1.40411	3.80772	0.0352071	1
	ST13	-0.568932	7.52275	0.0353525	1
	SRGAP3	1.13316	5.00853	0.0353687	1
	AAMP	-0.65688	6.45915	0.0353733	1
	ADGRB3	1.81564	-1.79051	0.0354402	1
	C6orf52	-1.00201	0.513459	0.0354754	1
	FBXO5	-0.638102	6.04154	0.035482	1
	CCDC117	-0.691919	5.38628	0.0355498	1
	GALE	-0.660388	6.09633	0.035552	1
	AKAP17BP	1.12759	-0.614189	0.0355612	1
	SLC28A1	3.24998	-3.11242	0.0355953	1
	GPSM3	-0.628311	5.43196	0.0356139	1
	MMADHC	-0.631274	6.56084	0.0356481	1
	VWA1	1.86389	-1.62841	0.0357265	1
	GUCY2D	1.10889	-0.666118	0.0358239	1
	DUSP23	-0.719172	2.8347	0.0358436	1
	SLCO2A1	1.62159	-1.2593	0.035859	1
	CEBPA	0.812189	2.79013	0.0358684	1
	MRPS23	-0.725236	5.44098	0.0358738	1
	LINC02613	1.39017	-0.783498	0.0358967	1
	THEM5	1.88393	-2.1565	0.0359323	1
	IFI44	1.75053	-0.950437	0.0359891	1
	KIF20B	-0.587159	6.97415	0.0360107	1
	BCS1L	-0.67458	4.65303	0.0360257	1
	SLC25A48	1.03654	2.13267	0.0360847	1
	ZFHX3	0.850923	4.92468	0.0361122	1
	TUSC8	4.71994	-3.58148	0.0361385	1
	TTLL8	2.88934	-2.76064	0.0361463	1
	RNU6-483P	-2.19058	-3.38472	0.0361771	1
	MSH2	-0.603843	7.1106	0.0362166	1
	ME3	0.74762	3.59386	0.0362245	1
	EPHB2	1.55294	1.90024	0.0363116	1
	MCMDC2	-0.860699	1.31715	0.0363383	1
	SH3TC2	0.864725	2.41177	0.036505	1
	NBN	-0.673335	6.74243	0.0365116	1
	IL6R	-0.602208	6.97393	0.036538	1
	GGCT	-0.690062	5.00608	0.0365503	1
	CRYM	2.51722	-2.32302	0.0366477	1
	MTUS1	1.8542	2.74308	0.0366506	1
	LAMB1	0.941665	2.27413	0.0367101	1
	EEF1D	-0.645452	6.75819	0.0367319	1
	TRHR	1.18071	1.47776	0.0367552	1
	GNL3L	-0.615567	7.46703	0.0367645	1
	ARFGAP2	-0.585129	6.83858	0.0367977	1
	HSPA14	-0.666728	5.68348	0.0368139	1
	ZNF236-DT	-0.677191	3.1496	0.0368303	1
	POLD2	-0.595898	7.32801	0.03685	1
	NKAPP1	1.1015	3.66891	0.0368943	1
	ANP32A	-0.56262	8.07554	0.0368946	1
	GPATCH4	-0.81033	4.65469	0.0369438	1
	IPO5	-0.59592	9.25692	0.0369813	1
	COA6	-0.64896	4.91374	0.0369832	1
	SEPHS1	-0.601745	6.34242	0.0369897	1
	NDUFA5	-0.687784	5.41357	0.0370522	1
	CCZ1B	-0.640079	5.02273	0.0370525	1
	ODF2	-0.596303	6.16925	0.0370808	1
	KHDRBS2	1.87892	-2.0117	0.0370905	1
	LINC02257	1.75134	-0.701606	0.0370972	1
	SFXN1	-0.651568	7.04957	0.0371202	1
	MIR31HG	1.10039	0.351925	0.0371352	1
	PSMC1	-0.679088	5.76696	0.037141	1
	RABL3	-0.638279	5.69265	0.0371513	1
	TMEM177	-0.716458	3.98517	0.0371584	1
	UTP20	-0.792982	6.57475	0.0371663	1
	HSBP1L1	-0.748053	2.95361	0.0371733	1
	GTPBP4	-0.662374	7.21119	0.0371938	1
	SLC25A21	2.04931	-2.42181	0.0372708	1
	CAP1	-0.563465	7.95623	0.0372754	1
	IFRD2	-0.629397	6.19089	0.0373903	1
	PSD4	-0.553779	6.96986	0.0374278	1
	SLC38A3	4.717	-3.58252	0.0374396	1
	SNX5	-0.575716	7.15435	0.0374451	1
	TNIK	0.642324	6.34711	0.0374952	1
	ZMAT1	1.07219	4.76239	0.0375282	1
	GMNN	-0.639438	5.4184	0.0375417	1
	LPL	1.31611	-0.940024	0.0375528	1
	ARMCX3	0.873381	2.73487	0.0375583	1
	GBAP1	-0.754618	2.11514	0.0376037	1
	LINC02775	4.73679	-3.57496	0.0376171	1
	BTBD9	0.685749	6.66304	0.0376606	1
	RASEF	1.57863	-1.53985	0.0376922	1
	UQCRQ	-0.658826	5.0441	0.0377058	1
	RPUSD2	-0.723871	4.37572	0.0377093	1
	AOX2P	1.64949	-2.0333	0.037757	1
	ENPP7P6	1.01431	1.67315	0.0377631	1
	OLFML2A	0.91357	2.70815	0.0377689	1
	NAA50	-0.676254	8.35478	0.0378543	1
	RN7SKP259	4.86134	-3.51117	0.0379053	1
	HGH1	-0.65657	5.32445	0.0379295	1
	HSD17B10	-0.602268	6.66073	0.037934	1
	REXO4	-0.770125	4.71697	0.0379344	1
	MCOLN2	1.16498	-0.327324	0.0379472	1
	DMRTC2	-3.93344	-4.18621	0.0379509	1
	LMNB1	-0.552901	7.0036	0.0379529	1
	TFAP2C	-3.93344	-4.18621	0.0379537	1
	TRPC5	1.18522	2.54298	0.0380519	1
	VPS35	-0.553981	7.52818	0.0381779	1
	UBL5	-0.634412	6.06915	0.0381935	1
	BANF1	-0.667576	4.62203	0.0382271	1
	OLR1	3.45441	-2.35539	0.0382306	1
	PRADC1	-0.653492	3.90643	0.0382683	1
	BCAS1	1.20047	-1.08417	0.0382795	1
	TSC22D3	1.10451	5.75249	0.0383511	1
	SF3B6	-0.572398	7.44522	0.0383612	1
	RNU6-322P	4.62036	-3.63555	0.0383831	1
	MTCYBP21	1.7791	-2.4016	0.0384314	1
	LINC00862	2.09589	-2.18585	0.0384398	1
	GRASLND	5.02619	-3.40864	0.0384539	1
	LINC01374	1.7482	-2.42886	0.0384957	1
	MYC	-0.734495	6.87505	0.0385036	1
	ATG3	-0.583598	7.00524	0.0385164	1
	LLGL2	1.0038	2.15536	0.0386101	1
	MAP1LC3B2	1.06022	0.501308	0.0386165	1
	AUP1	-0.626887	6.55853	0.0386558	1
	MFSD5	-0.765311	3.89882	0.0386615	1
	TMLHE	0.817462	2.02392	0.0386773	1
	CHST15	2.64866	-0.884346	0.0387408	1
	CEMIP	1.26035	3.64124	0.0387577	1
	RNU6-529P	-2.48586	-3.72943	0.0387752	1
	THAP1	-0.691848	3.00661	0.0387809	1
	NPM1	-0.636867	10.353	0.0388268	1
	LTB4R	-0.636714	5.31528	0.0388639	1
	CPB1	1.8536	-1.52932	0.0388798	1
	FAM216A	-0.745353	5.2019	0.0388983	1
	LAMA5	1.86602	0.856622	0.0389269	1
	PPP2R1B	-0.641428	6.22361	0.0389771	1
	GNL3	-0.579972	8.02744	0.0390006	1
	RCC1L	-0.659955	6.26682	0.0390378	1
	JPT1	-0.597822	6.28101	0.0390583	1
	CDCP1	2.27673	2.02398	0.0390806	1
	ATP9A	0.797201	3.82042	0.0391464	1
	XAF1	1.30317	-1.66344	0.0391953	1
	TENM3-AS1	3.44509	-2.98489	0.0392019	1
	MLXIPL	3.03952	-3.24507	0.0392238	1
	CEBPZ	-0.682659	6.57916	0.0392394	1
	TFB2M	-0.777059	5.56551	0.0393034	1
	DNAH5	2.93697	-3.30462	0.0393865	1
	TGM2	2.0137	0.501449	0.0393923	1
	PDE7B	1.17139	1.40785	0.0395155	1
	SLITRK4	1.79136	-2.22434	0.0395195	1
	ATP12A	1.77474	-2.60738	0.0395906	1
	KCP	1.8171	1.5181	0.0395973	1
	NAV1	0.93435	3.60707	0.0395977	1
	SRSF7	-0.564443	7.71802	0.0396602	1
	LINC01768	1.32141	0.405178	0.0396732	1
	POLR2K	-0.615996	5.7615	0.0396944	1
	LAMP1	-0.597012	7.93552	0.039696	1
	POLR2M	-0.656097	5.27361	0.039739	1
	MEIS3	1.55383	0.818204	0.0397421	1
	MAMDC2	0.948453	1.27917	0.039744	1
	KPNB1	-0.596318	8.59445	0.0397513	1
	NALT1	0.791417	1.48126	0.0397976	1
	DEF6	-0.603595	6.44034	0.0398042	1
	NUDT21	-0.553933	7.77171	0.0398273	1
	NR5A2	1.42272	-0.716455	0.0399101	1
	DNM3	0.806697	4.72531	0.0399168	1
	SLCO1B1	4.95486	-3.45663	0.0399484	1
	NAGLU	4.72821	-3.57782	0.0400236	1
	FTLP12	-3.05814	-3.86705	0.0400588	1
	CASC20	0.825262	1.40979	0.0400713	1
	HSPA8	-1.06802	10.455	0.0400736	1
	KARS1	-0.557844	7.65794	0.040091	1
	TMEM178A	1.69514	0.149871	0.0401025	1
	CHAF1B	-0.595379	5.96634	0.0402016	1
	ABCB11	1.8317	-2.57206	0.0402393	1
	SYT6	1.84522	-1.43372	0.0402919	1
	RABGGTB	-0.588604	7.01635	0.0403458	1
	CDKN2AIPNL	-0.655901	4.49103	0.0403763	1
	CMTM8	1.0302	3.54075	0.0404764	1
	COL16A1	1.28872	1.32133	0.0405644	1
	HSPA4	-0.619826	6.87154	0.0406473	1
	CACNA2D2	1.09434	0.00497303	0.0407098	1
	RNU6-362P	-3.92999	-4.18678	0.0407468	1
	LINC00566	-3.92999	-4.18678	0.0407484	1
	PTGR1	-3.92999	-4.18678	0.0407546	1
	RIMS2	0.84667	2.07843	0.0408095	1
	LTV1	-0.712157	4.59277	0.0408349	1
	RPF2	-0.700319	5.56477	0.0408425	1
	SPATA6	1.01059	2.10528	0.0408523	1
	SYNE4	-1.06857	-0.896269	0.0408564	1
	LINC01707	2.17734	-2.12235	0.0408874	1
	MRPS33	-0.68238	4.35326	0.0409014	1
	ORC1	-0.547445	7.13431	0.0409303	1
	PSPHP1	-0.733783	2.0616	0.0409332	1
	PRUNE2	1.2078	1.8108	0.0409505	1
	RAET1K	-0.759543	1.74761	0.0409986	1
	IMP4	-0.62644	6.51943	0.0410327	1
	HNRNPH1P2	-3.93696	-4.18563	0.0410505	1
	SLC27A6	2.63661	-2.93865	0.0410714	1
	EPHA10	1.56522	0.499054	0.0411364	1
	LINC01484	1.82404	-2.80277	0.0411871	1
	ETV7	2.95276	0.549661	0.0411976	1
	PSMC3	-0.689362	5.76602	0.0412184	1
	SUMO2	-0.583605	6.50147	0.0412818	1
	KLB	-0.849102	1.71981	0.0413265	1
	PAFAH1B2	-0.605559	7.14402	0.0413557	1
	LRP8	-0.535168	7.749	0.0413754	1
	DNAJC10	-0.60049	7.91485	0.0413861	1
	SLC25A33	-0.65627	5.67462	0.0413865	1
	ADTRP	0.905368	2.19937	0.0414552	1
	SPATA31E1	4.7461	-3.57209	0.0415295	1
	LINC00636	1.53012	-1.88107	0.0415376	1
	PRKAA1	-0.608407	6.45634	0.0415667	1
	ZW10	-0.654953	5.78127	0.041629	1
	SULF1	3.52283	-2.94092	0.0417334	1
	TIMM23	-0.607255	6.27047	0.0417483	1
	CD84	1.78097	-1.93711	0.0417974	1
	MIR5091	3.03848	-3.24569	0.0419186	1
	CEP20	-0.62097	5.98648	0.0419409	1
	BRK1	-0.567686	6.44562	0.0420642	1
	MFSD1	-0.568087	7.18553	0.0420876	1
	LINC01151	1.16979	0.00339901	0.0421301	1
	TUBB1	-0.739636	1.43851	0.0421371	1
	BLOC1S2	-0.709873	4.8904	0.0421413	1
	ATP6V0E2-AS1	-0.826716	1.3964	0.0421717	1
	ISG20L2	-0.67568	5.91154	0.042243	1
	POT1-AS1	0.870606	0.889207	0.0422503	1
	ATP5MC2	-0.606397	7.50996	0.0422572	1
	ENY2	-0.618868	5.98916	0.0423123	1
	CCDC102B	0.978004	3.81521	0.0423214	1
	FASN	0.78998	8.56256	0.0423225	1
	TNS4	1.96346	-2.99146	0.0423471	1
	DAP3	-0.550969	7.42003	0.0424755	1
	MRPS18C	-0.67453	3.98647	0.0424985	1
	PGBD2	-0.695247	3.22463	0.0425621	1
	DFFA	-0.615294	6.11146	0.0425718	1
	CPE	1.89945	-2.76064	0.04258	1
	LINC01865	1.95743	-2.47856	0.0425928	1
	PMPCA	-0.626706	6.19808	0.0426189	1
	ZFC3H1	0.63679	6.17971	0.0427059	1
	NOP56P1	-1.37541	-1.87684	0.0427371	1
	SMIM35	1.25156	-0.939204	0.0427499	1
	TTC26	-0.770502	3.74707	0.0428488	1
	UBL4A	-0.577254	6.76479	0.0428593	1
	CD79B	-2.06412	-3.4377	0.0428721	1
	COPS5	-0.635817	5.15247	0.0430231	1
	NR3C2	0.889237	2.67387	0.0430456	1
	C2CD4C	2.56041	-2.98269	0.0430932	1
	AFG3L2	-0.569089	6.65657	0.0431303	1
	SNRPD2	-0.556141	7.59302	0.043148	1
	AGRN	0.707988	5.61499	0.0431787	1
	ZNF101	-0.630626	4.73733	0.0432297	1
	HNRNPAB	-0.6578	6.02665	0.0432358	1
	WDR36	-0.616852	7.22502	0.0432607	1
	POLR3H	-0.829293	4.30623	0.0433356	1
	TOM1L1	1.63869	0.53438	0.0433362	1
	NGDN	-0.689115	4.94589	0.0433586	1
	TGS1	-0.608315	6.50868	0.0433745	1
	HES1	2.14151	0.320268	0.0433752	1
	MGAM2	1.86502	-2.77289	0.0433759	1
	ALLC	4.84993	-3.51471	0.0434064	1
	HEATR3	-0.637012	5.17162	0.0434145	1
	PHF23	-0.84002	4.44754	0.0434227	1
	LINC00336	5.15338	-3.34438	0.043452	1
	CYP17A1	3.45341	-2.98166	0.04346	1
	ATPSCKMT	-0.726953	3.72072	0.0434848	1
	S100A12	3.84644	-2.71298	0.0435048	1
	BTF3	-0.530389	8.32509	0.0435135	1
	C22orf39	1.65364	-2.32064	0.0435344	1
	MYOF	1.27934	3.50915	0.0436571	1
	C12orf43	-0.722815	3.96719	0.0436625	1
	SERPINE1	2.9049	1.16789	0.0436648	1
	YWHAH	-0.648478	6.13507	0.0437116	1
	RXFP1	1.82621	-1.44482	0.0437293	1
	NCL	-0.586103	8.4104	0.0437523	1
	LMNTD2	1.04964	0.283855	0.043787	1
	PSMA5	-0.611086	6.90706	0.0438354	1
	ODF3L2	2.92298	-3.30899	0.0439311	1
	NEBL	2.092	-2.18966	0.043961	1
	NACA2	-1.94655	-3.49144	0.0439835	1
	KSR1	0.852098	3.86856	0.0441643	1
	PTER	-0.576619	6.36267	0.0442156	1
	EIF5	-0.613587	7.7706	0.0442357	1
	TMEM126A	-0.642411	4.74304	0.0443635	1
	GTF2IRD2B	-0.745504	1.93758	0.0443647	1
	TTTY14	1.65952	-2.32304	0.044392	1
	LANCL2	-0.71438	4.3664	0.0444788	1
	MTRES1	-0.655369	4.15553	0.0445046	1
	CUBN	1.07027	1.72282	0.0445087	1
	SEPTIN14P21	3.04699	-3.24448	0.0445093	1
	CRIP2	3.13438	-2.58919	0.0445436	1
	TDRD10	1.99949	-2.68953	0.0445821	1
	NT5E	1.20053	1.19614	0.0446576	1
	JCAD	-1.27709	1.03781	0.0448023	1
	SLC25A5P9	4.8666	-3.50992	0.0448056	1
	LEP	2.60039	-2.95241	0.0448119	1
	UTP25	-0.638565	5.22631	0.0448303	1
	DIAPH2	0.587169	8.22822	0.0448392	1
	ALDOB	1.47008	-1.9228	0.0448618	1
	MT1E	-0.763703	4.00857	0.0448659	1
	NIT2	-0.573048	6.83066	0.0449393	1
	DCT	1.18411	-1.32172	0.0450454	1
	LINC00378	0.970339	0.460703	0.0451093	1
	MAGEF1	0.794335	2.80569	0.0451119	1
	GBP1P1	1.53999	-1.98538	0.0451397	1
	JAGN1	-0.721349	4.8455	0.0451483	1
	STIP1	-0.697423	7.65099	0.0451891	1
	UBC	-0.545183	8.86041	0.0452025	1
	UBIAD1	-0.671336	4.92674	0.0452071	1
	ZMAT2	-0.656141	5.29187	0.0452322	1
	EXOSC6	-0.669297	4.97175	0.0452444	1
	NKAPD1	-0.644109	5.56919	0.0452817	1
	PPBP	4.86103	-0.0285009	0.0453576	1
	ETF1	-0.669869	7.58825	0.0454491	1
	ELOC	-0.609697	6.22843	0.0454603	1
	ANAPC15	-0.720944	2.46724	0.0455201	1
	LILRA4	1.72029	-2.45276	0.0455368	1
	H3-3B	-0.608323	8.1364	0.045546	1
	MRPL27	-0.644302	4.82865	0.0455525	1
	PHLDA1	2.03723	2.36459	0.0455765	1
	HK2-DT	-0.960089	1.65397	0.04558	1
	LINC02789	1.27789	-1.31395	0.0455841	1
	BRWD3	0.705153	6.45522	0.0455898	1
	LINC00607	1.75607	-0.443018	0.0456098	1
	CD200R1L	2.80422	-2.40845	0.0456378	1
	METTL2A	-0.643519	4.65606	0.0456406	1
	RASL11A	-1.02872	1.91541	0.0456416	1
	XDH	4.39437	-2.29451	0.0456994	1
	BTN3A3	0.99511	3.04364	0.0457102	1
	TIMM21	-0.640601	5.07925	0.0457164	1
	TMEM150B	0.736228	2.51336	0.0457356	1
	PRMT1	-0.606068	7.3793	0.0457843	1
	RPL22	-0.759113	3.80298	0.045827	1
	EMC8	-0.648106	5.36009	0.0460574	1
	PRPS2	-0.579434	6.9324	0.0460992	1
	TMEM70	-0.777673	4.77932	0.0461435	1
	FOXM1	-0.611437	5.35154	0.0461524	1
	SEH1L	-0.617767	5.87971	0.0461663	1
	PAPLN	0.832214	3.68325	0.0461819	1
	RTCB	-0.566387	6.86757	0.0462197	1
	EIF4E1B	4.47704	-3.70528	0.0462693	1
	BTF3L4	-0.598784	6.42161	0.0462867	1
	PLA2G7	5.055	-3.40027	0.0462972	1
	ARHGEF3	0.744354	3.72846	0.0463069	1
	GABPB1	-0.582662	5.95183	0.046338	1
	FGF14	2.31641	-1.83727	0.0463961	1
	SLCO3A1	0.736348	6.00207	0.0464378	1
	APH1A	-0.539408	6.97905	0.046458	1
	SLC22A2	2.75616	-2.45166	0.046525	1
	USP3	0.6738	5.82136	0.0465787	1
	IRAG1	1.20107	-0.58849	0.0467149	1
	OCA2	1.74008	-0.0884584	0.0467256	1
	H2AC4	-0.588146	6.57599	0.0467379	1
	SLC35B2	-0.656548	5.7489	0.0467447	1
	BEND3	-0.689191	3.83207	0.046778	1
	AGBL4	1.08429	-0.382986	0.0468107	1
	LINC01412	-1.03429	-1.22459	0.0468177	1
	FTH1P2	1.65218	-0.20167	0.0468268	1
	NDUFA4	-0.540061	7.19017	0.0469009	1
	CCDC58	-0.692668	4.67531	0.0469408	1
	GBP2	1.20397	2.3399	0.0470246	1
	DNTTIP2	-0.741912	5.71484	0.0470662	1
	GPR135	0.884054	3.62651	0.0471225	1
	VBP1	-0.587459	6.47118	0.0471583	1
	GLTP	-0.661313	4.42632	0.0471766	1
	KRT79	2.25108	0.608871	0.0473741	1
	SLC27A4	-0.734722	4.27205	0.0474336	1
	CASC2	0.813216	2.93541	0.0475222	1
	PRXL2C	-0.672714	4.19903	0.0475281	1
	MAD2L1	-0.572229	6.99392	0.0475285	1
	LINC00514	-0.856385	-0.461951	0.047537	1
	B4GALNT3	-0.807901	4.23118	0.0475453	1
	PRANCR	1.31239	4.81953	0.0476183	1
	CWC15	-0.614427	5.41334	0.0476296	1
	LINC00293	4.72964	-3.57735	0.0476332	1
	IGHE	4.72964	-3.57735	0.047638	1
	MAPKAPK3	-0.496327	8.66773	0.0476675	1
	OR6P1	2.92976	-3.30568	0.0477255	1
	LINC01060	1.68415	-2.6643	0.0477873	1
	WDR77	-0.738268	4.8888	0.0478192	1
	CDC45	-0.55884	6.33164	0.0478215	1
	POFUT1	-0.54721	7.6674	0.047893	1
	LINC01163	1.38924	-1.44297	0.0479062	1
	ARL10	-0.779521	1.06258	0.0479261	1
	CCL23	-0.922785	1.55267	0.047935	1
	PCMT1	-0.587422	6.18971	0.0479582	1
	LINC01050	4.41796	-1.55973	0.048	1
	SMC5-AS1	0.761201	2.91065	0.0480266	1
	PRR3	-0.711872	4.6392	0.0481251	1
	PLAC8	-1.12997	3.64005	0.0481809	1
	UBE2Q1	-0.604433	6.13788	0.0482061	1
	MAML2	1.30557	6.07128	0.0483821	1
	LINC01977	1.19411	-1.09025	0.0483855	1
	DNAI3	1.93787	-1.17614	0.0484975	1
	PLPPR3	0.761385	2.78078	0.0485545	1
	EIF2AK3	0.725859	4.62311	0.0485795	1
	MRPL11	-0.627274	5.4077	0.0486166	1
	DHODH	-0.666738	4.96078	0.0487382	1
	CRYZL2P-SEC16B	1.58203	-1.72887	0.0487473	1
	PSMD11	-0.630166	6.82508	0.0487688	1
	NPIPB8	1.03063	-0.615281	0.04881	1
	IGFBP5	4.74833	-3.57181	0.048846	1
	GPHN	0.613618	6.44711	0.0488691	1
	LINC02843	4.63461	-3.63169	0.0489084	1
	ZBTB7C	0.756495	2.45012	0.0489733	1
	LINC01214	2.84305	-3.35609	0.0489744	1
	PMVK	-0.655971	4.60305	0.0489771	1
	MCM6	-0.515236	8.85807	0.0490538	1
	COQ4	-0.674605	4.65318	0.0492184	1
	PRRT4	-0.681557	4.45654	0.0492725	1
	RBBP9	-0.633367	5.28666	0.0492726	1
	COX5A	-0.547298	7.27366	0.0493384	1
	FGF13	0.79252	2.99183	0.049356	1
	CRABP1	1.64133	-2.03937	0.0494737	1
	SLC25A15	-0.662034	5.27648	0.0495208	1
	RAC1	-0.558564	7.03687	0.0495882	1
	LINC01266	1.85298	-2.54864	0.0495899	1
	MGARP	-1.56415	-2.77305	0.0495936	1
	TCP11L2	0.868173	1.96856	0.0496034	1
	RIOK1	-0.654654	5.04759	0.0496166	1
	PFAS	-0.621604	6.36837	0.0496576	1
	TRPM3	1.34971	0.793251	0.0496755	1
	CAVIN2-AS1	2.02458	-2.66949	0.0496866	1
	ABCA8	1.91973	-2.50716	0.0497005	1
	LINC00240	0.99381	-0.00807683	0.049746	1
	FAM81B	1.1194	-0.414443	0.0497512	1
	GLOD4	-0.575718	6.13335	0.0497668	1
	AAR2	-0.629155	5.94406	0.0497922	1
	TIMM17A	-0.640904	6.75113	0.0497952	1
	PSD3	1.14898	4.55907	0.0498295	1
	FTSJ3	-0.668413	5.90976	0.0498562	1
	CHCHD1	-0.612405	4.43064	0.0498857	1
	ANAPC13	-0.64242	4.58384	0.049947	1
	LINC02333	1.82482	-2.56898	0.0499534	1
	TIGD2	-0.681909	3.80321	0.0499891	1
	LogCPM, log counts per million; FDR, false discovery rate.

## Sheet: 3. DE genes in THP1
	Table S3. Differentially expressed genes and Gene Set Enrichment Analysis results in four cell lines
		Differentially expressed genes in THP1 with UBA1 knockdown
	Genes	Log fold change	LogCPM	p value	FDR
	PIP5K1B	3.39187	8.51725	1.54387e-24	9.36761e-20
	GRIK2	2.6233	7.72934	2.17854e-18	6.60925e-14
	UST	2.66889	7.03133	2.56101e-16	4.11504e-12
	NEBL	3.12285	3.05916	2.7128e-16	4.11504e-12
	HIVEP1	2.59529	6.18745	2.68854e-14	3.2626e-10
	LINC01283	3.70656	2.36899	8.74028e-14	8.83875e-10
	SAMD4A	2.80829	5.08431	1.58796e-12	1.37644e-08
	ENOX1	3.21311	4.6737	4.01943e-12	3.04854e-08
	TNF	2.347	4.93364	5.90951e-12	3.98406e-08
	UBA1	-1.73876	6.81877	3.21262e-11	1.94929e-07
	KLHL13	1.94775	6.24344	6.04007e-11	3.20943e-07
	ST18	2.71193	1.25946	6.34735e-11	3.20943e-07
	CCR2	-2.07068	5.65393	7.74799e-11	3.61629e-07
	PAPPA2	2.56297	6.9558	4.12278e-10	1.78681e-06
	LY96	2.57119	1.27964	7.38954e-10	2.98912e-06
	KCNE1	2.14046	2.66092	8.73355e-10	3.31198e-06
	DKK2	2.40984	6.6879	1.92662e-09	6.49444e-06
	S100A10	3.33727	6.12773	2.18222e-09	6.96885e-06
	MTSS1	2.87489	4.54781	2.95485e-09	8.57529e-06
	CADM1	2.02498	5.81095	2.99252e-09	8.57529e-06
	EMP1	5.29872	3.66214	3.20532e-09	8.57529e-06
	CD44	2.04616	8.9039	3.25057e-09	8.57529e-06
	LINC00276	2.22513	3.54455	4.00719e-09	1.01308e-05
	SEMA3D	2.76017	4.11142	7.8896e-09	1.91484e-05
	SHROOM4	1.95581	5.47807	1.01977e-08	2.37984e-05
	KLF2	2.57533	2.51219	1.4521e-08	3.26324e-05
	VEGFC	2.39961	3.99857	2.88807e-08	6.04264e-05
	MAP1B	2.2117	5.42786	4.81441e-08	9.73731e-05
	PPP1R14C	1.94268	5.77098	5.14749e-08	0.000100751
	AFDN	1.67079	5.17244	5.9851e-08	0.000110046
	MAP2K6	-1.69299	2.3305	6.94392e-08	0.00012038
	PPARG	1.95869	6.54359	7.65565e-08	0.000129032
	NUDT8	-1.84879	0.784512	8.15158e-08	0.000133677
	ADAMTS7	2.78795	0.39885	9.73371e-08	0.000155422
	PPFIA2	2.89145	3.32992	1.3517e-07	0.000205531
	ST6GALNAC3	2.34246	8.33777	1.35494e-07	0.000205531
	CSPG5	-2.0208	0.397075	1.48948e-07	0.000215181
	LINC02789	2.28024	3.25245	1.93086e-07	0.000272457
	VCAN	2.47442	7.11241	2.33118e-07	0.000309659
	EGFR	2.53879	0.584373	2.34761e-07	0.000309659
	THSD4	1.63232	5.92921	2.43352e-07	0.000314162
	DACT1	3.02123	0.0442504	2.48541e-07	0.000314177
	TCP11L2	1.72808	3.52441	4.31719e-07	0.000520901
	WNT7B	-1.73898	3.22715	4.32672e-07	0.000520901
	PDE7B	2.91434	5.11794	4.37833e-07	0.000520901
	MITF	2.54213	6.2823	4.74384e-07	0.000546108
	AGPAT4	2.06068	7.46308	4.77021e-07	0.000546108
	RASGEF1B	3.17984	4.18107	5.01273e-07	0.000563245
	NABP1-OT1	1.82809	3.75525	5.4126e-07	0.000597117
	ENPP2	3.12913	3.14931	5.88684e-07	0.00063784
	H4C14	-3.68621	2.22342	6.9436e-07	0.00073914
	GAS7	1.39514	6.82906	7.10392e-07	0.000743168
	PHLDA1	2.96142	3.24976	7.60622e-07	0.000782229
	CLEC7A	2.4016	2.36146	8.31241e-07	0.000828864
	METRN	-1.58722	2.04007	8.3329e-07	0.000828864
	SKP2	-1.40196	5.91282	8.53712e-07	0.000835481
	PCAT1	2.32514	3.45819	8.88136e-07	0.000855373
	PAQR5	2.10869	1.06264	9.28493e-07	0.000869825
	MS4A3	-1.87057	6.39313	9.31811e-07	0.000869825
	TRPS1	1.63186	9.3018	9.9945e-07	0.000906137
	RGCC	2.60497	6.11145	1.00058e-06	0.000906137
	LPAR1	1.67806	6.12269	1.08016e-06	0.000963822
	PLPPR1	2.54374	1.58177	1.16768e-06	0.00102681
	CAP2	1.90884	4.38334	1.32104e-06	0.00114508
	EGR2	2.71641	2.73349	1.4076e-06	0.00120292
	RBM24	2.17211	0.477411	1.43282e-06	0.00120747
	RAB27B	4.51475	5.29864	1.47645e-06	0.00122719
	MAFB	2.38944	1.65276	1.76695e-06	0.0014488
	FTH1	1.58323	4.37188	2.03992e-06	0.00165032
	LRRC7	2.03103	3.39493	2.22113e-06	0.00177328
	CCN2	3.49144	1.40035	2.41015e-06	0.00187485
	LINC02320	2.08349	0.111919	2.45321e-06	0.00188419
	PRTN3	-1.51059	8.44184	2.54945e-06	0.00192112
	PTPN14	3.29561	5.54035	2.64606e-06	0.00195796
	RFX3	1.93472	8.16496	2.71537e-06	0.00198503
	PDGFA	2.00707	2.94539	2.80232e-06	0.00202421
	SNORD3B-2	-3.71661	3.18599	2.87378e-06	0.00205141
	KLF6	2.1368	5.78184	3.18297e-06	0.00224569
	TUBA5P	-1.84563	2.74417	3.39676e-06	0.00236899
	LINC02204	-2.05955	0.147996	3.68589e-06	0.00251287
	TSHZ2	2.02523	1.45721	3.79773e-06	0.00256034
	ARHGAP26	1.59972	10.3515	3.99856e-06	0.00266612
	COL8A2	-1.35608	5.3226	4.38996e-06	0.00286414
	PIK3R5	1.35906	6.68967	4.65762e-06	0.00300645
	LRRC45	-1.46345	4.05105	4.74226e-06	0.00302886
	CD109	1.40005	7.36202	4.8536e-06	0.00306768
	CPED1	2.89879	4.32671	5.62094e-06	0.00351604
	RCAN2	1.62567	1.83244	5.68726e-06	0.00352123
	SMAD3	1.20871	7.77322	6.01766e-06	0.00358362
	LINC00996	-1.63269	2.21233	6.02927e-06	0.00358362
	HS3ST3B1	-1.76364	2.87349	6.08333e-06	0.00358362
	FGF2	1.46604	2.28534	6.63092e-06	0.00379564
	NRP2	2.45197	2.0518	7.55044e-06	0.00424195
	EXT1	1.90604	5.46014	7.8636e-06	0.00437735
	THEM6	-1.38479	2.92446	8.02886e-06	0.00442872
	MIR22HG	1.65835	1.48704	8.14856e-06	0.00445425
	EPB41L3	1.51966	4.27783	8.32176e-06	0.00448518
	H4C13	-1.63257	4.67875	8.41038e-06	0.00448518
	FAM43A	-1.39604	3.24935	8.4269e-06	0.00448518
	HAGHL	-1.39811	2.94359	8.8419e-06	0.00462492
	LINC02357	4.03466	-1.39489	9.13704e-06	0.00473845
	CTTNBP2	1.76255	3.27103	9.50137e-06	0.00488564
	LRRN2	1.93303	0.915769	9.94098e-06	0.00498442
	LGALS12	-1.55474	2.12709	9.94936e-06	0.00498442
	PPM1E	1.42056	5.92093	1.00221e-05	0.00498442
	MAFF	1.67218	2.00749	1.0548e-05	0.00520333
	CD101	1.49307	3.22108	1.09171e-05	0.00531533
	GRIN1	-2.30148	-1.32008	1.09502e-05	0.00531533
	ANKRD28	1.76997	9.32299	1.10795e-05	0.0053354
	DEFA4	-2.45168	-1.21755	1.13797e-05	0.00543682
	NEDD9	1.45697	5.85289	1.1634e-05	0.00549951
	MTUS1	2.21522	4.31203	1.2276e-05	0.00572969
	SERPINE1	3.55131	0.879023	1.24518e-05	0.00576735
	LINC02296	3.53193	2.62012	1.28283e-05	0.00589673
	GLDN	1.62315	4.66861	1.36663e-05	0.00622236
	PELI2	1.44508	8.77385	1.37418e-05	0.00622236
	STATH	4.29691	0.264186	1.38845e-05	0.0062404
	HYAL3	-1.26463	4.46997	1.47599e-05	0.0065108
	WHRN	2.74193	3.86992	1.4808e-05	0.0065108
	ADPRHL1	1.53808	4.02837	1.50038e-05	0.00654941
	ABCB4	1.27153	6.66308	1.57608e-05	0.00683072
	ME1	1.25008	6.50204	1.60363e-05	0.00690082
	ATP10A	1.80995	5.31745	1.75486e-05	0.00749843
	NXPH1	2.27995	1.11337	1.83803e-05	0.00765296
	CTNNA2	1.34996	3.64879	1.84678e-05	0.00765296
	IRX3	-1.26417	4.74368	1.84866e-05	0.00765296
	CEBPE	-1.36699	2.1989	2.10854e-05	0.00852918
	ITGB8	3.39006	-1.32514	2.1364e-05	0.00858466
	OSBPL6	1.70889	0.576439	2.15682e-05	0.0086097
	MAML2	1.67007	6.89657	2.20017e-05	0.00872532
	ANTXR2	1.68439	8.27829	2.2879e-05	0.00895616
	TNFRSF10B	1.25229	5.94742	2.31827e-05	0.00901687
	RSPO2	3.86969	3.48926	2.37405e-05	0.00917503
	ADRA1B	3.19465	-1.75145	2.48088e-05	0.0095272
	LINC01962	-1.70456	0.296677	2.61072e-05	0.00986032
	LINC02377	1.28447	4.8145	2.62255e-05	0.00986032
	TLR8	2.00595	1.73283	2.63263e-05	0.00986032
	GCOM1	3.13497	-1.79501	2.80605e-05	0.0104454
	GIMAP6	-1.39573	3.79553	2.82815e-05	0.0104635
	PDGFC	1.32311	6.90591	2.85775e-05	0.0105089
	CNTNAP3	1.49942	6.21082	3.06753e-05	0.0112124
	SEMA3G	-1.29357	1.68976	3.12327e-05	0.0113478
	RIN2	1.4016	2.87943	3.25367e-05	0.0116741
	BHLHE40	1.66705	4.67888	3.25716e-05	0.0116741
	ABCA9	1.9407	0.642806	3.28659e-05	0.0116741
	CBLB	1.24503	6.18427	3.29004e-05	0.0116741
	DLG2	1.68111	8.22552	3.3688e-05	0.0118153
	CENPX	-1.33788	4.34421	3.52297e-05	0.012285
	MAN1A1	1.73623	7.07283	3.54813e-05	0.0122997
	TEDC2	-1.29077	2.70455	3.57492e-05	0.0122997
	PRR16	2.52963	3.30298	3.59714e-05	0.0122997
	NAB2	1.664	4.78165	3.60826e-05	0.0122997
	HTR7	1.34528	3.40815	3.80707e-05	0.0128332
	CYSLTR2	3.73346	0.246925	3.89394e-05	0.0128593
	LIF	2.00469	0.528919	3.89837e-05	0.0128593
	PLCB4	2.82462	3.91466	3.89959e-05	0.0128593
	VSTM2L	2.86518	-1.15875	3.92158e-05	0.0128619
	CDC42EP3	1.19604	7.97877	3.95792e-05	0.0129113
	LINC01667	1.29591	4.52187	4.0153e-05	0.0130285
	SSBP2	1.41309	7.84323	4.05653e-05	0.0130922
	SLC66A1L	1.81991	0.569892	4.20801e-05	0.0135093
	OLFM3	2.14277	1.07357	4.36991e-05	0.0138821
	RNASET2	-1.45856	3.56421	4.76731e-05	0.0150657
	H2AC4	-1.62793	4.59573	4.87323e-05	0.0152064
	CNTNAP3C	2.26805	4.13396	4.88703e-05	0.0152064
	SESN1	1.29267	7.21074	5.08031e-05	0.0157272
	SAC3D1	-1.22496	2.77486	5.12516e-05	0.0157855
	LINC01229	2.01159	2.36485	5.25245e-05	0.0160958
	IL1RAPL2	1.17137	6.29779	5.4246e-05	0.0165172
	SGMS2	2.37148	4.94462	5.44716e-05	0.0165172
	SOCS3	2.49596	3.75102	5.47162e-05	0.0165172
	NME4	-1.29094	4.99445	5.5172e-05	0.0165723
	RABGAP1L	1.15355	10.0405	5.56254e-05	0.0166263
	LRRC20	-1.29762	2.47659	5.60286e-05	0.0166647
	PDGFRL	1.91593	0.0867275	5.90373e-05	0.0173051
	SLCO3A1	1.49886	7.71695	5.94129e-05	0.0173181
	ST8SIA6	1.99693	2.91287	5.96527e-05	0.0173181
	NIBAN1	1.09508	8.88407	6.20423e-05	0.0179261
	TERT	-1.88315	-0.687378	6.27704e-05	0.0180505
	RORB	2.72952	4.87307	6.4681e-05	0.0184428
	RIPK2	1.408	5.28051	6.48931e-05	0.0184428
	H3C15	-1.61069	0.796376	6.53374e-05	0.0184428
	GPR153	-1.7899	1.39013	6.53504e-05	0.0184428
	KCNE1B	3.29685	-1.99088	6.79628e-05	0.0190033
	ABCG1	2.12402	4.01625	7.00652e-05	0.0194257
	FCMR	1.93369	-0.0990644	7.01139e-05	0.0194257
	LINC02056	1.67068	0.343515	7.28615e-05	0.0200952
	KLF15	-1.59096	0.651408	7.32931e-05	0.0201228
	SLC24A1	1.34509	7.06847	7.39029e-05	0.0201813
	LINC02755	2.64021	1.54218	7.41716e-05	0.0201813
	HECW1	1.51663	4.89025	7.62813e-05	0.020659
	GLUD1P3	1.26682	3.24385	7.66343e-05	0.020659
	IGFBP3	2.77948	1.45987	7.69487e-05	0.020659
	AJAP1	-1.41995	2.54874	7.77879e-05	0.0207923
	PDE10A	2.46737	1.7819	7.87115e-05	0.0209469
	CD28	3.61385	-2.18597	7.91659e-05	0.0209759
	HMOX1	2.62419	1.16844	7.96516e-05	0.0210128
	NCOA7	1.05184	7.59865	8.09106e-05	0.0212525
	PID1	2.57663	3.57763	8.2339e-05	0.0213504
	ZFP36L1	1.60189	1.42464	8.55372e-05	0.0220853
	WDR49	1.27412	11.0585	8.60051e-05	0.022112
	H2AC12	-1.24238	6.33126	8.64096e-05	0.0221223
	ANK2	1.39319	6.39499	8.73462e-05	0.0222681
	SGK1	2.07329	3.93086	8.81611e-05	0.0223819
	ANKLE1	-1.50806	1.28648	8.905e-05	0.0224429
	EMILIN1	-1.25008	1.97427	8.97185e-05	0.0224429
	XAGE2	4.16444	-2.43802	8.97647e-05	0.0224429
	DSCC1	-1.61273	-0.453082	8.9881e-05	0.0224429
	LINC02742	2.00117	3.10656	9.0519e-05	0.0225095
	PI16	2.211	-0.889123	9.25187e-05	0.0229067
	H4C9	-1.45209	5.12008	9.3516e-05	0.0229376
	COL9A3	-1.24071	2.61489	9.37525e-05	0.0229376
	DENND4A	1.06815	8.4297	9.47638e-05	0.0230067
	PAM	1.47126	7.421	9.47933e-05	0.0230067
	ESPN	-1.46649	0.681557	9.56911e-05	0.0231321
	DAAM1	1.85675	6.90558	9.66724e-05	0.0232766
	AHNAK	1.06099	10.3131	9.79133e-05	0.0234735
	GPM6A	-4.48799	-2.22286	9.82639e-05	0.0234735
	LMX1B	-1.37527	0.67227	0.000101194	0.023966
	MB21D2	1.50382	1.15989	0.000101511	0.023966
	FRAS1	2.19423	1.79239	0.000103006	0.0242247
	CYP19A1	1.84664	1.02381	0.000107018	0.025071
	ABLIM3	2.95647	-1.67766	0.00010965	0.025589
	DENND5A	1.0584	6.64267	0.000110664	0.0257266
	RFX2	1.61873	5.91403	0.000111753	0.0258165
	CD5L	1.70363	1.67591	0.000114942	0.0263179
	CD55	1.09446	5.87097	0.000117737	0.0268564
	TMEM67	2.01848	4.47751	0.000118486	0.026926
	DZIP1L	-1.24111	4.5637	0.000122188	0.0276637
	TBX15	1.39775	2.83176	0.000123403	0.0276728
	OTOGL	1.51872	1.48066	0.000123427	0.0276728
	H3C14	-1.90256	-0.00192687	0.000123596	0.0276728
	CCBE1	2.1574	-0.840817	0.000125477	0.0278287
	EMCN	1.31167	1.77501	0.000126762	0.0279306
	SIX2	-1.34231	0.55225	0.000127049	0.0279306
	TGFBR3L	-2.15942	-1.25604	0.000127518	0.0279325
	DIRC3	1.33676	3.41258	0.000128798	0.0281112
	SFXN2	-1.40213	2.69032	0.000130942	0.0284768
	SEL1L2	-2.13517	-1.5667	0.000131537	0.0285042
	LRRC49	2.12184	3.47691	0.000132296	0.0285665
	RGS16	-1.32179	1.3938	0.000133275	0.0286759
	HMCN1	1.43129	5.34352	0.00013739	0.0294567
	LINC01765	2.04699	-0.772754	0.000138694	0.0295235
	C5AR1	1.99439	1.07826	0.00014322	0.0302135
	ADORA2BP1	-2.49553	-2.15414	0.000143907	0.0302135
	ANXA1	1.62153	7.75755	0.000143907	0.0302135
	S1PR5	-2.47191	-1.03121	0.000147027	0.0306565
	SLC30A8	2.01187	0.0109754	0.000148291	0.030814
	LHFPL3-AS2	1.65164	0.411639	0.000148823	0.0308191
	SPATA6	1.72112	2.36972	0.000151194	0.0312036
	CSF1	1.3806	1.92178	0.00015233	0.0313315
	GPCPD1	1.05313	7.96919	0.000161233	0.0330507
	UNG	-1.33151	4.69727	0.000163258	0.033353
	H4C2	-1.35879	5.12929	0.000167078	0.0339052
	DZIP1	-1.28575	3.25471	0.000167944	0.0339673
	LINC01779	5.96049	-2.82222	0.000170595	0.0343889
	GBP2	1.78295	5.36203	0.000172313	0.03462
	DUSP9	-1.4436	2.1279	0.000174128	0.0348342
	H2BC17	-1.36668	5.898	0.000174821	0.0348342
	ALDH1A2	1.4429	3.70789	0.000175101	0.0348342
	PRANCR	1.29361	7.088	0.000178592	0.0354125
	LINC01692	1.37525	4.72229	0.000179497	0.0354761
	POU4F2	-1.76087	3.72226	0.00018598	0.0365195
	TIFA	-1.12285	3.80642	0.000187613	0.0367213
	KLHL5	1.2245	3.82931	0.000189259	0.0369243
	CCDC185	-4.04379	-3.09359	0.000189983	0.0369468
	P3H2	1.90347	0.939267	0.000191384	0.0371003
	KLF4	1.55349	4.93973	0.00019258	0.0372134
	KDM7A	1.44568	3.86795	0.000194802	0.0374044
	CEP126	2.18035	2.16783	0.000196855	0.0376795
	LINC00964	3.35997	-1.95291	0.000205193	0.0390292
	PPP1R26	-1.24976	2.27548	0.00020585	0.0390317
	LINC01360	2.23228	3.18949	0.000207098	0.039146
	ABCA1	1.21315	9.40902	0.000211643	0.0398809
	ADTRP	1.87702	0.204266	0.00021652	0.0406736
	RND3	2.44734	2.64202	0.000217226	0.0406803
	TES	1.39691	4.97664	0.000218761	0.0407391
	RPS6KA2	1.47266	7.09365	0.000218883	0.0407391
	SLC6A11	-1.79755	0.196747	0.000220765	0.0409638
	CTSG	-1.07491	9.51612	0.000222354	0.0411327
	COL4A4	1.5546	3.47215	0.000227051	0.041874
	TUBA4A	-1.27323	4.86257	0.0002296	0.0422158
	DIPK1B	-1.1031	3.11825	0.000232244	0.042573
	CLDN10	-1.94383	-0.669334	0.000235151	0.0429354
	CRIP2	3.12418	-0.547118	0.000235637	0.0429354
	MARCKS	-1.2668	4.94567	0.000238139	0.0432615
	NA	2.17795	0.612554	0.000240887	0.0436301
	MTMR7	1.24397	5.99916	0.000243223	0.0439219
	F11	6.41963	-2.4563	0.000245262	0.0441587
	H2AC11	-1.25655	6.69127	0.000248905	0.04457
	CMAHP	1.21548	2.74465	0.000249153	0.04457
	ZFAND3	1.31368	9.52634	0.000249749	0.04457
	CHTF18	-1.18985	4.34007	0.00025328	0.0450675
	SETP22	1.74779	-0.205444	0.000257564	0.0456957
	MS4A1	-3.44088	-0.28059	0.000259606	0.0459238
	CCDC85B	-1.26492	2.45211	0.000263132	0.0464122
	SASH1	0.983161	8.18548	0.000273705	0.0481372
	MRPS34	-1.06515	4.83567	0.000274528	0.0481423
	ADGRG5	-1.58598	3.18942	0.000278157	0.0486166
	LRIG3	-1.42211	0.892266	0.000278835	0.0486166
	RASA1	1.07761	5.91905	0.000288164	0.0499984
	HPDL	-1.20433	2.22002	0.000288408	0.0499984
	SPR	-1.35608	2.18002	0.000291012	0.0503061
	BAZ2B	0.961347	8.4728	0.000296478	0.0509606
	FCAR	2.21296	4.61914	0.000299986	0.051418
	EEF1AKMT2	-2.15278	-1.69614	0.000302685	0.0517344
	AICDA	-3.31713	-2.64722	0.000307199	0.0522118
	MMP17	-1.05853	3.32066	0.000308501	0.0522866
	SDF2L1	-1.19542	3.116	0.000314007	0.0530716
	KDM6B	1.17708	3.14279	0.000315245	0.0530995
	FYN	1.33547	7.6417	0.000315923	0.0530995
	VLDLR-AS1	1.24373	7.99666	0.000318119	0.053321
	TRPM3	1.80446	1.2386	0.000328078	0.0548387
	CBX2	-1.41668	2.5121	0.000337253	0.0560635
	RGS20	1.09682	5.73495	0.000342216	0.056733
	LINC01938	1.45228	0.739609	0.000343315	0.0567602
	CNTNAP3B	1.45688	6.47389	0.000346095	0.0569905
	DNAJB5	1.4843	2.35075	0.000346587	0.0569905
	ZPLD1	1.6372	-0.329603	0.000348978	0.0571335
	HEPHL1	1.77142	3.72974	0.000349602	0.0571335
	PDCD1	1.66459	-0.311795	0.000350281	0.0571335
	TPM1	-1.17648	4.46899	0.000352049	0.057268
	KIF20A	-1.15794	5.10403	0.000353891	0.0574137
	RNASEH2C	-1.27343	3.61011	0.000364057	0.0584802
	H2BC11	-1.36328	6.37658	0.000364321	0.0584802
	SLC25A10	-1.33071	2.45945	0.000369426	0.0591432
	H3C3	-1.37962	5.83657	0.000381579	0.060807
	LINC02627	1.4974	0.0331741	0.000382004	0.060807
	SLC2A4RG	-1.00852	5.80107	0.000382824	0.060807
	KLF10	1.46398	5.78693	0.000388248	0.0613588
	TFAP4	-1.0335	3.38209	0.000388321	0.0613588
	ZFP36	1.18038	5.99175	0.000393936	0.0620229
	CGREF1	-1.23539	2.81529	0.000408693	0.0636955
	XRCC3	-1.42633	0.900397	0.000409408	0.0636955
	ALDH1B1	-1.08847	4.63324	0.000412216	0.0639684
	ZNF608	-1.28027	0.397393	0.000418158	0.0645602
	H2BC3	-1.28179	6.08384	0.000420738	0.0646107
	LINC01374	1.0278	7.00401	0.000421594	0.0646107
	LINC01010	2.20415	-0.579994	0.00042168	0.0646107
	TONSL	-1.06575	4.9839	0.000425655	0.064892
	LONRF1	1.15402	6.25996	0.000430917	0.0655296
	CCDC78	-1.15203	2.16263	0.000437335	0.0663394
	H3C1	-1.29566	4.34555	0.000439781	0.066544
	H2AX	-1.12167	5.58599	0.000443782	0.0667576
	CFAP45	1.28886	1.8456	0.000444493	0.0667576
	DPYS	1.5489	2.58724	0.000445721	0.0667767
	DMGDH	2.10561	4.84056	0.000446855	0.0667817
	AUTS2	-1.73736	1.21004	0.000450192	0.0671151
	UQCRH	-0.907757	7.60783	0.000453354	0.0674147
	TMEM160	-1.26056	1.48791	0.000458205	0.0678098
	RAPGEF2	1.03382	6.84824	0.000468344	0.0691417
	TPRN	-0.994981	4.01295	0.000474775	0.0697517
	TCF23	-1.32111	3.04523	0.00047955	0.0699347
	SEZ6L	2.58276	-1.96531	0.000480395	0.0699347
	GALK1	-1.10095	4.09312	0.000480631	0.0699347
	CR2	-2.58756	-1.44508	0.000482797	0.0700817
	KIF5C-AS1	1.34582	0.679674	0.000488583	0.0707524
	ZNF488	-1.71198	-0.417234	0.000493272	0.0711614
	H2BC14	-1.34061	5.40761	0.000493753	0.0711614
	MAP1A	2.40838	3.01493	0.000501897	0.0715598
	LRRC3B	1.0747	5.99962	0.000502453	0.0715598
	HDAC9	0.958656	11.2331	0.000503415	0.0715598
	CNTNAP3P2	1.37966	6.54653	0.000505098	0.0715598
	ANKRD9	-1.03247	2.99588	0.000505126	0.0715598
	SLCO6A1	1.44578	0.13977	0.000505952	0.0715598
	SLC25A1	-1.08383	6.08114	0.000513167	0.0724115
	DYNC2I2	-1.11276	4.13694	0.000515545	0.0725782
	H3C13	-1.34585	4.91641	0.00052062	0.0731231
	BDH1	-1.11472	4.49784	0.00053274	0.0746525
	C1orf21	1.89348	6.95974	0.000544011	0.0758169
	FMNL1	1.0654	4.70444	0.000544798	0.0758169
	WNT6	-1.3833	1.38882	0.000547272	0.0759869
	RAP2C-AS1	1.12414	4.60147	0.000552906	0.0764495
	ALKBH4	-1.0592	2.92948	0.000553124	0.0764495
	UNC5D	1.31172	0.857112	0.000556469	0.0767371
	MEX3B	-2.21328	-2.20732	0.000562505	0.0772717
	ZFYVE28	1.20594	1.44291	0.000564166	0.0772717
	LINC02398	1.62403	0.649055	0.00056828	0.0776598
	ADAMTS9	-1.89028	0.657045	0.000574902	0.0781988
	TMEM177	-1.14046	2.65934	0.000576091	0.0781988
	PAPSS1	1.03876	6.41627	0.000582556	0.0785706
	GPR25	-3.4201	-2.94631	0.000583207	0.0785706
	FCRLA	-3.07483	-1.34772	0.000584009	0.0785706
	RBMS1	0.984423	7.04887	0.000585639	0.0786155
	CFAP69	2.29575	3.05821	0.000593523	0.0791485
	CD1D	-1.11819	3.00157	0.000595992	0.0793035
	ZNF442	-1.18503	1.37975	0.000606792	0.080564
	SEMA3A	1.06968	6.51913	0.000608643	0.0806333
	SPATA17	1.39507	3.59107	0.000616191	0.0814553
	CCL23	-1.18024	2.79424	0.00062052	0.0818493
	BMP7	-3.0765	-2.0805	0.000638435	0.0836897
	GPR37	1.58056	-0.0741291	0.000638611	0.0836897
	H2BC18	-1.16899	7.50376	0.000646414	0.0845298
	NEAT1	1.69947	9.92398	0.000653003	0.0850804
	CSRNP1	1.32191	4.42625	0.000662876	0.0858932
	ARHGAP31	1.08783	4.29518	0.000663235	0.0858932
	R3HDM2P2	2.11002	-1.06378	0.000665418	0.0859041
	MALAT1	0.999717	12.021	0.000671719	0.0865334
	MUSK	1.15001	3.48716	0.000673566	0.0865875
	SCUBE2	1.24958	1.42914	0.00067585	0.0866591
	PGM5	1.3334	2.76177	0.000677649	0.0866591
	RIMBP3	-1.14208	1.6025	0.000678408	0.0866591
	TMEFF2	2.02204	3.10692	0.000679858	0.0866618
	NFATC2	0.988822	5.96024	0.000682623	0.086832
	ZNF785	-1.39505	-0.159992	0.000696866	0.0884583
	METRNL	1.05173	3.40891	0.000700167	0.0885169
	ALOX5	1.3939	3.88895	0.000700245	0.0885169
	WARS1	1.32404	6.19976	0.000703601	0.088572
	PPP1R15A	1.19179	6.19405	0.000712695	0.089531
	H3C12	-1.327	4.66338	0.00071917	0.0901578
	CYTIP	2.06446	4.27415	0.000723696	0.0905381
	TMEM223	-1.03948	2.60521	0.000736028	0.0918915
	MIR23AHG	1.3364	6.01378	0.000737986	0.0919467
	BACH2	1.56815	5.21405	0.000745888	0.0926225
	RNVU1-7	6.1232	6.40318	0.000746463	0.0926225
	COL6A6	1.11146	2.93166	0.000754182	0.0933893
	NCKAP1	2.05748	1.51403	0.00075592	0.0934139
	IFI44L	1.91296	1.44902	0.000761931	0.0939653
	FLRT2	1.13592	2.19918	0.000766184	0.0942701
	CD83	1.5971	4.91884	0.00076751	0.0942701
	P2RY2	-0.891219	6.75824	0.000799332	0.0975861
	ZNF823	-1.03461	2.3962	0.000802725	0.0976662
	RTN4	0.96414	8.43316	0.000803871	0.0976662
	MFSD3	-1.1268	2.93302	0.000805036	0.0976662
	METTL26	-1.06529	4.18961	0.000811673	0.0979574
	SPOCK1	1.05374	4.45266	0.000814288	0.0979574
	ATP6V0A1	0.983362	6.25933	0.000814607	0.0979574
	CAMK1D	1.16396	5.39139	0.000815289	0.0979574
	PPP1R14B	-1.0729	4.80259	0.000829042	0.0991646
	DHODH	-1.02748	3.89775	0.000832922	0.0992895
	PCNA	-1.05117	5.67231	0.000840887	0.0996672
	HGH1	-0.979979	4.4229	0.000841938	0.0996672
	ALYREF	-0.98147	5.97183	0.000842661	0.0996672
	LYL1	-1.0342	5.175	0.000850427	0.100217
	PLK3	1.18322	3.59775	0.000850612	0.100217
	CD14	2.15318	1.63847	0.000870429	0.102155
	PCDH7	-1.42644	2.80412	0.000877295	0.102408
	VIM	1.41139	6.25926	0.000879413	0.102408
	PSRC1	-1.14211	4.41292	0.000879604	0.102408
	CHRM3	1.05579	4.32588	0.000880673	0.102408
	ZNF792	-1.03779	2.29301	0.000882297	0.102408
	CREB5	2.25096	2.11162	0.000882714	0.102408
	RAX	-5.29298	-3.52192	0.000888189	0.102847
	LIX1-AS1	1.03062	5.72154	0.000892696	0.103172
	MYC	-1.16269	5.30818	0.00090652	0.104452
	DNAH11	1.23238	4.63446	0.000907212	0.104452
	CADPS	-1.90471	-1.12612	0.000912553	0.104524
	IFRD2	-0.938617	4.92715	0.000913004	0.104524
	NAMA	1.59849	-0.402403	0.000917421	0.104831
	FAM13C	2.99479	-1.42624	0.000919798	0.104905
	CTNNA3	1.05823	4.86285	0.000929534	0.105619
	GPR158	1.07219	5.31064	0.000937369	0.106149
	ABCC13	-1.18221	3.65813	0.000937703	0.106149
	LINC02284	1.23787	3.96839	0.00094564	0.106849
	MYB	-0.846376	8.49132	0.000950063	0.10708
	LINC02309	3.91223	-2.63962	0.000952121	0.10708
	RECQL4	-1.06123	5.41138	0.000952982	0.10708
	NT5C1A	-1.5275	-1.01294	0.000957581	0.107398
	PODXL2	-0.943212	4.784	0.000959773	0.107445
	TSC22D3	1.33792	5.60459	0.000964406	0.107497
	DNAJB5-DT	2.50157	-2.0211	0.000965557	0.107497
	CA5B	1.09823	5.0619	0.000974469	0.108137
	LINC01090	1.68814	-0.087578	0.000974862	0.108137
	PAXX	-0.993248	4.65056	0.000978613	0.108355
	TEAD4	-1.29024	1.53728	0.00098088	0.108408
	H2BC9	-1.2428	5.45126	0.000985635	0.108728
	UHRF1	-0.984221	6.10199	0.000987819	0.108728
	SGO1-AS1	1.09227	4.67024	0.00100076	0.109606
	ITGA9	1.52087	2.9645	0.00101089	0.110517
	MXD3	-1.02376	3.46489	0.00101505	0.110772
	KHK	-1.12714	0.89691	0.00104158	0.113463
	CLEC11A	-0.890646	7.75761	0.00105138	0.11412
	C7orf50	-0.994325	5.82352	0.00105573	0.114388
	POLR2L	-1.04298	4.6732	0.00106665	0.115018
	ANKUB1	1.31003	0.936166	0.00106723	0.115018
	FOXO3	1.06068	7.9513	0.00107299	0.115434
	SIVA1	-0.937683	5.29635	0.00107804	0.115772
	SGCG	1.92138	0.316656	0.00108361	0.115909
	DCAF8L2	2.25422	0.450769	0.00108542	0.115909
	ANKDD1B	1.04827	4.11788	0.00109456	0.116357
	CCNE1	-1.1251	3.69749	0.00109499	0.116357
	ISOC2	-1.00743	4.40532	0.00110031	0.116513
	FAM201A	-1.26181	2.08286	0.00110609	0.116695
	RASSF7	-1.16938	3.04592	0.00111215	0.116695
	VIM-AS1	1.11915	3.50582	0.00111266	0.116695
	PLD4	-0.869403	7.05997	0.00111331	0.116695
	TG	1.11894	4.32068	0.0011135	0.116695
	DUT	-1.02985	5.61582	0.00111356	0.116695
	MCTP1	0.964972	8.55924	0.00111727	0.116882
	MRM1	-1.11031	2.39957	0.00112105	0.117075
	FGFR3	-1.32265	0.15465	0.00113516	0.118346
	NTHL1	-1.11085	2.66263	0.00114155	0.118807
	ABI3BP	1.08336	5.26195	0.00114522	0.118985
	CCDC68	2.18101	0.865367	0.0011495	0.119226
	SPSB1	1.024	3.84965	0.00116756	0.120662
	PPM1L	1.26865	7.67703	0.00117459	0.120662
	MIR4713HG	1.30676	0.576323	0.00117571	0.120662
	SPC24	-1.14646	5.11257	0.00117637	0.120662
	RYR3	1.23461	1.9826	0.00117727	0.120662
	POLD2	-1.00284	5.91757	0.00118485	0.12103
	FBXO39	1.39391	0.3049	0.00119405	0.121644
	MCU	1.10722	7.55692	0.00120371	0.122333
	SIX1	-1.24576	-0.0747004	0.00120647	0.122333
	MPZL1	-1.1559	1.68495	0.00120881	0.122333
	FRMPD4	1.4585	5.13736	0.0012097	0.122333
	GUCA1C	1.8175	-0.133026	0.00121381	0.122466
	NRCAM	2.06363	1.88779	0.00121926	0.122466
	KCNK5	-1.40479	3.22231	0.00122009	0.122466
	LINC01479	1.7717	-1.14369	0.00122259	0.122466
	IL1RAP	1.0993	8.30699	0.00122327	0.122466
	MDGA2	1.01706	2.93585	0.00122872	0.122466
	MAP7D2	1.43715	-0.210522	0.00122888	0.122466
	APRT	-0.923116	6.34849	0.001229	0.122466
	RBM38	-1.06062	3.63345	0.00123746	0.122887
	GADD45GIP1	-1.01482	3.67237	0.00124565	0.123294
	PITX2	-1.64372	-0.986905	0.0012472	0.123294
	H3C2	-1.10872	6.79944	0.00124765	0.123294
	XPR1	1.03649	7.8775	0.00125179	0.123371
	TTLL12	-0.917714	5.38989	0.00125264	0.123371
	BCAS3	1.07275	7.14543	0.00125453	0.123371
	PTGES3P1	2.10574	-0.809011	0.00128474	0.126018
	SLC44A5	1.25259	1.19584	0.0012856	0.126018
	PLD5	1.67807	-0.862089	0.00128831	0.12608
	PTPN20	1.81309	0.321124	0.00129297	0.126332
	TCF19	-1.09513	4.81675	0.00129738	0.126559
	FCRL5	-4.3111	-2.89843	0.001303	0.126776
	ACAT2	-1.09666	5.29194	0.00130412	0.126776
	FAM227A	1.68613	1.44015	0.00130796	0.126776
	JAZF1	1.02932	6.27814	0.0013134	0.1271
	LINC02330	3.76683	-0.229304	0.00132441	0.127962
	LINC02516	1.22038	4.32696	0.00133279	0.128567
	SNHG1	-0.959263	5.33705	0.00133819	0.128883
	CCDC184	3.13923	-1.52966	0.00134714	0.129539
	RERE	0.931232	7.13513	0.00136872	0.131405
	MS4A14	1.05868	4.88547	0.00137168	0.131482
	POLD1	-0.994369	5.37335	0.00138099	0.132166
	C20orf27	-0.957633	4.69929	0.00138449	0.132292
	RN7SKP19	5.70269	-2.98535	0.00139167	0.132769
	PYCR3	-1.06733	3.93664	0.00140099	0.133448
	C9orf40	-0.93278	3.27175	0.00143054	0.136049
	LRRFIP2	0.866218	6.73318	0.00143358	0.136125
	TTC39C	0.957377	7.26736	0.00144173	0.136271
	LINC02445	1.86836	-1.33489	0.00144288	0.136271
	ZMYND19	-0.982003	4.86184	0.00144333	0.136271
	TAFA2	0.981377	5.23893	0.00144601	0.136271
	MESP1	-1.41573	-0.44601	0.00145079	0.136478
	C3AR1	1.88431	3.69203	0.00145806	0.136914
	LRRC4C	1.56049	2.31644	0.00145994	0.136914
	LINC02866	5.7116	-3.0058	0.00146981	0.137582
	LCMT2	-0.958946	3.75528	0.0014716	0.137582
	FHAD1	1.45801	-0.0274111	0.00148532	0.138651
	GALNT13	2.69427	2.96579	0.00148799	0.138687
	UCHL1	-3.40026	-1.15539	0.00150267	0.139704
	BRME1	-0.98253	2.39041	0.00150548	0.139704
	CRYM-AS1	1.1242	2.95642	0.00150581	0.139704
	MCM4	-0.984056	8.01823	0.00150866	0.139754
	TEAD1	1.24324	6.87209	0.00151366	0.140004
	TRIM2	0.99937	4.72873	0.00152303	0.140477
	IL1R1	1.47226	1.28855	0.00155728	0.143166
	PRKCH	1.0067	4.49733	0.00156371	0.14354
	LINC01949	2.86919	-2.31295	0.00160017	0.146443
	MRPS26	-1.08037	2.27994	0.00161855	0.147273
	PFN1	-0.87461	7.66963	0.00162418	0.147273
	LINC01399	1.80123	-1.39184	0.00162833	0.147273
	LINC02355	2.02062	-1.68766	0.00163214	0.147273
	CDK6	0.906876	10.3684	0.00163613	0.147273
	CLDN1	2.31707	-1.62547	0.0016373	0.147273
	MRPL17	-0.978386	4.45972	0.00164159	0.147273
	RNF24	0.882453	7.36371	0.00164231	0.147273
	PDE2A	2.01315	0.797029	0.00164243	0.147273
	TIMM8B	-0.921239	4.17851	0.00164322	0.147273
	SLC37A2	1.04153	5.21147	0.00165855	0.148092
	MCM2	-0.945686	6.86856	0.0016588	0.148092
	TBX4	-0.950961	2.70901	0.00165968	0.148092
	CCNF	-0.982512	4.09085	0.00167502	0.148812
	ABHD4	1.23162	1.63045	0.0016751	0.148812
	NR4A1	1.99076	3.07658	0.00168965	0.149885
	SLC7A1	0.85724	8.32022	0.00169551	0.150095
	MBNL1	0.916036	11.9084	0.00169697	0.150095
	NIPAL1	1.68284	0.443118	0.001706	0.15052
	SESN2	1.48686	5.76282	0.00170809	0.15052
	IFI44	1.60187	2.21444	0.00171065	0.15052
	CYBA	-0.888567	7.20026	0.00171169	0.15052
	EPSTI1	1.30725	2.7958	0.00172489	0.151117
	FMN2	2.26994	-1.3693	0.00172596	0.151117
	MBD3	-0.94669	4.65239	0.0017416	0.152267
	TSPOAP1	-1.0688	7.05129	0.00175004	0.152785
	MIR222HG	1.11358	7.47809	0.00175822	0.153278
	SLC25A22	-0.956569	3.57209	0.0017647	0.153623
	CDK6-AS1	1.01547	4.58352	0.0017741	0.154219
	HHAT	0.961434	4.60401	0.00178101	0.154599
	RHBDD1	0.885227	7.33896	0.00179059	0.155209
	IGHM	-3.47533	2.29173	0.00179408	0.155216
	UBE2H	0.927921	6.67406	0.0017958	0.155216
	H4C4	-1.10838	5.62904	0.00180463	0.155757
	PCDH12	0.931399	3.89071	0.00180719	0.155757
	ADAMTS12	1.22806	1.22086	0.0018113	0.15589
	BIK	-0.998207	3.56948	0.00181878	0.156312
	DNER	2.20889	-0.375026	0.00182831	0.156714
	RTN1	1.25694	1.29598	0.00183818	0.157311
	RANBP1	-0.930157	5.93519	0.00184405	0.157591
	NDUFB7	-0.928191	5.01255	0.00184712	0.157631
	GINS1	-0.99999	4.93657	0.00185382	0.15798
	FOXN3	0.888646	8.38951	0.00186537	0.158742
	ROS1	-1.15794	1.81133	0.00187466	0.15931
	OR56A1	1.58494	0.64073	0.00188031	0.159566
	NRTN	-1.66575	-1.15265	0.00189323	0.160438
	LINC02785	0.921661	5.59736	0.00190163	0.160925
	MMP2	1.25107	2.35248	0.00193463	0.163262
	INHBA-AS1	1.11179	5.44934	0.00194051	0.163407
	C20orf197	-1.29103	4.03139	0.00194438	0.163407
	EFCAB2	0.870713	7.52267	0.00194443	0.163407
	KRT33A	-1.47642	0.216844	0.00195643	0.163966
	LGALS2	1.52361	0.243244	0.00196089	0.163979
	BTG2	1.24831	5.43464	0.00196204	0.163979
	TEX15	-1.17367	2.82172	0.00199692	0.166665
	ACER2	-1.09982	2.15769	0.0020023	0.166884
	ZBTB20	0.987257	8.04661	0.00200813	0.167047
	REELD1	1.45542	2.22743	0.00200976	0.167047
	LINC00702	2.54724	-1.99031	0.00201943	0.167079
	ADCY2	1.62878	1.07922	0.00202167	0.167079
	CYTH1	0.912209	6.57398	0.0020228	0.167079
	RPS6KC1	0.870252	6.73858	0.00202391	0.167079
	SNHG27	1.72199	-0.769288	0.00202754	0.167151
	H3C7	-1.11224	5.87894	0.00204331	0.167994
	PTPRE	0.902708	6.74879	0.00205759	0.168515
	COBLL1	-2.38769	-1.23776	0.00205797	0.168515
	SLC4A11	-1.12993	0.675692	0.00207237	0.169386
	SNRNP25	-1.06885	4.42171	0.00207429	0.169386
	CLEC1A	2.36884	-2.12572	0.00207699	0.169386
	MYBL2	-1.05333	6.85158	0.00208712	0.169953
	OASL	1.50817	1.51217	0.00208954	0.169953
	DLGAP4	1.00211	4.09966	0.00209594	0.170245
	SAMD1	-1.0157	3.5366	0.00211398	0.171481
	NABP1	0.953633	5.74628	0.00212026	0.171761
	SLCO4A1	-1.02956	3.10525	0.00213129	0.172194
	COL28A1	1.29382	2.00433	0.00213693	0.17242
	RNF145	0.830373	6.63078	0.00215264	0.173457
	H2BC12	-0.977147	6.76226	0.00217658	0.175078
	CCDC173	1.57406	3.64493	0.00217852	0.175078
	ORC1	-0.994892	6.26289	0.00218504	0.175162
	TENM2	2.14529	-0.48062	0.0021894	0.175162
	ZNF815P	-1.0047	2.31544	0.00219711	0.175226
	TCL1A	-3.05742	-2.81056	0.00220589	0.175226
	TMEM232	0.96816	3.96804	0.00221109	0.175373
	HEG1	1.32137	4.77937	0.00221621	0.175549
	APOA2	1.50337	0.890867	0.00222303	0.17586
	LRGUK	1.04427	5.13714	0.00222926	0.176123
	SNX29	0.875446	6.4703	0.00224506	0.17714
	SHE	-1.05848	3.05723	0.00227023	0.178587
	IGFBPL1	-1.25631	2.51064	0.00227137	0.178587
	ENTPD1	1.45332	0.0933443	0.00227233	0.178587
	OSBPL5	-0.788294	6.84051	0.00227811	0.178587
	ANXA2	1.30111	6.97337	0.00229456	0.179513
	ARHGEF39	-1.13457	3.78298	0.00229673	0.179513
	SLC24A5	1.05091	2.34005	0.00230497	0.179513
	PARD6B	-0.979561	1.78926	0.00230766	0.179513
	PPP4R3C	2.89789	0.553711	0.00231862	0.180134
	FGF10	1.56053	0.0868011	0.00233988	0.181322
	ICAM3	-0.965448	1.44621	0.0023497	0.181563
	SLC37A4	-1.05737	3.16188	0.00235197	0.181563
	SPAG6	1.28596	3.73538	0.00235957	0.181704
	FAM86JP	-1.34678	-0.489892	0.00235979	0.181704
	PM20D2	-0.901421	5.07676	0.00236496	0.181871
	CA3	0.977656	3.13102	0.00238989	0.183323
	MS4A19P	3.6242	-2.82715	0.0024001	0.183874
	MZT2A	-1.02322	4.22666	0.00240319	0.183879
	LINC02254	1.14142	1.04961	0.00240944	0.184019
	LINC01035	0.907899	6.0653	0.00241108	0.184019
	ATAD3A	-0.906433	4.77787	0.00241664	0.184211
	ARHGAP44	1.122	3.53378	0.00242295	0.18446
	RTN4RL1	1.7253	-0.205526	0.00242897	0.184687
	TREM1	2.23691	3.47204	0.00243737	0.184995
	MIR2052HG	0.870504	6.07072	0.00244053	0.184995
	PPP1R26-AS1	-1.12533	0.316539	0.00244217	0.184995
	GTPBP3	-0.952832	2.89678	0.00245836	0.18599
	MAP2	1.15515	2.26778	0.00246225	0.186052
	CPEB4	0.863766	6.0732	0.00246891	0.186143
	CCDC124	-0.91725	3.13654	0.00247335	0.186143
	RSPH14	1.97208	-1.47289	0.00247384	0.186143
	CCL2	2.48766	1.64695	0.00247572	0.186143
	SCG2	1.60545	1.3688	0.00251604	0.188696
	TMEM121	-2.32468	-2.38796	0.00251902	0.188696
	MPEG1	1.09738	4.73521	0.00253063	0.188905
	ADRA2A	1.76928	0.953516	0.00254024	0.189351
	ASRGL1	-0.953585	3.02688	0.0025455	0.189404
	ITGA9-AS1	-1.15799	0.966495	0.00254719	0.189404
	LINC01781	2.14567	-1.35927	0.00255685	0.189635
	USP3	1.10923	6.57075	0.00255711	0.189635
	ZNF114	-1.1808	1.42344	0.00256159	0.189635
	ZNF343	-2.37595	-2.5252	0.0025628	0.189635
	H4C1	-1.10983	4.4014	0.00257457	0.190274
	H2BC7	-1.12054	5.06258	0.00257845	0.190328
	EFCC1	-1.32779	0.301133	0.00258195	0.190356
	ZDHHC12	-0.928964	4.69712	0.00258953	0.190682
	PPP1R3B	-0.931725	3.22267	0.00260319	0.191201
	TOM1L1	-0.963249	2.12129	0.00260909	0.191201
	NFIL3	1.1433	4.77681	0.00260973	0.191201
	MAP1LC3B	1.10974	5.01956	0.00261233	0.191201
	FDPS	-1.03175	5.75609	0.00261854	0.191425
	TUBB	-0.984507	7.80028	0.00262597	0.191737
	MEX3D	-1.01175	3.02653	0.00263836	0.192179
	CLEC6A	2.20236	-1.85633	0.00264723	0.192363
	PURPL	-2.12353	-0.717672	0.00265173	0.19246
	SIAH2	0.870517	5.96753	0.0026671	0.193344
	KLHL3	0.90774	4.54697	0.00267297	0.193538
	RASSF8	0.922927	4.31656	0.00268689	0.194314
	KCNH1	1.55444	1.17609	0.00270936	0.195706
	LYPLAL1-DT	0.995781	4.04878	0.00272176	0.196221
	ALOX5AP	-1.02555	2.99693	0.00272296	0.196221
	LINC02621	1.65667	-1.15425	0.00272928	0.196236
	TSHZ3	1.1041	4.12359	0.00272963	0.196236
	MPP4	1.15594	0.444852	0.0027395	0.196712
	PDIA6	-0.810814	7.18838	0.00275704	0.197738
	SCARA5	2.31639	-1.48059	0.00278331	0.198709
	PPARD	0.85839	6.89546	0.00278368	0.198709
	FSIP2	1.16731	4.37184	0.00279809	0.199357
	AR	0.910972	7.16989	0.00279932	0.199357
	CCDC40	1.47432	1.59096	0.00282186	0.200491
	ISOC1	-1.01138	2.74516	0.00282886	0.200753
	RPL7P38	1.8369	-1.82208	0.00284406	0.201067
	MYOZ2	1.17479	0.440379	0.0028448	0.201067
	PPIAP31	-1.14458	0.513933	0.00284914	0.201067
	CDPF1	-1.10513	2.03476	0.00284986	0.201067
	SERPINB9P1	-1.53609	-1.49517	0.0028722	0.201563
	LINC02778	2.13338	-1.46804	0.00287728	0.201563
	SLC30A10	1.31818	-0.101114	0.00288002	0.201563
	EEF2KMT	-0.929012	1.99855	0.00288257	0.201563
	SORCS1	1.09008	2.56709	0.00288548	0.201563
	HTR2A	0.940596	2.98263	0.00288574	0.201563
	ZNF324B	-0.947579	2.92919	0.00289489	0.201563
	KCNT2	1.05594	3.35528	0.00289799	0.201563
	P2RY1	-0.919302	2.38727	0.00289949	0.201563
	IQCM	1.14087	1.07159	0.00290094	0.201563
	CDC45	-0.947968	5.29757	0.00290668	0.201563
	PRKXP1	2.37673	-2.11125	0.00290671	0.201563
	LINC01443	3.08599	-2.57928	0.00291406	0.201842
	RPUSD1	-0.888137	4.19603	0.00292146	0.201948
	RPP25	-0.949171	3.25199	0.00292225	0.201948
	H2BC13	-1.10843	5.12122	0.0029299	0.202247
	LINC01521	-1.07449	1.12113	0.00294136	0.202807
	GSDMD	-0.905657	5.56397	0.0029586	0.203125
	ABHD10	-0.931006	4.29758	0.00295928	0.203125
	FSIP2-AS1	1.45899	2.45791	0.00295937	0.203125
	WDR45	-1.07941	1.49246	0.00297783	0.204162
	PAG1	0.821508	8.08317	0.00299634	0.205139
	H1-5	-1.01217	7.89556	0.00299886	0.205139
	GPATCH2	0.911926	8.53107	0.00301346	0.20536
	KLF5	1.35342	3.06744	0.00301394	0.20536
	ZNF689	-0.964577	1.20976	0.00302997	0.205701
	TMEM106C	-1.10618	4.58657	0.00303233	0.205701
	SDC1	-1.88359	-0.254094	0.00303313	0.205701
	ARF3	-2.49084	-2.63194	0.00304065	0.205874
	TACC2	1.08445	3.61834	0.00304352	0.205874
	HMGA1	-0.768661	7.46794	0.00305141	0.206147
	EVI5	0.886189	8.04276	0.00305435	0.206147
	FCER1G	1.17969	6.29808	0.00306415	0.206578
	PRNP	0.943914	4.46939	0.00308719	0.2079
	DEPTOR	-0.833016	5.04994	0.00310871	0.208913
	LINC01266	0.941811	5.82042	0.00310911	0.208913
	GULP1	1.88757	1.70659	0.00311684	0.209074
	TOMM22	-0.839582	5.56399	0.0031184	0.209074
	PLTP	-0.90137	4.1941	0.00312606	0.209184
	TMEM163	1.38409	2.38963	0.00312693	0.209184
	CALR	-1.03791	8.19091	0.00316436	0.211331
	PHF21A	0.797564	7.07877	0.00317069	0.211331
	H2BC5	-0.940141	5.93289	0.00317644	0.211331
	SGPP1	0.914219	3.83733	0.00319288	0.211749
	LBH	1.57378	1.29726	0.00319358	0.211749
	SLC25A48	0.912196	4.2207	0.00319668	0.211749
	HABP4	1.01048	3.06085	0.00320303	0.211938
	PSMA2P1	1.29963	-0.3498	0.00321202	0.212301
	H4C3	-1.01975	6.29636	0.00322112	0.212525
	LAPTM4B	-0.901223	5.3908	0.00322241	0.212525
	SIK3	1.11779	8.6126	0.00322611	0.212538
	PCNX1	0.948359	8.64274	0.00323614	0.212968
	TOX	1.16008	3.44818	0.0032602	0.214096
	CERCAM	-1.07863	2.79536	0.00326425	0.214096
	TRIM25	0.799485	7.10376	0.00326717	0.214096
	FBXO5	-0.916839	5.55883	0.00327192	0.214096
	RC3H1	0.812517	8.95992	0.00327446	0.214096
	LMNB2	-0.808337	6.64317	0.00328074	0.214145
	LRP3	-0.931094	4.15619	0.00328226	0.214145
	STX11	1.05791	5.45739	0.00328717	0.214234
	INKA1	-0.984968	2.98737	0.00330797	0.214676
	GPR142	3.78276	-2.72702	0.00330809	0.214676
	DRC1	1.22432	-0.115579	0.003314	0.214829
	CENATAC-DT	-1.14534	1.03907	0.00332379	0.215211
	C2orf27A	-0.884144	2.15079	0.00332698	0.215211
	FCHO2	0.83276	5.84195	0.00334032	0.215724
	COL6A3	1.8344	-0.404175	0.00334253	0.215724
	GFUS	-0.888751	4.46809	0.00334558	0.215724
	CEP112	1.36446	0.87664	0.00335414	0.216046
	IL17RC	-1.26877	-0.472171	0.003358	0.216066
	CCN4	2.90813	-2.69806	0.00337175	0.216593
	H3C10	-1.15212	5.56299	0.00337895	0.216593
	SMIM10	-0.937943	2.15378	0.00337955	0.216593
	RDM1P5	-1.88724	-1.69783	0.00338047	0.216593
	LINC00607	1.82126	2.20761	0.00339988	0.21727
	CLUHP3	-0.960483	1.57803	0.00340178	0.21727
	H2AC20	-0.876268	6.58976	0.00341563	0.217925
	VWA3B	1.54616	-1.02823	0.00342335	0.218188
	TRIM65	-0.941749	4.19356	0.00344156	0.218578
	EHD2	1.0329	1.95008	0.00344313	0.218578
	TSR3	-0.951909	2.70772	0.00344387	0.218578
	HMGN2	-0.789988	7.86371	0.00345046	0.218767
	MUC12	2.17912	-1.73127	0.00346184	0.21926
	SLC38A1	0.864609	8.73334	0.00348789	0.220377
	MATK	-1.27389	1.35001	0.00348926	0.220377
	ZNF74	-0.944937	2.83587	0.00349039	0.220377
	XKR5	-1.17125	0.870967	0.00349679	0.220408
	NDUFS8	-0.891976	4.92411	0.00349813	0.220408
	LUCAT1	1.39493	0.171375	0.00351875	0.221218
	MS4A2	-1.24473	-0.505445	0.00352345	0.221218
	LINC01221	1.37541	-0.366454	0.00352558	0.221218
	H2AC14	-1.06882	5.42551	0.00357718	0.223993
	LATS2	0.851633	5.07023	0.00359263	0.224537
	AADACL2-AS1	1.27441	2.21382	0.00359398	0.224537
	H2BC8	-1.09972	6.25922	0.00359697	0.224537
	LINC02745	2.42461	-2.32946	0.00361959	0.22529
	CHPF	-0.95466	2.2968	0.00362017	0.22529
	ZNF692	-0.971607	4.46362	0.00363023	0.225684
	CDHR4	1.7765	-0.556182	0.00364141	0.225917
	H2BC21	-0.844764	7.62978	0.00367294	0.227203
	CD5	1.01699	3.38772	0.00367339	0.227203
	IGSF11	1.38487	0.397221	0.00369375	0.227766
	SNTB1	0.897034	8.67205	0.00371405	0.228785
	OAS1	1.3705	-0.810037	0.00373249	0.229045
	FAM111A-DT	-0.968303	2.28327	0.00373781	0.229045
	CPNE8	1.0215	9.65471	0.00374893	0.229045
	CYB5A	-0.880429	3.82533	0.00375258	0.229045
	RPS26	-0.851423	6.54482	0.00375403	0.229045
	SLC2A5	-0.82892	6.04224	0.003755	0.229045
	ZDHHC11B	-1.65752	-1.71784	0.00375964	0.229045
	ADGRE4P	1.37459	3.21121	0.00375979	0.229045
	MSR1	1.50317	3.16974	0.00377472	0.229724
	MCM5	-0.874299	7.07855	0.00378253	0.229969
	MCIDAS	-1.58684	-1.33543	0.00378781	0.230059
	TPI1	-0.830261	7.04984	0.00380421	0.230824
	POU2AF1	-2.15502	-1.56077	0.00380873	0.230868
	L3MBTL4	1.61882	-1.43488	0.00383316	0.231903
	ARMC9	0.957815	4.11847	0.00383695	0.231903
	SYNE2	-1.42026	0.666029	0.00383728	0.231903
	A2MP1	-1.01985	1.28414	0.00385279	0.232609
	KMO	-0.991415	3.51549	0.00386321	0.232941
	PARM1	2.77901	3.03207	0.00386597	0.232941
	CCDC170	1.14517	3.50056	0.00387208	0.233077
	MZT2B	-0.956028	4.40822	0.00388203	0.233251
	PLCXD2	-1.18007	0.85819	0.00388265	0.233251
	INAVA	-1.07347	3.62667	0.00388694	0.233278
	EBF3	-0.918212	3.28298	0.0039065	0.23422
	FAM27C	1.12184	3.01339	0.00391352	0.23422
	CCIN	2.47771	-2.28464	0.00391422	0.23422
	SIGLEC1	1.26893	0.671094	0.00393832	0.235128
	TRAF2	-0.815324	4.81149	0.00393857	0.235128
	TRPC3	-1.32205	-0.0416838	0.00394549	0.235128
	AEBP2	0.912915	6.24705	0.00394877	0.235128
	MMACHC	-0.969226	3.46581	0.00396725	0.235804
	F5	1.94252	1.44062	0.00398729	0.236725
	ROMO1	-0.900624	4.80546	0.00402721	0.238628
	ALDH1A1	-1.16326	1.60001	0.00403558	0.238891
	LINC02232	3.47178	-2.92574	0.00407765	0.241146
	KIF9	0.995986	4.31798	0.00410062	0.242268
	CCDC163	-1.09339	1.13843	0.00412298	0.243116
	ZFP92	-0.989064	1.56002	0.00414854	0.244385
	HJURP	-0.854096	5.69831	0.00415852	0.244735
	TMEM132A	1.10802	0.372281	0.00416875	0.2451
	GSTP1	-0.81722	7.18889	0.00417356	0.245145
	GALNTL6	1.11605	2.67369	0.00418226	0.245419
	ARL15	0.992758	7.83773	0.00419642	0.245495
	LINC00877	1.37092	1.76314	0.00419844	0.245495
	SHF	-1.34569	0.788285	0.00420142	0.245495
	MTLN	-0.965465	2.72055	0.00420783	0.245495
	DNPH1	-0.975299	4.41364	0.00423027	0.246173
	KDM1A	-1.04741	1.18916	0.00423164	0.246173
	MTURN	0.936328	5.26928	0.00423821	0.246319
	MRPL23	-0.90055	3.1345	0.00425098	0.246618
	RPS6KA4	-0.795454	6.10175	0.00426505	0.246939
	GINS2	-0.903402	4.28077	0.0042653	0.246939
	ADGB	1.06639	5.15845	0.00426921	0.246939
	EIF1	0.872398	7.401	0.00428163	0.247122
	SH3BP5	1.20971	3.08936	0.0042861	0.247122
	SERPINI1	0.93564	4.07805	0.00428726	0.247122
	CFAP58	0.997901	1.03681	0.00428868	0.247122
	FZD7	0.989859	2.69551	0.00429852	0.247454
	SLC1A2	1.8536	-1.26461	0.00431058	0.247612
	REXO1L1P	1.33974	3.54393	0.00431225	0.247612
	DOCK11	0.794472	7.7149	0.0043135	0.247612
	TMC6	-0.807147	5.7924	0.00433235	0.248224
	C2orf88	0.94492	4.27963	0.00439259	0.250965
	KCNN3	-1.83884	-0.0592796	0.00442507	0.252583
	LINGO1	-1.10217	1.16254	0.00444152	0.253283
	DCXR	-0.904021	4.20939	0.00445672	0.253856
	MMP13	2.27752	-0.444368	0.00445993	0.253856
	SEMA3F	-0.849899	2.55454	0.00446616	0.253973
	LINC00536	1.4749	-0.953203	0.00450986	0.255978
	PTPRZ1	2.23082	-1.53297	0.00454586	0.25778
	ACYP2	0.959656	6.05359	0.00455013	0.257781
	SLC25A31	1.72251	-1.77606	0.00456235	0.258132
	FAM111B	-0.945342	4.41378	0.00456912	0.258134
	PTMA	-0.787346	9.88467	0.00458027	0.258516
	ETV5	0.901386	5.69165	0.00458666	0.258516
	BATF	-0.828691	4.00437	0.00458866	0.258516
	S100P	1.66995	3.29534	0.00460059	0.258948
	SFTPD	1.08505	0.539355	0.00461937	0.259764
	RIMS1	1.97357	0.668617	0.00464992	0.260997
	LPIN2	0.844392	6.43539	0.00466729	0.261378
	DTNA	1.04133	9.56338	0.00466962	0.261378
	AVEN	1.01605	3.73187	0.00467943	0.261522
	CCDC92	0.82281	4.87418	0.00468356	0.261522
	PITX1	-1.3025	-1.03559	0.00468512	0.261522
	CENPM	-0.883673	3.99313	0.00471059	0.262702
	NRXN3	1.39739	1.66276	0.00472407	0.263185
	FBXW7	0.914838	7.64375	0.00472793	0.263185
	NFAT5	0.845486	6.39947	0.00473343	0.26325
	KIAA0825	0.835133	5.59037	0.0047562	0.264173
	CLIP1	0.775526	6.30708	0.00476061	0.264173
	DAPK2	0.862007	3.91597	0.00476745	0.264173
	SMIM14	0.998179	2.91686	0.00478443	0.264799
	TMEM92	1.39964	0.548531	0.00478747	0.264799
	DNAH10	1.23355	1.20943	0.00479388	0.264912
	CCDC177	-2.31702	-2.75863	0.00481766	0.265742
	PROK1	-3.37571	-3.45399	0.00482673	0.266001
	SPATA6L	0.982151	2.32729	0.00483244	0.266074
	LINC02723	-1.20421	0.579087	0.00484593	0.266575
	LINC02653	2.16987	3.30304	0.00485992	0.26686
	TUBG1	-0.998744	4.32895	0.00486432	0.26686
	GLS	0.792527	6.90689	0.00487275	0.266931
	INPP5J	1.64319	-1.51052	0.00488066	0.267032
	TELO2	-0.822321	4.90191	0.00488875	0.267169
	ASAP1	1.07081	9.81143	0.00490641	0.267717
	IL31RA	1.09985	5.87701	0.00491357	0.267867
	UBL4A	-0.95286	4.49204	0.00495217	0.269468
	LINC01299	-1.01887	1.1315	0.004957	0.269468
	PDC-AS1	0.932012	4.20874	0.0049602	0.269468
	HMGB1P5	-0.936302	3.83962	0.00496071	0.269468
	ANKRD20A3P	1.13336	-0.0170258	0.00498143	0.270352
	H2BC6	-1.06917	5.60684	0.00500626	0.271371
	MCHR2	-1.42152	-1.04936	0.00500915	0.271371
	ICMT	-0.834295	5.93242	0.005028	0.272149
	PTPRU	-1.23655	1.25707	0.0050372	0.272404
	IGF1	1.16029	0.97693	0.00505258	0.272479
	TIMM13	-0.822479	4.71193	0.00505605	0.272479
	LINC00603	2.19743	-1.32618	0.00506439	0.272479
	ZEB1	1.01632	7.19482	0.00506554	0.272479
	NPIPB3	1.07619	2.32562	0.00507262	0.272618
	BAD	-1.29738	0.414554	0.00508089	0.272719
	CDH15	-1.70853	-2.09997	0.00508433	0.272719
	WDR18	-0.827561	3.65144	0.00509167	0.272719
	RHBDL1	-0.952181	0.82012	0.00509247	0.272719
	KIF16B	0.851249	5.40313	0.0051085	0.273096
	KLHDC7B	1.84917	-1.09811	0.00512505	0.273739
	PGBD2	-0.877318	2.98267	0.00513389	0.27397
	SOX6	1.10649	3.19582	0.00516412	0.275104
	H2BC4	-0.893852	6.64644	0.0051642	0.275104
	ADNP-AS1	1.05949	1.30594	0.00517378	0.275239
	TIPARP	1.08225	7.09772	0.00517612	0.275239
	ZNF366	1.24381	2.67267	0.00518047	0.275239
	TYSND1	-0.944843	2.06369	0.00518553	0.275239
	ATP5MC3	-0.802648	6.82674	0.00519385	0.275239
	ZNF385B	1.39572	1.31494	0.00519397	0.275239
	NDUFAF8	-0.902179	3.72358	0.0052334	0.277087
	MTCL1	-0.859262	2.98978	0.00524801	0.277219
	TSPO	-0.88691	6.6304	0.00525107	0.277219
	KCNN2	0.885729	8.58763	0.00525123	0.277219
	SLC15A3	1.05633	3.18862	0.00525509	0.277219
	EMILIN2	0.724073	8.22441	0.00525874	0.277219
	TTC29	-0.9772	2.16386	0.00526545	0.277332
	ENPP3	1.53996	0.526721	0.00531827	0.279145
	SLC22A31	-0.83317	3.78594	0.00533543	0.279442
	H3C11	-1.16666	4.19482	0.00534125	0.279442
	EPHB4	-1.079	0.227971	0.00534235	0.279442
	POMGNT2	-0.865307	3.30465	0.00536478	0.280132
	MAPK12	-0.844328	3.95901	0.00537652	0.280504
	RORB-AS1	2.09987	-0.831823	0.00538632	0.280774
	RABL6	-0.754533	6.57255	0.00539891	0.281188
	ZNF485	-0.912575	1.18778	0.0054152	0.281609
	H2AC13	-0.936915	5.6057	0.00541627	0.281609
	EPS8	0.850249	4.96046	0.00542479	0.28181
	FAM174C	-0.874277	3.3126	0.00543988	0.282217
	VSIG4	0.960372	4.45036	0.00544415	0.282217
	RRP7A	-0.833198	4.88477	0.00548444	0.283586
	PMP22	1.35075	-0.827203	0.00548988	0.283586
	EGR3	2.55816	4.72743	0.00549112	0.283586
	TMSB15A	-1.2691	-0.0139561	0.00549169	0.283586
	NBPF21P	1.59886	-0.804389	0.00551966	0.284652
	C19orf48	-0.836567	5.77318	0.00552171	0.284652
	SYT17	-0.831156	3.22943	0.00556701	0.286743
	JCAD	-0.881389	3.33213	0.00557559	0.286942
	CNRIP1	0.840669	3.89967	0.00558798	0.287294
	RB1CC1	0.734022	7.80484	0.00559234	0.287294
	LINC01691	0.927866	1.94943	0.00559664	0.287294
	ELMOD1	2.68555	-2.4418	0.0056148	0.287792
	LINC01673	1.71433	-1.45423	0.00561676	0.287792
	SFXN1	-0.911064	5.41785	0.00562057	0.287792
	SLC19A1	-0.805596	4.93436	0.00564813	0.28896
	TNR	1.44633	-0.127538	0.0056616	0.289405
	PRXL2B	-0.950239	1.62817	0.00567853	0.289865
	THEMIS	1.10455	0.426894	0.00568174	0.289865
	TTPA	-1.39351	-0.632721	0.00568768	0.289865
	FAM86C2P	-0.932087	1.14502	0.00569691	0.289865
	MIR99AHG	1.07371	1.39553	0.00569964	0.289865
	LINC01695	1.38581	0.46531	0.00569978	0.289865
	OSCAR	1.17711	2.29609	0.00571276	0.289865
	STMN1	-0.932893	7.68799	0.00572583	0.289865
	NFATC2IP	-0.963254	1.28287	0.00572794	0.289865
	AIG1	-0.897211	6.85195	0.00576237	0.291365
	ATP2B1-AS1	1.19169	1.37275	0.0057752	0.291456
	SLC5A6	-0.819361	4.26471	0.00577618	0.291456
	MPST	-0.860419	4.1615	0.00578219	0.291456
	B3GALT6	-0.808109	4.30364	0.00578588	0.291456
	MLC1	-0.995508	7.19987	0.00578819	0.291456
	PER1	1.161	3.25448	0.00580921	0.292272
	LINC02340	0.939996	4.90323	0.0058192	0.292325
	GRB10	1.72596	6.56119	0.0058199	0.292325
	CCDC137	-0.84133	4.14507	0.00583552	0.292793
	CD9	2.08977	0.943235	0.00584674	0.292945
	WNK3	1.63038	0.779252	0.0058674	0.293738
	C8orf82	-0.94562	2.18615	0.00587677	0.293907
	IRF2BP1	-0.876493	3.4929	0.00588046	0.293907
	C21orf58	-0.805006	4.99955	0.00588816	0.294049
	SEMA4C	-0.865924	3.69348	0.00591762	0.295035
	NEIL3	-0.87704	5.25499	0.00593527	0.295267
	EGR4	1.53709	-0.269597	0.00599804	0.298065
	NHP2	-0.828897	4.27356	0.00601587	0.29852
	MCOLN2	0.750458	9.40213	0.00606229	0.300274
	MCM3	-0.906549	7.88685	0.00607635	0.300647
	GOLIM4	0.7694	6.86476	0.00608047	0.300647
	CARHSP1	-0.882555	1.97383	0.00608579	0.300647
	PGAP1	1.12524	4.90379	0.00608964	0.300647
	MEIOB	-0.793111	4.69894	0.00611285	0.301547
	AURKB	-0.938963	3.11903	0.00612843	0.30207
	PAWR	-1.14258	0.174056	0.00614977	0.30271
	INHBA	1.87534	-1.93508	0.00615671	0.30271
	MRPS7	-0.848517	4.41289	0.00616818	0.30271
	GLUD2	-0.815051	2.80016	0.00616982	0.30271
	MRI1	-0.867557	3.17163	0.00617135	0.30271
	CPNE7	-0.987588	1.97955	0.0061764	0.302713
	MPG	-0.864903	4.08031	0.00620495	0.303199
	ACOD1	5.31984	-3.24339	0.00621076	0.303199
	MFSD12	-0.877911	2.06131	0.00621129	0.303199
	ATP11C	0.794281	6.57082	0.00624449	0.304574
	ERMN	1.42395	-0.987233	0.00627091	0.305372
	WWC1	-1.04306	2.63688	0.0062995	0.306518
	KCNQ5	-1.36457	7.89634	0.00635823	0.30828
	LINC02426	1.26925	0.359551	0.00636358	0.30828
	PPIL6	0.970934	2.16403	0.00636885	0.30828
	FBXL19	-0.790461	4.93265	0.00637092	0.30828
	ITGAX	0.774729	6.09421	0.00637127	0.30828
	LINC01725	0.845841	4.39389	0.00637688	0.308306
	GRIA4	0.951968	2.49794	0.00642574	0.310421
	BCAT1	1.13422	7.83573	0.00643776	0.310754
	PRKCQ-AS1	-0.948574	1.65996	0.00644933	0.310873
	TGM5	-0.793369	4.20513	0.00645134	0.310873
	HSPA8	-0.675674	9.91287	0.0064556	0.310873
	TMEM135	0.735784	7.03929	0.00647633	0.311474
	CYRIA	0.86585	3.88392	0.00647835	0.311474
	LINC02301	2.35206	-1.92639	0.00649292	0.311914
	ZNF890P	-1.87239	-2.52361	0.00649779	0.311914
	CLPP	-0.860411	3.88129	0.00655709	0.314512
	ABCC6P1	-1.23795	0.217979	0.00656357	0.314575
	THAP7	-0.815968	4.20288	0.00656896	0.314584
	SPRED3	1.74708	-1.87859	0.00657963	0.314847
	TTLL9	1.06769	0.149915	0.00661335	0.315811
	DNAJC9	-0.87893	3.01379	0.00662066	0.315811
	VTCN1	2.53519	-2.25599	0.00663268	0.315811
	FAM214A	0.862984	4.97463	0.00663977	0.315811
	SLC6A20	1.55127	-1.39046	0.0066399	0.315811
	CLEC18A	1.93481	-1.38829	0.00664142	0.315811
	PLAC8	-0.812226	7.29501	0.00665575	0.316205
	BOLA3	-0.887474	3.1102	0.00666013	0.316205
	AURKAIP1	-0.805293	5.19049	0.00670036	0.317706
	STK33	1.16039	1.30892	0.00670222	0.317706
	PRMT1	-0.769639	6.28454	0.00674586	0.319276
	ACTRT3	-1.10478	-0.139413	0.00678005	0.320346
	TTC25	0.919519	1.25682	0.00678299	0.320346
	ZNF521	0.733604	9.81379	0.0067843	0.320346
	TBC1D9	1.27594	3.57348	0.00680144	0.320788
	SNHG7	-0.797547	4.4266	0.00680863	0.320788
	WWC2	0.86024	6.52424	0.00682656	0.321092
	TXK	0.786695	5.07919	0.00683403	0.321194
	LYN	0.876088	8.69148	0.00684321	0.321377
	HMGN1	-0.77005	7.16798	0.00685148	0.321516
	PRLR	0.747866	8.7813	0.00687943	0.32236
	TSPAN32	-0.944016	4.138	0.0068801	0.32236
	TDGF1	3.2414	-2.0424	0.00689918	0.323005
	MAZ	-0.837126	4.62145	0.00692159	0.323169
	LINC02798	0.867286	4.98495	0.00692928	0.323169
	GSTO2	1.01187	0.84971	0.00693132	0.323169
	MARK2P17	2.53138	-2.55229	0.00693164	0.323169
	FCRL3	-3.13134	-2.46558	0.00693465	0.323169
	LRP1	1.07325	3.47013	0.00697981	0.325025
	ROR2	1.35207	1.49	0.00700085	0.325667
	AQP1	2.55127	0.608044	0.00700435	0.325667
	SCD5	-1.07257	1.82074	0.00702348	0.326307
	CFAP20DC	0.935191	1.28577	0.00704007	0.326827
	DOHH	-0.886745	2.26016	0.00707943	0.328403
	CT69	5.11035	-3.36631	0.00710969	0.329555
	PLPPR3	-0.75332	5.83563	0.00712931	0.330212
	PKMYT1	-0.896036	4.31172	0.00715889	0.331209
	NRG2	1.56237	1.56867	0.00716479	0.331209
	DOK1	-0.838489	4.41464	0.0071672	0.331209
	TOMM40	-0.759702	5.99898	0.00718674	0.33158
	WWC3	0.78407	5.00151	0.00719163	0.33158
	SCHLAP1	1.07324	0.244853	0.00721846	0.332103
	ATF3	1.54925	5.54498	0.00721939	0.332103
	LRRFIP1	0.797465	8.47777	0.00724737	0.333137
	MCL1	0.940052	8.97587	0.00725295	0.333141
	GLI4	-1.04855	0.638438	0.00727926	0.333841
	CDCA3	-0.955606	2.86852	0.00728936	0.333841
	FFAR4	-2.06357	-2.71535	0.00729206	0.333841
	H4C8	-0.95026	5.13349	0.00729577	0.333841
	SAPCD2	-0.917904	4.27477	0.00730478	0.333841
	NOP56	-0.81027	5.31574	0.00731231	0.333846
	SEPTIN5	-1.07276	0.147767	0.00732673	0.334253
	ACVR2A	0.862757	4.65901	0.00733609	0.334429
	HMX2	-2.83482	-3.25832	0.00735062	0.334839
	ZBBX	1.37063	0.472181	0.00737094	0.335513
	OTX2-AS1	1.39247	-1.01449	0.0073928	0.335696
	NLRP1	1.01564	3.58723	0.00739595	0.335696
	ARHGEF18	-0.763117	4.1625	0.00740262	0.335696
	H2AC21	-0.967675	5.62485	0.00741424	0.335972
	HMGA2	1.21748	1.80857	0.00743893	0.336338
	AFAP1	1.10214	4.17266	0.00744056	0.336338
	WNT9A	-0.93668	1.26192	0.00744354	0.336338
	MCC	0.871352	3.60835	0.00744851	0.336338
	SCRIB	-0.776255	5.52051	0.00745003	0.336338
	TRAT1	2.48868	-2.58544	0.00746233	0.336642
	SPATA31E1	-2.84487	-3.26269	0.00750185	0.337923
	RERGL	1.80922	-1.60643	0.00753008	0.338868
	CD86	1.17798	1.03989	0.00754114	0.338868
	GPX4	-0.832765	6.19746	0.00754728	0.338868
	EIF2B5-DT	-2.1347	-2.68182	0.00755418	0.338868
	NFE2L3	0.903943	2.65557	0.00757395	0.338868
	CDT1	-0.789752	5.24971	0.00758272	0.338868
	NR2F6	-0.832106	2.97438	0.00758427	0.338868
	ZNF672	-0.778801	5.19876	0.00761428	0.339959
	CENPBD1P1	2.87614	-2.72978	0.00765654	0.341252
	IQUB	1.12413	-0.248	0.00766011	0.341252
	DUSP16	0.858153	3.26013	0.00767344	0.341595
	TPRG1	0.917637	6.32158	0.00768629	0.341916
	GCDH	-0.866008	3.02338	0.00772653	0.343106
	SUGCT	0.929982	4.15042	0.00776766	0.344105
	STIMATE-MUSTN1	1.25388	-0.844379	0.00776953	0.344105
	NT5DC2	-1.06104	2.78904	0.00778479	0.344529
	MOK	1.34553	3.22776	0.00782216	0.345679
	TIMM10	-0.84529	3.88261	0.00785829	0.346901
	NETO2	-0.835587	5.38934	0.0078659	0.346901
	ARL5C	-1.43501	-0.865523	0.0078738	0.346901
	PEX10	-0.831409	2.42593	0.00788411	0.346901
	GABRA6	2.31071	0.197237	0.00789968	0.347102
	FRMPD2B	1.06126	0.52036	0.00790973	0.347102
	MRPL52	-0.821589	4.33283	0.00791221	0.347102
	CBX8	-0.792816	2.85136	0.00791656	0.347102
	CYSTM1	0.876932	4.40215	0.00791729	0.347102
	LINC01288	1.41848	-0.15805	0.00794282	0.34797
	VTRNA1-1	-1.33747	-0.511469	0.00798236	0.348897
	GARS1	0.929722	8.22671	0.00798699	0.348897
	S100A11	1.55993	-1.57144	0.00799767	0.349113
	ARHGEF16	-1.13101	1.26402	0.00801327	0.349542
	SULF2	1.03603	2.70289	0.00804911	0.350602
	LRRTM4	0.953911	4.87938	0.00806639	0.351102
	H4C6	-0.985459	5.97248	0.00812258	0.352592
	ALDH16A1	-0.885045	3.3115	0.00812433	0.352592
	SDCBP	0.710975	8.23655	0.00812524	0.352592
	PKHD1	1.42677	-0.0233347	0.00812969	0.352592
	TPH2	1.48817	-0.818392	0.00820237	0.355237
	CCDC51	-0.942368	3.21264	0.00821508	0.355533
	ZHX2	0.790973	5.90051	0.00823327	0.355843
	DFFA	-0.825848	4.1015	0.00823397	0.355843
	THOP1	-0.802867	5.19836	0.00828239	0.357119
	HPCAL1	0.734853	6.7966	0.00828702	0.357119
	FARSA	-0.786344	5.3858	0.00829428	0.357178
	FBXL5	0.678621	9.11414	0.00833505	0.358679
	SFRP1	-0.864188	3.15094	0.00834483	0.358845
	LINC02315	0.870683	5.62406	0.00835379	0.358976
	LINC00581	-2.06341	-2.72121	0.00836062	0.359016
	PTPRN2	-0.715338	5.72896	0.00837475	0.359368
	LINC02870	-1.37459	0.558438	0.00839817	0.360102
	MYOC	3.24195	-3.07286	0.00840373	0.360102
	SNTG1	-0.967654	2.08905	0.00842541	0.360776
	ABCA6	1.05413	3.55984	0.00846938	0.362029
	PAN3	0.782797	8.51263	0.00846964	0.362029
	DGKI	1.03738	1.44715	0.00847257	0.362029
	CFAP251	0.88231	1.41691	0.00849216	0.362611
	NR5A2	2.2887	0.0795985	0.00851913	0.363507
	LINC00345	1.44854	-1.02892	0.00856156	0.364821
	FAAP24	-0.891004	2.31469	0.00856195	0.364821
	ANTKMT	-0.906004	2.74277	0.00857865	0.364937
	ZNF48	-0.809939	2.40876	0.00858085	0.364937
	MYADM	0.893858	4.9979	0.00858669	0.364937
	CA1	0.977268	2.86104	0.00859454	0.364937
	ZFHX3	0.826823	3.79034	0.00859474	0.364937
	PIGR	1.38135	0.0516435	0.00860329	0.365044
	LINC02268	1.7557	-1.75255	0.00861599	0.365327
	BOP1	-0.728104	5.98001	0.00863282	0.365431
	NCOA3	0.713796	6.69808	0.00864129	0.365431
	H2AC8	-0.964649	5.99738	0.00865325	0.36563
	PURB	0.815921	6.55249	0.0086608	0.365694
	HDAC4-AS1	-1.43352	-1.59845	0.00867583	0.366074
	TK1	-0.948975	5.89417	0.00870258	0.366948
	NDUFA3	-0.841276	4.11608	0.00876361	0.368791
	LMO1	1.12331	2.08723	0.00877626	0.368791
	CYBC1	-0.737506	6.15653	0.00877644	0.368791
	PLEKHF1	0.882863	2.08495	0.00877668	0.368791
	GEMIN6	-0.920057	2.81114	0.00879	0.369095
	SDK1-AS1	-1.0317	0.334969	0.00881943	0.370075
	TTC23L	0.987086	2.20019	0.00883708	0.370499
	STUB1	-0.860534	3.36317	0.00884176	0.370499
	UQCC2	-0.752378	5.52379	0.00886736	0.371315
	SNRPF	-0.772199	4.99632	0.00887523	0.371389
	NR4A2	1.02862	4.69733	0.00888837	0.371478
	C9orf16	-1.06244	0.538058	0.00888962	0.371478
	CAV1	-0.831009	5.28167	0.00889672	0.371519
	LYPD6	-1.11995	2.46015	0.00893288	0.371971
	SOX2-OT	1.10815	2.2157	0.00893631	0.371971
	SLC26A7	1.02396	4.44161	0.0089399	0.371971
	PTK2B	0.737617	9.919	0.00894196	0.371971
	SEMA4B	-0.777199	2.65054	0.00894431	0.371971
	ME3	1.03955	4.9059	0.00896051	0.372389
	HOXA11-AS	-0.944501	0.678627	0.00898563	0.372678
	FAM83D	-0.763708	4.18507	0.00898796	0.372678
	ARVCF	-0.917607	1.61567	0.00899204	0.372678
	NBPF1	-0.759156	3.26102	0.00902156	0.372937
	GEM	1.01178	1.05964	0.00902685	0.372937
	LGR5	1.91549	-1.50661	0.00902901	0.372937
	PRADC1	-0.874787	3.03389	0.00904172	0.373174
	FOXO1	0.945493	3.28789	0.00904704	0.373174
	CRELD2	-0.833985	3.98157	0.00909027	0.374702
	KPNA7	3.25121	-3.06916	0.00910547	0.375074
	HYAL1	-1.1666	0.705875	0.00915372	0.37655
	TMLHE	0.973849	4.46712	0.00917177	0.376798
	TRAM2	1.08957	4.28362	0.00917796	0.376798
	RRP7BP	-0.80096	2.87491	0.00917837	0.376798
	HAL	-0.706428	6.18492	0.00919249	0.376805
	CLDN23	-0.99142	1.57064	0.00919396	0.376805
	POP1	-0.78002	5.48834	0.0092021	0.376805
	BMT2	0.817006	3.4992	0.0092034	0.376805
	PSMB8	-0.755637	6.57788	0.00921719	0.377115
	YPEL5	0.863013	5.599	0.00926708	0.378856
	JDP2	0.998758	5.79463	0.00927222	0.378856
	RHOV	-1.59019	-1.99851	0.00928427	0.379093
	CYC1	-0.731174	7.0479	0.00931126	0.379939
	ENDOG	-1.06763	0.535576	0.00933657	0.380716
	LINC00638	-1.46817	-0.894059	0.0093532	0.381138
	NGEF	1.07262	1.76284	0.00938744	0.382277
	PIFO	1.48324	-0.139039	0.00942708	0.383202
	IMP4	-0.749322	4.66254	0.00942912	0.383202
	HCN1	1.52548	-0.260246	0.00944634	0.383355
	CCDC74A	-1.38302	-1.27399	0.00945109	0.383355
	HCAR3	3.7701	-2.75786	0.00945184	0.383355
	EFEMP1	1.7023	0.043881	0.009475	0.38349
	RAB7B	1.30846	5.52072	0.00948184	0.38349
	RBMS3	0.919748	1.92423	0.00948378	0.38349
	TRIM68	-0.858214	2.55788	0.009485	0.38349
	NRARP	-0.990809	0.28424	0.00948675	0.38349
	CEBPA	-0.976065	3.34738	0.00952193	0.384655
	SLC12A3	1.58045	-0.663387	0.0095298	0.384717
	KRAS	0.868504	5.71344	0.00955681	0.385243
	CPOX	-0.812402	2.74897	0.00956233	0.385243
	CDK5R1	-0.86202	1.88464	0.00956953	0.385243
	GABARAPL1	0.912633	1.54192	0.00957566	0.385243
	KIT	-1.38484	5.0035	0.00957578	0.385243
	MYEF2	0.736147	6.02123	0.00958726	0.385243
	LINC00350	-1.32805	-0.33543	0.00959774	0.385409
	RNF103-CHMP3	0.892632	2.60984	0.00963098	0.386315
	NDUFAF4	-0.770928	3.62136	0.00963305	0.386315
	HNRNPAB	-0.740416	5.50673	0.00964504	0.386511
	ADAM12	1.05808	1.65511	0.00965067	0.386511
	GPAA1	-0.741581	6.34437	0.00967732	0.386962
	COX5B	-0.731581	6.45155	0.00968108	0.386962
	TCF3	-0.73032	5.49409	0.00969507	0.387267
	ANKRD44	0.682018	7.95769	0.00970826	0.387538
	ARID5A	0.825822	5.57403	0.00972883	0.388104
	SLC40A1	-0.99821	2.88881	0.00974984	0.388347
	CDK4	-0.768986	5.39923	0.00975098	0.388347
	ATP6V1H	0.741145	7.59995	0.00975412	0.388347
	MIIP	-0.841429	3.99729	0.00976608	0.388568
	SPAG9	0.694396	7.97263	0.00977384	0.388622
	FN1	1.04109	3.99382	0.00979158	0.389073
	DLG3	1.09457	0.501023	0.00980046	0.38917
	RFX3-AS1	0.771938	7.99613	0.00986411	0.391134
	FOXJ1	2.76606	-0.83602	0.00986925	0.391134
	DPP7	-0.721915	6.97933	0.00988899	0.391661
	PIF1	-1.03177	2.08831	0.00989795	0.391732
	CD1E	2.04662	-2.14115	0.0099037	0.391732
	BCL2A1	1.9182	-0.496387	0.00992528	0.392104
	C6orf201	3.29426	-3.03237	0.00992602	0.392104
	KIFC1	-0.776231	6.08972	0.00994555	0.392426
	ACVR1	0.832559	5.06569	0.00994713	0.392426
	H2BC15	-0.805615	5.03148	0.00996751	0.392975
	MUCL1	-1.98534	-2.75867	0.00998311	0.392997
	ANKRD11	0.772361	7.84239	0.00998719	0.392997
	MANF	-0.810662	3.69324	0.00998781	0.392997
	MIR548XHG	1.57923	-1.75721	0.00999397	0.392997
	CRMP1	-1.02433	-0.392956	0.0100145	0.393269
	LINC02271	1.43967	-1.38872	0.0100177	0.393269
	RFC5	-0.775967	4.97579	0.0100203	0.393269
	CEP131	-0.751022	3.24115	0.0100412	0.393633
	TRIB3	1.07596	7.37358	0.010054	0.393824
	NECTIN3	1.9848	-2.18669	0.0100644	0.393862
	LINC01619	1.11354	5.51258	0.0100679	0.393862
	TPST1	0.863969	3.60956	0.0101262	0.395886
	AKIRIN2	0.773678	6.29819	0.0101429	0.396238
	LINC01703	-1.08728	0.434929	0.010158	0.396238
	RAMP2-AS1	-1.83445	-2.42574	0.0101696	0.396238
	TCOF1	-0.798169	5.66898	0.0101706	0.396238
	SLC38A5	-1.29007	2.92542	0.0101809	0.396238
	AGAP13P	1.15618	-0.493959	0.0102062	0.396968
	WNT5A	-3.21183	-3.521	0.010246	0.398175
	USP28	-0.834258	2.57229	0.0102503	0.398175
	PDGFB	5.10224	-3.36937	0.0102729	0.398486
	PPP1R13B	0.851231	2.97842	0.0102768	0.398486
	HTRA2	-0.895756	2.95683	0.0102925	0.398486
	ARHGAP42	0.922037	4.29809	0.0102959	0.398486
	NLE1	-0.748823	3.8492	0.0102999	0.398486
	CD276	0.790887	6.0199	0.0103105	0.398486
	TMTC4	-0.698779	5.51758	0.0103137	0.398486
	DRAP1	-0.818569	4.48651	0.0103309	0.398486
	BMP2K	0.702048	7.95971	0.0103331	0.398486
	ANKRD7	0.878694	2.00476	0.0103374	0.398486
	TMPO-AS1	-0.846116	3.73363	0.0103441	0.398486
	LINC02422	0.80359	3.23765	0.0103494	0.398486
	RBM47	0.83423	5.66797	0.0103503	0.398486
	MCRIP2	-0.775955	4.37347	0.0103749	0.398959
	RPS7P10	-1.81856	-2.56566	0.0103805	0.398959
	TIAM2	0.697587	7.44232	0.0103823	0.398959
	SPAG1	0.768517	6.33841	0.0103916	0.399066
	LINC02873	2.82359	-2.08053	0.0104273	0.400079
	TRABD	-0.767345	4.98809	0.0104312	0.400079
	NPIPB6	1.30464	-0.531926	0.0104751	0.401255
	PHF19	-0.764062	5.5364	0.0105614	0.404305
	PCOLCE2	-0.894586	4.02169	0.0106546	0.407074
	NPHP3-AS1	1.25849	0.696442	0.0106645	0.407074
	ERN1	0.822433	6.01806	0.010667	0.407074
	RUVBL2	-0.755827	6.23093	0.01067	0.407074
	PPP1R14BP2	-2.7286	-3.32065	0.0107489	0.409675
	TTC7B	0.753674	5.30478	0.0107613	0.40989
	FBXW5	-0.751267	6.52881	0.0107953	0.410927
	LINC02886	1.02733	1.98087	0.0108624	0.413222
	CPPED1	0.716364	6.20336	0.0108695	0.413231
	ZNF768	-0.779871	4.19288	0.010891	0.41379
	SLC2A3	1.50077	3.20274	0.0109556	0.415984
	LINC02328	0.817792	3.54274	0.0109656	0.416103
	FAM242F	1.02622	0.845187	0.0109824	0.416401
	LINC02618	-1.21476	-0.804526	0.0109872	0.416401
	PRKN	0.849605	7.88841	0.0110064	0.416545
	CACYBP	-0.702503	6.3516	0.0110112	0.416545
	MIR137HG	1.72988	1.41493	0.011013	0.416545
	EGF	1.08039	1.37445	0.0110184	0.416545
	BRINP3	1.93847	4.27095	0.0110522	0.417561
	PGAM5	-0.756376	5.33657	0.0110701	0.417776
	RNF217-AS1	0.733039	5.85418	0.011111	0.419
	KDM4C	0.75109	8.22083	0.0111533	0.419971
	CCDC34	-1.00052	1.04302	0.0111575	0.419971
	RHOH	-0.888423	1.11278	0.0111651	0.419997
	LINC02250	1.25152	3.21186	0.0111987	0.420868
	TMUB1	-0.800906	2.87011	0.0112022	0.420868
	IMP3	-0.749827	3.87876	0.0112181	0.420981
	CDCA2	-0.73554	5.78361	0.0112233	0.420981
	UBE2E2	0.82694	8.79242	0.011226	0.420981
	TESC	-0.794091	4.51549	0.0112386	0.421195
	RSPO4	1.25775	1.13633	0.0112587	0.421685
	CHEK2	-0.80118	4.43472	0.011277	0.42211
	AKT3	0.680162	7.68433	0.0113331	0.423762
	UQCRC1	-0.693516	6.81749	0.0113351	0.423762
	RHPN1	-0.882462	2.59596	0.0113697	0.424797
	TULP2	1.58301	-0.63549	0.0113989	0.425363
	CLIC4	0.721868	7.93235	0.0114186	0.425575
	GALNT14	-1.58632	-1.39361	0.011478	0.427159
	ASAP2	0.826767	6.47269	0.0114823	0.427159
	SLIRP	-0.717864	4.95759	0.011507	0.427713
	IGF2BP2	0.700939	8.57713	0.0115112	0.427713
	INSC	1.32219	-1.0053	0.0115194	0.427723
	NDUFS7	-0.813077	2.55894	0.0115256	0.427723
	LINC00960	-0.749928	2.63432	0.0115336	0.427759
	OGG1	-0.738546	3.18886	0.0116294	0.430374
	OR52X1P	2.25081	-2.44279	0.0116318	0.430374
	FCGR2C	2.31991	-1.24141	0.0116399	0.430374
	ACER3	0.765552	6.47318	0.0116602	0.430374
	H2AC18	-1.03623	1.54621	0.0116609	0.430374
	CD3D	1.41654	-0.937411	0.0116759	0.430505
	RCOR2	-0.852453	0.821734	0.0116786	0.430505
	PRMT5	-0.779687	2.90186	0.011729	0.43192
	GMNN	-0.829316	3.87347	0.0117379	0.43192
	STON2	-0.960029	2.28617	0.0117384	0.43192
	TRAPPC2L	-0.785815	4.34518	0.0117458	0.431931
	TEX22	-0.917419	2.58689	0.0117607	0.432079
	CKLF-CMTM1	-1.98913	-2.46003	0.011764	0.432079
	C2orf66	1.97384	-2.0162	0.0117957	0.432768
	LINC01697	1.399	0.948373	0.0117983	0.432768
	PHLPP1	0.78127	9.25126	0.0118042	0.432768
	CCDC102A	-1.32675	-1.24047	0.0118412	0.43324
	PDLIM5	0.870393	7.37508	0.0118493	0.43324
	SLC25A24	0.679353	7.1494	0.0118507	0.43324
	SENP3	-0.92785	1.17658	0.0118589	0.43324
	ITPR3	-0.782669	3.32951	0.0118599	0.43324
	CLPTM1L	-0.695571	6.3045	0.0118692	0.433318
	CHAF1B	-0.842167	4.42531	0.0119121	0.433957
	C1orf74	-0.9419	2.21211	0.0119129	0.433957
	DSCR9	-0.986801	0.434653	0.0119307	0.433957
	RPUSD2	-0.741887	3.12051	0.0119319	0.433957
	HYAL2	-0.861237	2.03627	0.01195	0.433957
	EDNRB	-0.934155	0.300539	0.0119542	0.433957
	FH	-0.721096	6.34556	0.0119593	0.433957
	WDFY2	0.750671	9.24855	0.0119625	0.433957
	MEF2C-AS2	0.974056	3.1125	0.0119842	0.433957
	LINC01252	0.89112	2.1553	0.0119968	0.433957
	DNAH12	1.02785	1.46298	0.0120036	0.433957
	ARFRP1	-0.828671	3.87702	0.0120101	0.433957
	RCCD1	-0.799293	4.1293	0.0120159	0.433957
	CDC42BPA	0.823709	1.63124	0.0120163	0.433957
	TBC1D8B	-1.64377	-1.87666	0.0120182	0.433957
	MLNR	-0.839483	1.32205	0.0120261	0.433957
	IGFBP2	-0.863831	3.82243	0.0120297	0.433957
	IPMK	0.80093	5.43335	0.0120421	0.43407
	MAP4K3	0.751222	6.69921	0.0120472	0.43407
	CCDC85C	-0.838989	1.77198	0.0120656	0.434407
	LAMTOR2	-0.784392	5.21306	0.0120708	0.434407
	PELI1	1.05683	4.87765	0.0121019	0.435009
	LAMA3	-0.841713	4.48211	0.0121112	0.435085
	ADAM32	0.767056	3.67545	0.0121209	0.435177
	CXCR2	-0.811922	3.95906	0.0121324	0.435306
	PSMB10	-0.753851	5.01655	0.0121389	0.435306
	KIFC3	0.714509	6.28205	0.0121745	0.43618
	PPP3CA	0.898008	9.28885	0.0121776	0.43618
	LURAP1L-AS1	0.744365	5.9081	0.0121863	0.436233
	KLF9	0.942688	6.02714	0.012209	0.436789
	SIPA1	-0.69669	5.6879	0.0122275	0.437159
	KLHL21	-0.730115	4.34071	0.0122338	0.437159
	MANEAL	-0.893204	0.330816	0.0122504	0.437495
	TMEM229B	-0.726885	4.06236	0.0122622	0.43766
	NXF5	1.1646	0.993737	0.0122721	0.437756
	PHKG2	-0.718199	3.9677	0.0123544	0.439991
	RPL22L1	-0.742915	3.48544	0.012359	0.439991
	POMGNT1	-0.724274	4.32396	0.0123645	0.439991
	SLC6A13	1.35933	-0.920055	0.0123933	0.440001
	GNA11	-0.868334	1.82826	0.012398	0.440001
	SLITRK5	-0.734367	3.57043	0.0123996	0.440001
	FAM181B	-1.44634	-1.46943	0.0124003	0.440001
	RGSL1	1.19275	0.605042	0.0124203	0.440397
	CRLF2	1.09647	1.76266	0.012426	0.440397
	CASC8	1.32017	0.578661	0.0124349	0.440455
	FBXO43	-0.740784	3.55659	0.012463	0.441113
	PRKCQ	-0.848803	2.39171	0.012468	0.441113
	BEGAIN	-0.911732	2.90341	0.0124999	0.441584
	WT1	-0.823513	4.20776	0.0125007	0.441584
	ERP29	-0.650736	6.59837	0.0125032	0.441584
	RNA5SP18	-2.62622	-3.04079	0.0125244	0.442075
	GCNT2	0.883709	1.55363	0.0125377	0.44229
	CCDC91	0.900394	8.43585	0.0125601	0.442729
	CHODL	0.962139	0.745164	0.0125647	0.442729
	ADAM10	0.662345	8.42297	0.0126014	0.443764
	SDHAF1	-0.802314	2.32628	0.0126159	0.444016
	LINC00032	2.6477	-2.87019	0.0126331	0.444258
	CLTCL1	-0.658729	7.26994	0.0126374	0.444258
	NALT1	-0.9738	0.744495	0.0126676	0.444566
	VSIG10	-0.785533	4.11375	0.0126713	0.444566
	OR56A3	1.77211	-1.86093	0.0126938	0.444566
	ASF1B	-0.869898	5.3842	0.012698	0.444566
	TMEM256-PLSCR3	-1.25021	-0.872728	0.0127025	0.444566
	SPRY3	0.759949	3.25032	0.0127189	0.444566
	LINC02224	1.28637	-0.363064	0.0127247	0.444566
	IRS2	0.890176	6.70317	0.0127622	0.445546
	H2BP1	-1.51424	-1.93754	0.0127986	0.446303
	RNF217	0.703958	7.07664	0.0128249	0.446738
	CLCN4	0.752108	5.41581	0.0128457	0.446738
	H4C15	-1.06826	-0.0652621	0.0128461	0.446738
	SNRPN	-4.57585	-3.84257	0.0128495	0.446738
	LINC00884	-0.871998	1.79909	0.0128552	0.446738
	KCNA3	1.0879	4.69284	0.0128727	0.446832
	PCBP3	0.942388	6.32474	0.01288	0.446832
	SHROOM3	1.85085	-0.538878	0.0128966	0.447015
	RFLNB	-0.801613	4.56463	0.0129044	0.447015
	ARID5B	1.0284	5.80112	0.0129074	0.447015
	CERT1	0.716999	6.33749	0.012915	0.447024
	TTC28	0.806528	7.14741	0.0129342	0.447431
	RPS6KA3	0.727919	7.26865	0.0129822	0.448719
	ARSK	-0.799721	1.76493	0.0129862	0.448719
	LINC02185	2.94625	-2.28186	0.0130157	0.449481
	OTUD1	0.860596	2.15253	0.013041	0.449805
	C3orf20	0.948011	2.12825	0.0130484	0.449805
	PDIA4	-0.760698	6.15899	0.0130738	0.449805
	NTN1	0.918915	2.18308	0.0130758	0.449805
	SLC2A4	-2.58971	-3.38649	0.0130798	0.449805
	SLC9A3R1	-0.726486	4.21116	0.013091	0.449805
	LRP12	0.963477	6.79929	0.0131066	0.449805
	HOTTIP	-0.851819	1.97691	0.0131145	0.449805
	MIR3945HG	5.08463	-3.37549	0.0131168	0.449805
	SNRPG	-0.692434	5.75162	0.0131176	0.449805
	JAG2	-0.764131	2.59954	0.0131214	0.449805
	POGLUT3	-0.751378	4.37481	0.01315	0.450494
	SLC52A2	-0.739948	4.48389	0.0131564	0.450494
	CCL4L2	1.96522	0.231084	0.0132055	0.450908
	IGSF3	-0.833506	1.2276	0.0132071	0.450908
	RAB3A	-0.921999	-0.0204366	0.0132077	0.450908
	GRIN2B	-2.82083	-3.26067	0.0132174	0.450908
	RAB31	0.646286	7.94732	0.0132259	0.450908
	PROK2	-0.821421	1.29878	0.0132279	0.450908
	PITPNC1	0.889484	7.20742	0.0132652	0.451925
	NDRG1	0.705043	6.47468	0.0132777	0.451935
	UBE2T	-0.797054	4.76197	0.0132852	0.451935
	PIM1	-0.802906	3.10857	0.0132878	0.451935
	KIZ	0.770649	5.72819	0.0133614	0.453825
	SLC38A2	0.667138	9.26544	0.0133805	0.453825
	PYGO2	-0.714953	4.57538	0.0133891	0.453825
	IL6STP1	-4.57334	-3.84321	0.0133947	0.453825
	NDST2	-4.57334	-3.84321	0.0133958	0.453825
	FLAD1	-0.733371	4.94229	0.013417	0.45429
	PCYT2	-0.733896	5.22706	0.0134345	0.454335
	RFESD	-1.37271	-1.6413	0.0134418	0.454335
	MYRFL	1.00396	0.744398	0.0134425	0.454335
	PNRC1	0.699531	6.64974	0.0134919	0.455555
	DNAI3	0.698772	6.18931	0.0135359	0.45607
	PPP1R14BP5	1.43168	-1.39301	0.0135401	0.45607
	MFSD10	-0.706887	6.60595	0.0135412	0.45607
	MC1R	-0.958898	0.332877	0.0135442	0.45607
	NRL	0.938915	1.30473	0.0135553	0.45607
	SYTL1	0.852381	4.02503	0.0135597	0.45607
	UQCRQ	-0.765369	5.39012	0.0135952	0.456559
	GVINP1	0.849317	3.39884	0.013609	0.456559
	FAM78A	-0.690685	5.73603	0.0136112	0.456559
	NUTM2B-AS1	0.887551	6.28787	0.0136119	0.456559
	F3	1.025	3.08432	0.013632	0.45673
	RNF19A	0.657425	8.13254	0.0136684	0.457475
	ZNF239	-0.782281	1.75089	0.0136973	0.457804
	CDC7	-0.756102	5.6741	0.0137018	0.457804
	SLC31A1	1.06172	3.69889	0.01373	0.45824
	ATP23	-0.820174	3.96358	0.0137777	0.458865
	NUPR1	1.54021	2.31852	0.0137809	0.458865
	UBL5	-0.818248	5.46998	0.0137865	0.458865
	L1CAM	1.3223	-0.850358	0.0138146	0.459547
	SNAP91	0.857321	2.53729	0.013834	0.459833
	ELP6	-0.72229	4.45637	0.0138383	0.459833
	RRM1	-0.77791	7.03873	0.0138551	0.460139
	GPR160	-0.757704	7.23358	0.0138633	0.460159
	THBS3-AS1	2.16632	-2.27009	0.0138985	0.460937
	FERMT1	-1.06332	0.900026	0.0139019	0.460937
	TDRD9	1.38988	-1.43071	0.0139177	0.461207
	ZWINT	-0.863551	5.45646	0.0139445	0.461843
	DNAJC1	0.88099	7.88219	0.0139554	0.461953
	RGMB	1.08862	0.715483	0.0139764	0.462394
	SLC7A11	1.07662	6.25866	0.0140001	0.462773
	PEAK1	0.778031	5.75939	0.0140083	0.462773
	ADAM3A	2.32032	-2.70007	0.0140166	0.462773
	ILDR2	-0.749329	3.38188	0.0140183	0.462773
	NCLN	-0.679411	5.41089	0.0140406	0.462776
	SNX20	-0.759356	4.8157	0.0140414	0.462776
	MRPL41	-0.795217	3.798	0.014044	0.462776
	TTBK1	-1.56314	-1.84992	0.0140489	0.462776
	BOLL	1.43003	-1.4823	0.0140887	0.463487
	BTBD3	0.825998	5.66406	0.0140944	0.463487
	OGFR	-0.706711	4.9868	0.0141011	0.463487
	FERMT2	1.53616	-0.954944	0.0141327	0.464024
	EFNB1	-0.819264	2.51181	0.0141856	0.465378
	DTYMK	-0.739987	5.22619	0.0141942	0.465378
	LINC01712	1.09174	0.173113	0.014197	0.465378
	NUDT22	-0.815392	3.46425	0.0142319	0.465993
	LIG1	-0.789081	5.14745	0.0142523	0.465993
	ASTN1	1.75641	-1.86815	0.0142638	0.465993
	NPIPB5	0.817384	3.73511	0.0142656	0.465993
	PIP4K2A	0.74674	7.44958	0.0142656	0.465993
	NAIF1	-0.789471	3.4427	0.0142772	0.465993
	NCOA1	0.824885	7.02531	0.0142834	0.465993
	RAPGEF5	-1.82497	-1.09042	0.0142841	0.465993
	KLHL33	-0.964823	0.120579	0.0142985	0.465993
	H4C5	-0.800006	5.97829	0.0143002	0.465993
	SCRG1	0.808098	1.75423	0.0143253	0.466337
	UNCX	-1.62391	-1.9322	0.0143333	0.466337
	SMIM1	-0.860321	0.725458	0.0143338	0.466337
	IGHV3-21	-3.04302	-1.66299	0.0143525	0.466445
	ANKS1A	0.676509	7.30778	0.0143763	0.466551
	MFSD6	0.72643	5.9447	0.0143948	0.466551
	AFMID	-0.90969	3.85974	0.0143971	0.466551
	E2F1	-0.753694	5.57138	0.0143996	0.466551
	ABCA8	1.43491	-1.48067	0.0144008	0.466551
	CTNNAL1	-0.913604	4.72927	0.0144019	0.466551
	PSTPIP2	0.751712	6.67481	0.0144421	0.467152
	NDUFS5P5	-1.54397	-2.02185	0.0144436	0.467152
	FBLN1	-0.92976	0.926259	0.0144851	0.467448
	CALB1	0.886881	0.87423	0.0144854	0.467448
	HTR1B	-1.38252	-1.25545	0.014496	0.467448
	ORM1	1.94957	3.51674	0.0145094	0.467448
	KDM7A-DT	1.74384	-1.35026	0.0145295	0.467448
	CABYR	0.859706	3.55331	0.014533	0.467448
	CDHR1	1.55693	-1.56539	0.0145524	0.467448
	DHRS13	-1.21443	1.24808	0.0145564	0.467448
	AMPD3	-0.701823	3.90969	0.0145638	0.467448
	TP63	1.11959	5.42616	0.0145677	0.467448
	ZFR2	2.20211	-2.49145	0.0145692	0.467448
	NHS	0.848013	3.74327	0.0145826	0.467448
	TMEM107	-0.893595	1.85252	0.0145848	0.467448
	ST3GAL4	-0.93333	5.25182	0.0145968	0.467448
	CCDC149	0.767374	4.90303	0.0146028	0.467448
	CD53	0.688084	5.82247	0.0146048	0.467448
	GSPT2	-0.870795	1.08955	0.0146099	0.467448
	WDR54	-0.862935	3.13675	0.0146111	0.467448
	MRPL24	-0.738569	4.48586	0.0146132	0.467448
	RAP1B	0.666761	7.87339	0.0146156	0.467448
	CENPB	-0.732619	5.18693	0.0146643	0.468548
	MCM7	-0.778945	7.52582	0.014759	0.470608
	CUBN	0.932016	1.79153	0.0147592	0.470608
	TMEM44	-0.732397	3.51573	0.0147626	0.470608
	CACNA1C	1.15559	0.246412	0.0147753	0.470608
	RPL5P3	5.12654	-3.36467	0.0147917	0.470764
	PDE4B	0.903513	6.81629	0.0148035	0.470764
	SRGAP2C	0.801994	7.11526	0.0149066	0.473547
	LCAL1	0.889124	2.52143	0.01494	0.474238
	BBIP1	0.740181	3.75096	0.014944	0.474238
	ATF7IP	0.663029	7.51211	0.014954	0.474259
	TSEN54	-0.815382	3.37544	0.0149603	0.474259
	PMAIP1	0.800537	6.0084	0.0149918	0.47448
	APEX1	-0.685171	6.50532	0.0149972	0.47448
	PSMG3	-0.793936	4.07339	0.0149972	0.47448
	SLC12A8	1.29355	4.75693	0.0150016	0.47448
	STIM2	0.733138	6.27286	0.0150251	0.47448
	H1-2	-0.828112	7.61724	0.0150284	0.47448
	RN7SKP43	5.13953	-3.3616	0.015033	0.47448
	QRFPR	-1.32117	-1.22678	0.0150532	0.47448
	PEX11A	-0.917466	1.31794	0.0150642	0.47448
	KBTBD13	2.73523	-2.80083	0.0150659	0.47448
	CITED4	-0.637994	7.93486	0.0150683	0.47448
	FRG2	-3.0679	-3.59741	0.0150727	0.47448
	FANCF	-0.758045	2.88475	0.0150806	0.47448
	CCR7	-2.45381	-1.77148	0.0150847	0.47448
	C1QBP	-0.710617	5.40743	0.0151138	0.47448
	ALDH18A1	-0.906463	4.23586	0.0151189	0.47448
	ARHGEF12	0.652579	7.1256	0.0152526	0.47803
	NSUN5	-0.713658	4.22415	0.0153146	0.479726
	CDC34	-0.731774	4.20716	0.0153599	0.480643
	HIPK3	0.617485	9.53262	0.0153676	0.480643
	ZIC2	-0.744074	2.72249	0.0153834	0.480887
	KREMEN2	-1.08513	0.82414	0.015465	0.483126
	FSIP1	1.47084	2.77812	0.0154709	0.483126
	GOT1	0.958226	3.41303	0.0154874	0.483393
	FAT3	1.38298	-1.43156	0.0155195	0.484145
	WWP1	0.696721	7.01011	0.0155549	0.484751
	PHPT1	-0.754464	5.05365	0.0155662	0.484854
	HIP1R	-0.776477	1.94933	0.0156087	0.485927
	ALKBH2	-0.960455	1.9391	0.0156322	0.486161
	EPOP	-1.03857	0.880042	0.0156437	0.486269
	NDST4	1.47642	2.38187	0.0156539	0.486338
	GMPPB	-0.747018	3.33084	0.0156621	0.486343
	SLC25A19	-0.707432	4.42561	0.0156813	0.486632
	TBC1D4	0.737224	3.36066	0.0156936	0.486632
	TEKT5	1.40967	-1.67221	0.0156955	0.486632
	LINC02208	0.98407	-0.0234002	0.0157479	0.487925
	ECHS1	-0.720714	4.54692	0.0157533	0.487925
	RUSC1	-0.723092	4.09919	0.0157711	0.488158
	SLC9A7P1	1.15417	0.861636	0.0157769	0.488158
	PLCXD3	1.66237	0.350447	0.0158416	0.489263
	DPYSL2	0.762897	8.45163	0.0158425	0.489263
	PPIL4	0.751634	6.0972	0.0158618	0.489263
	CYP4F29P	1.32597	-0.893765	0.0158636	0.489263
	CDH6	-1.62824	-2.42283	0.0158671	0.489263
	EMSLR	-1.21544	-0.623363	0.015869	0.489263
	C13orf42	0.939443	2.35271	0.0159212	0.490618
	ANGPT1	1.60472	-1.74566	0.0159347	0.490618
	MRTO4	-0.694959	5.34847	0.0159372	0.490618
	LINC01224	-0.954507	0.331165	0.015961	0.491087
	LINC01147	-4.56946	-3.84386	0.0159892	0.491087
	GSC2	-4.56946	-3.84386	0.01599	0.491087
	SIAH3	-4.56946	-3.84386	0.0159908	0.491087
	SFTPC	-4.56946	-3.84386	0.015993	0.491087
	LINC02741	2.8225	-2.74856	0.0160227	0.491407
	NDUFB10	-0.749711	5.47996	0.0160275	0.491407
	ISY1-RAB43	0.985036	0.75089	0.0160277	0.491407
	ASB11	1.26828	-0.27376	0.0160441	0.491664
	HSD17B8	-0.979764	0.709699	0.0160766	0.492092
	CPTP	-0.822494	3.11418	0.0160791	0.492092
	NDUFAB1	-0.698093	5.06557	0.0160905	0.492092
	SHANK3	0.867437	1.08469	0.0161442	0.493236
	LINC02035	0.758606	3.72756	0.0161674	0.493447
	NTSR1	-0.766629	4.44745	0.0162134	0.49438
	FBXW10	-1.7613	-2.45287	0.0162216	0.49438
	TST	-0.785637	4.05622	0.0162224	0.49438
	LRR1	-0.741552	4.49267	0.0162653	0.495438
	LHFPL6	-1.23997	-0.365148	0.0163038	0.496362
	TLL2	1.21199	-0.973133	0.0163314	0.496767
	SERP2	1.0768	0.984339	0.0163395	0.496767
	MRPL19	-0.761192	1.52779	0.0163597	0.496881
	VAMP8	-0.674718	6.60576	0.0163618	0.496881
	CD48	-2.35455	-2.94353	0.016373	0.496972
	CDCA4	-0.732024	5.20341	0.0163923	0.49719
	TREML5P	3.47131	-2.92278	0.0163966	0.49719
	TBL2	-0.75645	4.12628	0.0164157	0.497522
	MGLL	0.937316	3.10421	0.0164438	0.498125
	LINC00634	-1.56408	-1.92104	0.0164563	0.498255
	NTN3	-1.6092	-1.68541	0.0164674	0.498341
	DGKH	0.79319	7.62489	0.0164847	0.498369
	LINC01327	1.58039	-0.984956	0.0164949	0.498369
	LINC01282	1.68341	-2.06342	0.0164987	0.498369
	C22orf39	-1.33546	-1.28483	0.0165135	0.498495
	CELF2	0.778986	9.23243	0.0165349	0.498893
	CD79A	-1.32609	-0.62216	0.0165503	0.499108
	ELANE	-0.676355	9.36487	0.0165718	0.499509
	OVCH1-AS1	0.75031	3.24977	0.0165868	0.499712
	EDNRA	1.23361	-0.915326	0.0166118	0.50021
	MATN1	2.64785	-2.87282	0.0166444	0.500701
	MON1A	-1.01208	-0.184982	0.0166547	0.500763
	CTIF	0.729125	6.08647	0.0167005	0.501892
	DECR2	-0.792239	1.96551	0.0167207	0.502089
	MAF	1.053	1.4295	0.0167236	0.502089
	ATP6V0E2-AS1	-1.13995	-0.139758	0.016762	0.502991
	FAM172A	0.741487	8.17089	0.0167792	0.50326
	CAT	-0.634024	7.92439	0.0167973	0.503484
	ITGB1-DT	2.00164	-2.37821	0.0168033	0.503484
	CLEC4M	1.35043	-0.787252	0.0168479	0.504573
	EXO1	-0.779556	6.16254	0.0168798	0.50484
	TIMM21	-0.745191	3.69073	0.0168827	0.50484
	TULP3	-0.857869	1.82838	0.0168858	0.50484
	SDR39U1	-0.77819	1.42017	0.0168967	0.50484
	ANKFN1	0.965483	0.209094	0.0168984	0.50484
	CHCHD2P2	-1.11087	-0.619512	0.0169115	0.504983
	C15orf48	5.04511	-3.38567	0.0169381	0.505127
	SLC34A2	5.0509	-3.38425	0.0169488	0.505127
	AMY2B	0.847866	4.32194	0.0169576	0.505127
	VILL	-0.73363	4.24019	0.016958	0.505127
	PDCD5	-0.69202	4.44504	0.0169906	0.505851
	NXT1	-0.833676	3.13608	0.0170069	0.505932
	NAMPT	0.699514	5.7066	0.0170101	0.505932
	NFKBID	0.91018	3.81248	0.0170255	0.505959
	MLF1	0.960298	3.41652	0.0170424	0.505959
	MAP3K2	1.00362	4.9047	0.017054	0.505959
	LINC01503	0.86501	1.15564	0.0170584	0.505959
	NXT2	-0.864991	5.29902	0.0170687	0.505959
	PDE5A	0.953355	3.75403	0.0170693	0.505959
	FHIT	0.705858	6.36556	0.0170823	0.506096
	PARP16	-0.717788	2.72745	0.0170966	0.506273
	RBPJ	0.620799	8.27735	0.0171112	0.506341
	RNF144A	0.683844	6.67732	0.0171156	0.506341
	TMEM147	-0.811458	3.68497	0.0171333	0.50637
	NR1D1	0.839536	1.66777	0.0171536	0.506725
	ZNF516	0.65021	8.69134	0.0172123	0.507888
	PRDX4	-0.761263	4.99047	0.0172181	0.507888
	EXTL2	-0.757655	3.70165	0.0172511	0.508614
	LINC01947	5.06225	-3.38121	0.0172852	0.509371
	PTPN7	-0.617053	8.00706	0.0173866	0.51211
	SETP4	2.35164	-2.67021	0.0173999	0.512256
	PLS1	-0.909556	0.736815	0.0174399	0.512538
	MYOCD	1.97118	-2.40152	0.0174429	0.512538
	ZNF572	-1.04731	1.39538	0.0174493	0.512538
	DDX54	-0.643155	5.76073	0.0174524	0.512538
	FAAP100	-0.71386	4.90826	0.0174569	0.512538
	PLSCR4	-0.950451	0.943155	0.0174622	0.512538
	TSPAN2	1.23393	3.43291	0.0174788	0.512568
	CAMKV	1.6826	1.40162	0.0174866	0.512568
	LINC01876	0.726963	4.88429	0.0175492	0.514154
	LRRC2	1.3358	1.93772	0.0175807	0.514829
	EGFL7	-0.728664	4.28211	0.0175926	0.51493
	KLHL28	0.712047	4.89213	0.0176215	0.515528
	DNASE2	1.07375	3.879	0.0176821	0.517037
	SIPA1L1	1.049	5.59675	0.017724	0.517037
	PDLIM2	-0.736158	4.03102	0.0177255	0.517037
	AADACL2	1.31533	-1.32635	0.0177289	0.517037
	AMOTL2	-0.994194	-0.136373	0.0177375	0.517037
	GPC3	-0.707453	5.65355	0.0177425	0.517037
	LINC01709	1.98442	-2.39333	0.0177499	0.517037
	PALB2	-0.697369	4.03516	0.0177739	0.517037
	SIGLEC6	0.948165	3.07911	0.0177865	0.517037
	SOCS2	-1.13624	-0.699961	0.0177869	0.517037
	AMIGO1	-0.819451	0.722252	0.0177924	0.517037
	MPO	-0.935487	2.51509	0.0178178	0.51734
	MEF2A	0.657056	7.15653	0.0178276	0.51734
	GYS1	-0.648392	5.70174	0.0178312	0.51734
	POLR2H	-0.745331	3.83033	0.017837	0.51734
	TNFRSF11A	0.898526	1.77639	0.0178674	0.517729
	EXOSC2	-0.695854	5.36085	0.017883	0.517932
	PPP1R27	-0.891557	5.24222	0.0179271	0.518507
	PBX3	0.744072	10.5294	0.017943	0.518507
	MRPL51	-0.770469	3.89228	0.0179487	0.518507
	MAP3K7CL	0.749264	3.81616	0.0179541	0.518507
	TEX30	-0.710563	3.65673	0.0179651	0.518577
	EPHB3	1.13599	1.44021	0.0179882	0.518876
	MOCS1	-0.852142	0.66387	0.0179925	0.518876
	LINC01198	0.785846	3.81844	0.0180534	0.520384
	CACNB1	-0.772038	2.53005	0.0180631	0.520415
	TRMT61A	-0.685692	3.58312	0.0180942	0.52098
	COL19A1	-0.878652	2.74432	0.0180998	0.52098
	MS4A6E	0.796473	2.80162	0.0181207	0.521087
	RRAD	2.23175	-2.21434	0.0181669	0.521919
	KMT5C	-0.823961	3.0805	0.0181806	0.522067
	NEUROG3	-0.935227	-0.227349	0.0181981	0.522181
	FAM86GP	-1.05419	-0.644135	0.0182158	0.522181
	FGF20	-1.54815	-1.7551	0.0182172	0.522181
	INTS10	-0.630734	7.18188	0.018219	0.522181
	AKT1	-0.65321	6.3977	0.0182752	0.523448
	THOC3	-0.807843	3.07305	0.0182954	0.523448
	MED6P1	1.09237	-0.363384	0.0182971	0.523448
	ELOVL6	-1.75642	-1.39399	0.0182977	0.523448
	NDUFB1	-0.710536	4.91745	0.0183078	0.523488
	FAM71F1	2.6862	-2.836	0.0183194	0.523574
	SAT1	0.712884	4.29445	0.0183419	0.523701
	BSG	-0.618231	8.06974	0.0183497	0.523701
	MRPL20	-0.702359	5.11157	0.0183974	0.524326
	TEX2	0.73697	6.80857	0.0184264	0.524729
	SREK1IP1P1	-2.20802	-3.25827	0.0184354	0.524729
	FTSJ1	-0.725663	4.62874	0.0184549	0.524929
	PART1	1.68382	-0.225671	0.018462	0.524929
	TAPT1	0.661101	6.82098	0.0184754	0.525066
	HLA-DQA1	-0.911514	0.463773	0.0185382	0.526602
	CHCHD7	-0.68661	4.48683	0.0185496	0.526679
	GATD1	-0.664922	4.89866	0.0185918	0.527631
	RPP25L	-0.803067	3.24422	0.0186137	0.527783
	KANK1	-0.760252	4.23452	0.0186206	0.527783
	DFFB	-0.693702	3.26086	0.0186232	0.527783
	TRMT2A	-0.664767	5.06678	0.0186974	0.529638
	VEPH1	0.751797	2.69657	0.0187109	0.529772
	SLC41A2	1.14283	1.72529	0.0187338	0.530101
	CASP6	-0.882838	1.00045	0.01874	0.530101
	EEF1AKMT1	-0.740242	3.41059	0.0187838	0.531093
	DSN1	-0.767924	4.77901	0.0188662	0.532838
	CHD2	0.614216	7.60326	0.0188677	0.532838
	MTARC2	-0.75765	2.76845	0.0188781	0.532838
	FKBP7	-0.823019	1.81671	0.0188806	0.532838
	HMG20B	-0.661503	5.61217	0.0189022	0.53295
	FRG1EP	1.44359	-0.08488	0.0189049	0.53295
	SRD5A1	0.802871	3.28282	0.018911	0.53295
	TBL3	-0.711803	4.09234	0.0189358	0.533402
	ZNF556	-0.863181	2.18851	0.0189544	0.533677
	RCC1	-0.67246	5.75307	0.0190278	0.534929
	CENPU	-0.692483	5.85363	0.0190574	0.535091
	SET	-0.629965	7.86703	0.0190575	0.535091
	DUSP8	1.21714	2.27778	0.0190837	0.535338
	MTFMT	-0.682616	3.14609	0.0190853	0.535338
	RAB26	-0.938689	1.09215	0.0190928	0.535338
	PSMB6	-0.702654	4.34175	0.0191786	0.537241
	RPS10P7	0.839559	3.59697	0.0192177	0.537374
	AAMP	-0.673382	5.34824	0.0193116	0.539479
	TRPC5	1.06514	3.59537	0.0193458	0.539773
	ITGA8	1.46815	1.69536	0.0193487	0.539773
	KLRG2	-1.02557	0.038581	0.0193635	0.539773
	LINC02431	1.0412	0.247728	0.0193641	0.539773
	BMERB1	0.766817	2.17202	0.0193666	0.539773
	H2AZ1-DT	0.861543	4.63535	0.0194655	0.542281
	ZNF696	-0.758053	2.92529	0.0194744	0.542281
	LDLR	0.664964	6.82866	0.0195526	0.544208
	CTU2	-0.741501	2.78043	0.0195637	0.544266
	ATP2B1	1.14815	7.73092	0.0195742	0.544309
	CRIM1	1.28862	3.36943	0.0196001	0.544771
	HMGN2P21	-2.70405	-3.322	0.0196087	0.544771
	SAMSN1	-0.713325	4.41887	0.0196372	0.545311
	ACAA2	-0.778742	3.7267	0.0197378	0.547603
	KPNA1	0.750423	6.28194	0.0197712	0.548281
	RFC2	-0.738571	4.88516	0.0197817	0.54832
	MAP4K4	0.753519	7.47648	0.0198166	0.549036
	INKA2	0.739004	3.19778	0.0198273	0.549083
	BMP8A	-0.697304	3.97215	0.0198536	0.549561
	MARCKSL1	-0.794657	2.04016	0.0199017	0.55038
	POGLUT2	-0.9514	-0.179902	0.019907	0.55038
	KIAA0232	0.62853	7.87556	0.0199104	0.55038
	PFAS	-0.691628	4.52824	0.0199312	0.550703
	CHST15	2.13522	-2.52114	0.0199409	0.550721
	ESCO2	-0.78855	5.53766	0.0199585	0.550847
	ELOVL7	0.919252	2.41908	0.0199759	0.550847
	NPTX1	-1.48638	0.389869	0.0199829	0.550847
	CDC25A	-0.828066	5.02969	0.0199876	0.550847
	HIPK1	0.644795	8.75477	0.0199909	0.550847
	SMG1P4	0.813605	2.54429	0.0200223	0.551212
	ABHD8	-0.890369	0.616461	0.0200462	0.551382
	ANO3	1.54762	1.11071	0.0200571	0.551421
	PLEKHA5	0.803888	2.819	0.020108	0.552068
	POP5	-0.710624	3.33827	0.0201394	0.552593
	RTP3	2.62855	-2.87693	0.0201557	0.552593
	RAD54L	-0.721009	3.78851	0.0201662	0.552593
	ALX1	-0.90346	5.22515	0.0201721	0.552593
	CDH5	4.84028	-3.51047	0.0201726	0.552593
	LINC02734	-1.11292	-0.651592	0.0202003	0.5531
	ROR1	-1.49138	-1.16559	0.0202189	0.553313
	MNDA	-0.667362	6.73924	0.0202263	0.553313
	MAP7	0.817961	3.42976	0.0202389	0.55341
	LDHD	-0.868947	2.34403	0.0202863	0.554456
	OSBPL10	0.929792	3.26749	0.0203927	0.556862
	NAXE	-0.713897	5.80897	0.0204282	0.557342
	METTL27	-1.16746	-0.390376	0.02043	0.557342
	ZNF30	-1.06077	-0.73296	0.0204506	0.557342
	MIR4435-2HG	-0.804134	5.05073	0.0204562	0.557342
	NDUFB11	-0.689517	5.36665	0.0205153	0.558702
	SLC16A3	-0.636374	5.86709	0.0205394	0.559107
	ERI2	-0.698093	4.59795	0.0206145	0.560866
	BAZ2A	0.654093	6.67086	0.0206253	0.560866
	SUPT3H	0.744965	6.11674	0.0206318	0.560866
	GRHPR	-0.661681	5.55089	0.0206508	0.56097
	CLUH	-0.679093	4.90794	0.0206541	0.56097
	LINC01340	0.790205	3.12022	0.0206971	0.561409
	BABAM2	0.666972	7.65674	0.020698	0.561409
	PRDM12	-1.50966	-2.05073	0.0207601	0.562843
	MTATP6P24	4.8287	-3.51526	0.0207779	0.562885
	FBXL17	0.795894	8.31411	0.0207944	0.563016
	LINC00662	0.766205	6.77639	0.0208234	0.56355
	ERC1	0.788197	6.18098	0.0208688	0.564526
	PRTG	-1.01533	-0.930813	0.0208805	0.564593
	PSMA7	-0.646377	6.55814	0.0209159	0.564871
	MYBBP1A	-0.687955	4.77985	0.0209275	0.564871
	LMLN2	-2.17161	-2.63868	0.0209303	0.564871
	LINC01814	-0.665318	3.28997	0.0209369	0.564871
	LGALS3	0.811629	5.3267	0.0209374	0.564871
	NDUFA6	-0.655272	5.52468	0.0210205	0.566358
	L2HGDH	-0.681964	3.63732	0.0210383	0.566513
	APEH	-0.65178	6.09728	0.0210449	0.566513
	ERCC2	-0.665769	4.9726	0.0210666	0.566735
	ZNF550	-0.939373	-0.348544	0.0210718	0.566735
	ROBO2	0.911154	1.82681	0.0210903	0.56698
	TF	1.40149	-1.19128	0.021113	0.567238
	CDC25C	-0.681176	4.15837	0.0211279	0.567238
	ABTB2	-1.03598	4.67734	0.0211512	0.567435
	EIF4BP3	-1.47677	-2.19769	0.021154	0.567435
	NDUFV1	-0.631454	6.51915	0.0211779	0.567826
	ZNF530	-0.687671	3.55208	0.0212357	0.569014
	FCRL1	1.15729	-0.870269	0.0212484	0.569014
	CLIC3	-1.01199	-0.873855	0.0212904	0.569834
	PRRT4	-1.44759	-0.189003	0.0213276	0.570579
	LINC00314	1.81582	-1.7036	0.0213561	0.570988
	DPY19L2P1	-0.817203	3.63755	0.0213617	0.570988
	TREML4	1.67957	-2.08316	0.0213815	0.571264
	SRGAP2B	0.715663	6.67261	0.0214278	0.572185
	STAP1	0.854599	2.42915	0.021441	0.572185
	MED13L	0.64974	9.66387	0.0214632	0.572185
	TNFAIP8	-0.704015	6.54418	0.0214702	0.572185
	CACNA2D1	0.985193	0.397331	0.0214776	0.572185
	SNHG30	-0.795868	2.4699	0.0214814	0.572185
	FMNL2	0.775801	4.43149	0.0214847	0.572185
	ATRIP	-0.705858	3.90569	0.0215536	0.573338
	DISC1	0.736821	8.74101	0.0216015	0.57397
	DUS3L	-0.645937	4.63337	0.0216057	0.57397
	LZTS2	-0.667102	4.61634	0.0216232	0.574028
	MRPL36	-0.811656	2.85876	0.0216268	0.574028
	POLR2I	-0.812503	1.90822	0.0216621	0.574714
	LDLRAD4	0.666358	7.33443	0.0217068	0.575647
	ACD	-0.776181	3.16242	0.0217596	0.576796
	XG	1.34562	-1.62485	0.0218053	0.577594
	NOC2L	-0.614778	6.03893	0.02181	0.577594
	H4C12	-0.938234	2.73235	0.0218183	0.577594
	NA	-0.70215	3.64069	0.0219413	0.580596
	YAE1	-0.857626	2.56025	0.0219671	0.581026
	MOSPD3	-0.668982	3.00954	0.0219893	0.581226
	METTL21A	-0.730545	4.16883	0.0219938	0.581226
	ANXA8	1.12104	3.16902	0.0220108	0.581424
	INO80E	-0.732551	4.07159	0.0220266	0.581587
	HS6ST3	1.2592	1.26697	0.0220408	0.581708
	LINC02154	3.1614	-3.12616	0.0220559	0.581744
	GPI	-0.707259	6.01971	0.0220662	0.581744
	DCPS	-0.680152	4.58762	0.0220805	0.581744
	KIF9-AS1	0.677253	3.92552	0.0221407	0.582572
	LINC02542	0.781942	4.65824	0.0221781	0.583246
	CCNA2	-0.738486	6.06254	0.0221951	0.583246
	DNAH6	0.881253	4.22112	0.0222048	0.583246
	PFKL	-0.615727	6.66868	0.0222048	0.583246
	ALDH8A1	0.72866	4.01911	0.0222147	0.583253
	FZD5	-0.852564	1.66659	0.022228	0.583351
	PALLD	1.15403	3.45225	0.0222433	0.5835
	CDK17	0.68724	6.41798	0.0222691	0.583922
	EVC	-1.05271	-0.925811	0.0222787	0.583922
	SHMT1	-0.753366	3.51488	0.0223365	0.584844
	CAVIN2-AS1	1.65836	-2.08268	0.0223428	0.584844
	PAFAH1B3	-0.764678	2.8474	0.0223617	0.584862
	BMPR1B	1.16331	-0.71735	0.02237	0.584862
	MNX1-AS1	-1.81448	-2.84488	0.0223723	0.584862
	LINC02698	1.29391	0.812251	0.0223833	0.584897
	LINC01307	4.82133	-3.51753	0.0224019	0.58513
	DSTYK	0.667658	6.03263	0.0224804	0.586676
	TMEM200A	1.87459	0.143576	0.0225361	0.587876
	SPON1	1.07712	1.24221	0.0225855	0.588913
	JOSD2	-0.80246	2.69476	0.0225985	0.588997
	METTL17	-0.677511	4.67109	0.022627	0.589487
	SDC3	0.773879	4.34229	0.0226798	0.590542
	LINC02610	-0.694937	2.84811	0.0226901	0.590542
	LINC00265	0.684695	3.81939	0.0226967	0.590542
	MT3	-1.39261	-2.17534	0.0227193	0.590625
	COX6C	-0.647862	7.12914	0.0227657	0.591323
	PSMB5	-0.66753	5.27291	0.0227894	0.591492
	GDE1	-0.641935	5.20072	0.0227917	0.591492
	ZEB1-AS1	0.813034	3.04206	0.0228112	0.591744
	LINC01208	0.989962	0.901876	0.0228487	0.5924
	AFF4	0.641259	7.15021	0.0228632	0.5924
	ITFG2-AS1	1.02654	0.691549	0.0228657	0.5924
	RUNX1T1	1.14666	2.35342	0.0228852	0.592546
	SLC24A3	1.11264	1.51999	0.0228909	0.592546
	IGHV1-69D	-3.05914	-3.59781	0.0229437	0.593471
	TNFRSF12A	1.1932	0.990998	0.0229462	0.593471
	SORD2P	-0.843194	0.461612	0.0229678	0.593777
	ACTR3C	0.805787	1.07292	0.0229917	0.593976
	RBBP7	-0.616254	6.59309	0.0229951	0.593976
	FBXO30	0.726292	3.75038	0.0230676	0.595
	ASL	-0.704961	4.12473	0.023071	0.595
	SLC25A5	-0.623187	6.85087	0.0230739	0.595
	ACY1	-3.03971	-3.59468	0.0230983	0.595161
	FZD9	-0.992601	-0.185663	0.0231021	0.595161
	MGAT4A	-0.671539	5.50672	0.0231096	0.595161
	LINC02257	1.20221	1.7576	0.0231355	0.595386
	TSSK6	-0.801504	1.08901	0.023138	0.595386
	RANGAP1	-0.642354	6.1147	0.023196	0.59612
	GPSM1	-0.737075	3.51531	0.0232789	0.597943
	C12orf29	-0.673259	4.21582	0.0233289	0.598455
	JAML	1.44034	-0.195864	0.0233362	0.598455
	GRAMD1C	1.26633	0.300141	0.0233648	0.598818
	TCTEX1D4	1.38335	-1.60131	0.0233701	0.598818
[truncated: 1,041 more rows]

## Sheet: 4. DE genes in Raji
	Table S3. Differentially expressed genes and Gene Set Enrichment Analysis results in four cell lines
		Differentially expressed genes in Raji with UBA1 knockdown
	Genes	Log fold change	LogCPM	p value	FDR
	GPR158	2.9343	3.7639	5.43461e-10	3.2975e-05
	GRIN2B	3.63317	2.03922	2.00957e-09	6.09662e-05
	NEAT1	2.38848	8.20822	6.28611e-09	0.000127139
	UBA1	-2.29959	6.59321	3.62823e-08	0.000438885
	LINC01320	2.45578	5.2727	4.33995e-08	0.000438885
	SNHG10	-1.89007	2.06192	1.66672e-07	0.00117997
	CLC	3.86545	1.2819	2.36175e-07	0.00135465
	LINC02200	8.78521	-0.597121	3.6119e-07	0.0018263
	APOBEC3A	5.44407	-0.323633	4.0654e-07	0.00189748
	ARPP21	2.79238	2.61908	9.31157e-07	0.00376659
	SLC24A3	3.35728	3.43545	1.18965e-06	0.00431533
	TSSC2	2.81367	2.30656	1.21281e-06	0.00431533
	LINC01948	3.32709	0.0569816	1.30694e-06	0.00431533
	CYRIA	4.02868	1.12802	1.42156e-06	0.00431533
	HLA-DPA2	4.19412	-0.606709	1.42242e-06	0.00431533
	KLRC4-KLRK1	4.23252	0.912434	1.53675e-06	0.00435703
	LINC02284	2.34119	1.51414	1.57978e-06	0.00435703
	LINC01485	2.44682	1.73737	1.75035e-06	0.00461758
	MPEG1	3.57401	4.95589	2.30282e-06	0.00547753
	TEX41	2.78732	3.32475	2.34715e-06	0.00547753
	MAPK10	3.14689	1.83064	2.92107e-06	0.0065644
	OR2I1P	9.68197	0.275546	3.57115e-06	0.00747183
	LINC01933	2.77961	0.904626	3.7455e-06	0.00757539
	ITGAX	4.20793	2.36907	4.92231e-06	0.0096344
	EFNA5	2.44224	0.827325	5.64598e-06	0.0107055
	SORT1	2.80119	1.23853	6.4091e-06	0.0110294
	DCC	5.84996	4.29438	6.43356e-06	0.0110294
	SPECC1P1	2.7725	0.493826	6.54389e-06	0.0110294
	TFRC	-1.19723	8.46092	7.04048e-06	0.0115456
	CTSG	-1.93834	0.507007	7.53333e-06	0.0120287
	PAK6	4.08938	0.219541	8.31664e-06	0.012939
	LINC01994	2.81933	0.282578	9.11844e-06	0.0134944
	CSGALNACT1	2.26166	3.68043	9.90632e-06	0.0143113
	CLVS1	1.8774	3.32806	1.03999e-05	0.0145273
	HBB	8.78095	-0.591417	1.05347e-05	0.0145273
	DIP2C	2.12787	1.35627	1.13129e-05	0.0149787
	KIAA1217	3.4747	1.73786	1.16273e-05	0.0149787
	GABARAPL1	1.87489	2.37603	1.18494e-05	0.0149787
	UBASH3A	3.49296	0.208115	1.32537e-05	0.0164119
	POTEKP	2.06919	1.90594	1.6346e-05	0.0193947
	SORBS1	3.22921	2.36114	1.66351e-05	0.0193947
	ODC1	-1.1661	9.50836	1.73232e-05	0.0193947
	TMEM178B	2.39652	0.628584	1.90195e-05	0.0206077
	LINC02345	6.36781	2.44867	2.02911e-05	0.0212273
	MMP20	3.11761	0.694479	2.23256e-05	0.0227415
	IL33	2.9177	0.632644	2.24882e-05	0.0227415
	TTC28	2.14289	2.39975	2.44231e-05	0.0242392
	FCRL2	2.96057	4.95782	2.47681e-05	0.0242392
	PTPRR	4.08209	2.06539	2.62876e-05	0.0246395
	AOC1	2.4874	0.338217	2.66461e-05	0.0246395
	ABCA2	1.94386	1.78953	2.69514e-05	0.0246395
	MALAT1	2.02753	10.429	2.72075e-05	0.0246395
	LINC02197	2.35101	0.666258	2.8214e-05	0.0249442
	MRPL20-DT	-1.47581	1.74699	2.96769e-05	0.025724
	GLYAT	2.06006	2.07773	3.02863e-05	0.0258824
	LINC01655	5.15678	-0.601217	3.19096e-05	0.0265411
	CD33	2.86211	2.05091	3.19319e-05	0.0265411
	HMGB2	-1.45253	7.69209	3.35904e-05	0.0271751
	HMGB1	-1.33834	8.34619	3.5077e-05	0.0276406
	PROM1	2.00799	1.97985	3.9435e-05	0.0302881
	DUSP5	2.90685	6.09509	4.16576e-05	0.0315952
	LINC02362	3.80388	1.70077	4.27719e-05	0.0320399
	LAMA4	2.92632	0.754712	4.57374e-05	0.0338435
	LSAMP	2.07117	6.63477	5.07521e-05	0.0349568
	PTPRK	1.92579	2.9202	5.09834e-05	0.0349568
	LINC02752	3.01286	1.92084	5.11365e-05	0.0349568
	SEMA3F	3.09967	-0.403127	5.1866e-05	0.0349568
	LINC01087	2.42728	0.28188	5.22451e-05	0.0349568
	SLC15A5	4.14516	-0.674923	5.24272e-05	0.0349568
	NCKAP5	1.81322	4.6622	5.51613e-05	0.0363801
	HMGN2	-1.39172	7.8045	5.59909e-05	0.0365301
	CARMN	4.51668	-0.302287	5.78721e-05	0.0373558
	LINC02408	4.40915	-0.404932	6.14996e-05	0.0392795
	ZPLD1	2.56471	0.514711	6.3008e-05	0.0398237
	TMEM52B	3.92638	0.0640915	6.97312e-05	0.0427375
	MIR4527HG	3.80853	1.36462	7.11857e-05	0.0431926
	HFE	7.57329	-1.71129	7.3789e-05	0.043819
	SNORD3B-1	1.7369	6.64584	7.48909e-05	0.043819
	KCNJ2	6.25953	1.38412	7.84928e-05	0.0442973
	SMIM2-AS1	4.5515	-1.17296	7.85984e-05	0.0442973
	COL25A1	2.60837	2.07636	7.86459e-05	0.0442973
	NCALD	2.09382	6.43369	7.98235e-05	0.0444346
	GABRR3	2.38821	1.27415	8.62203e-05	0.0471307
	RBMS3	1.7188	2.39533	9.11249e-05	0.0493669
	FRK	2.76881	1.41043	0.000103009	0.0538919
	AHR	3.74075	0.661582	0.000103303	0.0538919
	HELZ2	3.36554	2.49317	0.000104079	0.0538919
	SLC9A9	1.57935	5.84663	0.000104807	0.0538919
	IFI44L	7.16864	4.2292	0.000109207	0.0553187
	ATP1A1-AS1	-1.31888	1.47559	0.000109405	0.0553187
	IQCJ-SCHIP1	2.95572	1.07064	0.000111869	0.056097
	RRM1	-1.22478	7.77203	0.000113631	0.0564484
	RRM2B	-1.13204	7.86536	0.00011536	0.0564484
	LINC01095	3.21282	1.63255	0.000119791	0.0570717
	BHLHA15	3.18073	0.474443	0.000120241	0.0570717
	SSTR3	2.40973	1.53358	0.000120397	0.0570717
	IFI44	5.19142	2.27211	0.000123909	0.0578224
	TMEM45A	7.88528	-1.44363	0.000124597	0.0578224
	SPC24	-1.52395	5.27698	0.000124839	0.0578224
	BMF	1.84401	3.88268	0.000126973	0.0579265
	UTRN	1.54141	7.93976	0.000130557	0.0591171
	HMGB1P5	-1.45635	4.53022	0.0001332	0.0598669
	SLC35D2	-1.71771	-0.36216	0.000136757	0.0610135
	IGHV1-69-2	2.57573	2.32716	0.00013875	0.0614512
	EPB41L1	2.0764	0.331813	0.000140886	0.0619448
	LINC02099	8.8078	-0.576872	0.000145829	0.0636568
	HIVEP3	2.01674	5.32376	0.000149166	0.064007
	LINC02384	3.07037	5.23856	0.000149633	0.064007
	H4C8	-1.48291	6.87098	0.000149795	0.064007
	FMN1	4.28003	3.69886	0.000154427	0.0654278
	PIK3R6	2.60825	2.14544	0.000155277	0.0654278
	COL6A3	2.62391	0.921467	0.000158749	0.066414
	CXCL9	5.71352	0.857474	0.000160058	0.066414
	H3C3	-2.32163	-1.86459	0.000160901	0.066414
	RNASET2	2.47054	0.698028	0.000167468	0.0686572
	PSD3	1.81539	3.58534	0.000171047	0.0693253
	ACTL8	-2.12068	0.0245845	0.000171616	0.0693253
	KCNMA1	1.43658	7.12027	0.000172525	0.0693253
	H2BC18	-1.52492	7.07088	0.000175026	0.0697206
	H2BC10	-1.56002	7.97361	0.00017589	0.0697206
	FCMR	1.91212	2.18382	0.000177437	0.0697206
	H2BC5	-1.43057	7.92262	0.000178272	0.0697206
	TMPO	-1.2578	7.82782	0.000179254	0.0697206
	FANCD2OS	-1.83546	-0.90675	0.000181338	0.0698311
	PXDNL	2.4297	3.86689	0.000182861	0.0698311
	HMCN1	1.51337	3.75207	0.000183679	0.0698311
	ACP3	3.1972	3.38779	0.000184854	0.0698311
	H2BC4	-1.3032	7.7319	0.000187055	0.0698311
	H4C3	-1.45447	7.84937	0.000188127	0.0698311
	ZNF732	3.35492	-0.185564	0.000189896	0.0698311
	KLKP1	3.70655	-0.513039	0.000194607	0.0711323
	C6orf52	-1.4656	0.0657406	0.000201003	0.0725343
	LILRB1	2.44078	2.74159	0.000201337	0.0725343
	BCL2	1.53816	7.0716	0.000203128	0.0725343
	DCK	-1.22361	5.86491	0.000204043	0.0725343
	LINC02105	3.55583	-0.667907	0.000207394	0.0731618
	MAGI1	2.73327	-0.501193	0.000210259	0.0737439
	H1-2	-1.45204	8.07061	0.000217186	0.0753028
	RNF150	2.57213	0.186658	0.000219771	0.0757662
	GAS7	2.12154	4.39629	0.000221371	0.0758863
	FFAR1	4.17501	-0.648202	0.000224165	0.0760869
	NEDD9	1.56942	6.20129	0.000225762	0.0760869
	DYNLT2	-1.2644	2.23106	0.000226543	0.0760869
	DNAH8	1.95192	4.7179	0.000227431	0.0760869
	MT-RNR1	1.54707	15.404	0.000228225	0.0760869
	FCRL5	3.74883	4.71014	0.000229667	0.076149
	LINC01424	-1.4248	0.567767	0.000231397	0.0763056
	LINC01697	4.52794	1.77128	0.000233746	0.0763683
	FNIP2	3.61145	2.5959	0.000236848	0.0764415
	LDHA	-1.15091	9.53079	0.000237239	0.0764415
	DAZL	4.01978	-0.218512	0.000240839	0.0769113
	BCAS1	2.29992	3.4692	0.000251892	0.079603
	CD3D	3.02876	-0.483766	0.000255974	0.0804739
	CEP164P1	-1.40724	0.313853	0.000264052	0.081743
	KLRC1	4.27694	-1.40526	0.000271037	0.0822403
	NUDT21	-1.07608	7.55949	0.000271038	0.0822403
	CCNA2	-1.28034	6.84012	0.00027108	0.0822403
	RN7SL385P	-3.26761	-3.52471	0.00027342	0.0825375
	TPI1	-1.06214	9.95106	0.000278371	0.0830688
	GBP2	9.10976	5.18051	0.000279205	0.0830688
	ANTXR1	3.41911	-0.117478	0.000279287	0.0830688
	CXCR2	2.13403	0.38368	0.000281541	0.0833307
	NEBL	2.35578	1.43515	0.000289979	0.0854114
	H1-5	-1.53994	8.99317	0.000295386	0.0860651
	CLEC7A	3.34637	5.57437	0.00029652	0.0860651
	IGHV1-24	2.31411	3.22294	0.000296537	0.0860651
	ANKS1B	1.84878	2.86053	0.000299364	0.0860651
	LINC02028	3.65231	-1.11541	0.000300708	0.0860651
	LINC00882	2.45248	2.93742	0.000303055	0.0860651
	CXCL8	3.81747	1.81538	0.000304401	0.0860651
	SUGT1-DT	-1.4914	-0.0736419	0.00030548	0.0860651
	KIF20A	-1.3585	5.6855	0.000306075	0.0860651
	HSPA7	1.62073	1.62205	0.000306383	0.0860651
	MIR210HG	-1.52706	0.545518	0.0003121	0.0864702
	UST	1.34741	6.74738	0.000314749	0.0868077
	MAD2L1	-1.27441	6.69736	0.00032429	0.0890346
	NRCAM	3.34164	4.38204	0.000327957	0.0890672
	ZNF395	-1.18443	4.16718	0.000328813	0.0890672
	MORN3	-1.31473	1.6887	0.00033424	0.0901348
	MIR4422HG	3.14623	0.842284	0.000338039	0.0907561
	H2BC21	-1.3438	6.84359	0.000339703	0.0908009
	NRXN3	1.91314	3.22848	0.000345821	0.0917933
	MATN1-AS1	3.42116	-1.3207	0.000346441	0.0917933
	FBXO44	3.27346	-1.45218	0.000351805	0.0925447
	TIMD4	3.08621	0.039645	0.000352328	0.0925447
	SLAMF7	2.26757	5.63823	0.000356739	0.092899
	MYBPC1	2.76233	0.368253	0.000366034	0.0945083
	H2BC17	-1.46358	7.19197	0.000369191	0.0946194
	LINC01208	4.09782	-0.714062	0.000369582	0.0946194
	PTMA	-1.27292	10.0711	0.000375408	0.0954409
	STAM-AS1	-1.45071	0.35772	0.000401096	0.100566
	H2AZ1	-1.09542	8.54495	0.000404175	0.100921
	ADGRB2	2.48474	-0.515542	0.000409546	0.101672
	DRC1	6.95715	-2.24338	0.00041292	0.101673
	ACTG1P22	2.39057	0.350454	0.000416515	0.101673
	PLAAT2	2.45713	1.17438	0.000417244	0.101673
	DDX18P3	1.96853	0.148352	0.00042385	0.102126
	CFAP20DC	1.52215	3.65519	0.000425834	0.102126
	SETBP1	2.26501	4.26075	0.000429026	0.102486
	PEAR1	3.54898	0.252515	0.000437071	0.103717
	NECAB1	2.82672	-0.663609	0.000438046	0.103717
	CAVIN2	7.06038	-2.16998	0.00044203	0.103956
	SRCIN1	1.90107	0.710939	0.000446919	0.104435
	IGDCC3	7.58673	-1.71373	0.000447895	0.104435
	PLEKHG7	2.62376	1.69316	0.000451248	0.104435
	LINC02257	1.86336	2.0756	0.0004557	0.104735
	MEIS1	-1.76726	-1.11618	0.000460293	0.105391
	ESRRG	4.13885	-1.53074	0.00046664	0.106443
	LINC02809	-1.49129	0.375063	0.000471101	0.107058
	PARP12	2.07506	2.64844	0.000475405	0.107633
	SLAMF1	1.73796	7.27696	0.00048357	0.107868
	MAML3	2.22804	2.68767	0.000484983	0.107868
	RXFP4	2.64252	-0.375651	0.000485591	0.107868
	AEBP1	1.63869	0.986024	0.000492482	0.107868
	CCL4	6.32422	3.84064	0.000495641	0.107868
	RAB3B	2.64421	0.678158	0.000496262	0.107868
	LY86	-1.18192	2.16331	0.000497368	0.107868
	IL15	3.4525	2.18479	0.000500423	0.107868
	BMPER	1.66829	0.889269	0.000501459	0.107868
	GPR39	7.06074	-2.15793	0.000501653	0.107868
	AKAIN1	3.33791	-0.183944	0.000507775	0.107868
	FAM9B	2.9801	-0.821306	0.000509443	0.107868
	PRKCB	1.15083	7.45741	0.000509554	0.107868
	H4C2	-1.50055	7.14765	0.000510222	0.107868
	CAVIN2-AS1	2.02651	-0.0872151	0.000512917	0.108062
	AHNAK2	2.02771	0.710983	0.000520351	0.108507
	LINC02615	1.47676	4.46033	0.000538049	0.111756
	H2BC14	-1.55509	6.42952	0.000539662	0.111756
	SLC2A12	1.43466	2.91007	0.000555709	0.114299
	DNASE1L3	2.74327	1.32095	0.000576497	0.118174
	CACNA1E	3.75509	1.84397	0.000589579	0.120045
	ITGB8	4.73481	-0.97446	0.000599333	0.121622
	SMC2	-1.14274	6.74198	0.000602139	0.121656
	EME1	-1.44778	-0.0964833	0.000610099	0.122577
	SLCO3A1	1.66852	4.99609	0.000615843	0.123307
	EDN1	3.41784	0.70233	0.000617894	0.123307
	DNAJC5B	1.7959	3.75757	0.00062174	0.123307
	UBE2T	-1.16604	5.62767	0.000621859	0.123307
	TMEM147-AS1	2.98607	-1.1894	0.000640931	0.126263
	MCMBP	-1.05194	7.18324	0.000650408	0.127634
	PPP1R1C	1.59679	3.17216	0.000654917	0.127634
	CDH15	6.83854	-2.34874	0.000656302	0.127634
	FCRL3	2.54105	6.87013	0.000659606	0.127867
	LINC01781	2.40828	0.373189	0.00066626	0.127938
	GPM6A	2.07191	5.27835	0.000666299	0.127938
	LGALS9	3.03616	1.53528	0.000676411	0.12915
	USP1	-1.07547	6.80829	0.000679751	0.12915
	TRPV3	2.86855	1.56195	0.000681148	0.12915
	PDE2A	2.45256	0.403976	0.000681733	0.12915
	H2BC11	-1.36018	7.53039	0.000683252	0.12915
	LINC02726	2.99053	-1.18689	0.000689981	0.130016
	ITGAM	1.80308	0.503778	0.000707406	0.132477
	XIRP1	7.75505	1.9305	0.000714881	0.133237
	PCNA	-1.20231	8.02058	0.000716117	0.133237
	TUBBP9	3.5442	-1.19606	0.000718054	0.133237
	COL5A1	3.01403	1.21754	0.000724777	0.134075
	NDST3	2.14364	3.00919	0.000731394	0.134614
	FOS	3.50398	2.28544	0.000734667	0.134673
	ISM1	2.31163	-0.493901	0.000739771	0.134951
	FAAH2	1.85911	0.132836	0.000749316	0.136059
	SLC9C1	1.79081	1.30907	0.000751198	0.136059
	RGS7BP	4.10862	-0.143209	0.000760307	0.136939
	ALK	1.84371	1.00644	0.000763322	0.136939
	RPARP-AS1	-1.34129	4.22305	0.000763715	0.136939
	LINC02832	1.7049	2.94271	0.000765086	0.136939
	CXCR4	-0.928473	7.3391	0.000777147	0.138689
	LINC00235	-1.15316	2.45708	0.000792106	0.140408
	H2AC11	-1.29476	7.80507	0.000793499	0.140408
	LINC02470	-2.52774	-1.85458	0.000793725	0.140408
	CD1D	3.82113	-0.962264	0.000814931	0.143648
	PLXNA3	1.68691	2.56876	0.000818635	0.143648
	ACOXL	2.31978	2.68537	0.00082025	0.143648
	DNM1	2.12182	-0.665673	0.000821905	0.143648
	MTRNR2L8	1.28118	7.0861	0.000824217	0.143648
	ZWINT	-1.24142	5.7216	0.000826244	0.143648
	NDC1	-1.09832	7.50755	0.000831344	0.143939
	CASP1	2.9293	2.63875	0.000832662	0.143939
	DDAH1	3.1834	-1.53135	0.000835034	0.143939
	AGPAT4	1.17317	5.95393	0.000839143	0.144237
	H2AC8	-1.31998	6.27852	0.000843679	0.144608
	CCR3	3.05042	-0.755462	0.000851994	0.145396
	CNR1	2.01988	2.1782	0.000855733	0.145396
	CCRL2	8.89062	-0.496482	0.000857848	0.145396
	STMN1	-1.18353	8.08078	0.000857862	0.145396
	MAGOHB	-1.11189	5.33324	0.000861383	0.145586
	APOL1	2.41506	1.70734	0.000869783	0.146448
	H2BC8	-1.38069	6.73265	0.000871314	0.146448
	ZNF595	1.75512	1.31062	0.000876367	0.146891
	GINS2	-1.27668	5.81376	0.000881568	0.147355
	RAD51AP1	-1.15368	5.62674	0.000886729	0.147811
	GPR174	1.99006	4.07299	0.000889528	0.147871
	RFC5	-1.2706	5.40025	0.000895067	0.148385
	CR1L	2.05385	0.134044	0.000905216	0.149102
	DHRS9	4.58556	1.83062	0.000906759	0.149102
	JUN	1.83342	1.68615	0.000919833	0.150843
	PAK5	2.95306	-1.21872	0.00092351	0.151038
	UBA2	-1.03842	7.93624	0.000932102	0.152033
	YWHAH	-1.15279	5.87379	0.000942557	0.15217
	OFCC1	1.85141	2.42248	0.000942974	0.15217
	SGCD	1.83688	2.35683	0.00094899	0.152735
	CDK1	-1.17319	7.0604	0.000956191	0.153081
	SLC6A12	9.4797	0.0998604	0.000975367	0.155332
	FRMD4A	2.128	3.56288	0.000981065	0.155487
	PDGFC	2.06721	-0.16086	0.000982047	0.155487
	STX16-NPEPL1	1.69891	0.873889	0.000985884	0.155487
	ANO3	3.75173	-0.47306	0.000986593	0.155487
	MCM3	-1.0262	8.16237	0.000989323	0.155513
	LMCD1-AS1	1.77016	0.645962	0.000992473	0.155605
	PIP5K1B	1.94853	4.38718	0.00101192	0.157518
	CCR7	1.39927	6.3874	0.00101246	0.157518
	ADAM5	3.66847	-1.08359	0.0010322	0.159721
	TMPO-AS1	-1.35026	2.31802	0.00103469	0.159721
	IL1R1	2.86755	-0.37822	0.00103533	0.159721
	COPRS	-1.06219	5.45295	0.00103715	0.159721
	FANCD2	-1.13346	6.32386	0.00104632	0.160725
	KLK1	3.49268	0.429901	0.00105414	0.161517
	PAMR1	2.29058	-0.692625	0.0010609	0.162144
	PRRX1	6.95484	-2.22441	0.00107199	0.163387
	LGALS3BP	3.72624	3.29037	0.00107502	0.163387
	PADI3	6.7639	-2.41125	0.00107711	0.163387
	GRAP2	1.5943	0.944201	0.00108042	0.16348
	LIG1	-1.18536	6.12039	0.00108869	0.163934
	LINC01013	3.23707	-0.973327	0.00108883	0.163934
	RBM20	2.11708	0.910801	0.00109363	0.16425
	CHODL	2.53718	3.51027	0.001101	0.16441
	LAMP3	2.26627	0.936476	0.00110501	0.16441
	WHRN	1.87991	1.55522	0.00110819	0.16441
	H3C8	-1.35308	7.64524	0.00111095	0.16441
	XAF1	3.30581	2.39536	0.00111646	0.164823
	LINC02550	2.36905	2.43602	0.0011229	0.164867
	LINC01340	1.33577	4.48255	0.00113511	0.164867
	MMP7	7.16155	1.33552	0.00113516	0.164867
	LDHD	2.44974	0.410184	0.00113632	0.164867
	FYB1	1.94581	0.69405	0.00113723	0.164867
	CAPN5	1.84673	0.481503	0.00113751	0.164867
	HAUS8	-1.21318	4.3219	0.00113849	0.164867
	HNRNPLL	3.4332	0.869314	0.00114338	0.165181
	GDNF-AS1	1.80426	1.2866	0.00115116	0.16591
	MIR17HG	-1.17939	5.51361	0.0011568	0.166327
	LRP1	1.69745	1.38679	0.00116653	0.166935
	XKR3	1.39232	3.10577	0.0011695	0.166966
	LINC02328	3.12191	2.12732	0.00119399	0.170062
	BIRC5	-1.14037	6.89299	0.00119753	0.170167
	SAMD9L	3.64696	4.14376	0.00120342	0.170605
	CDH4	1.53688	1.14474	0.0012238	0.171368
	TJP2	-2.16502	-2.55713	0.00123279	0.171368
	CCL4L2	3.55455	5.67839	0.00123285	0.171368
	LINC02607	2.10225	1.3727	0.00123951	0.171368
	TCEA3	2.00968	0.0933019	0.00124928	0.171801
	LINC02696	-1.80256	-1.73297	0.00125315	0.171801
	CUEDC1	2.15295	2.66984	0.00125999	0.171801
	WDR76	-1.12101	6.2695	0.00126523	0.172128
	GIMAP4	6.67006	-2.49474	0.00127752	0.173411
	MYO3B	1.82979	4.10751	0.00130191	0.175883
	CUBN	2.20851	1.38798	0.00130291	0.175883
	KCNG3	3.23759	-0.947432	0.00130682	0.175883
	FSCN1	1.88378	2.38584	0.00130732	0.175883
	GINS1	-1.21324	5.58118	0.00131183	0.176098
	KRT42P	7.00013	-2.20732	0.00134822	0.179203
	REPS2	2.91609	1.8236	0.00135161	0.179203
	CKS1B	-1.12467	5.23732	0.00135386	0.179203
	HNRNPR	-0.952698	7.92756	0.00135563	0.179203
	HCG20	6.72171	-2.45199	0.00136093	0.179513
	CDC45	-1.12253	5.6986	0.00137192	0.179945
	KIF11	-1.16837	6.72751	0.00137256	0.179945
	POLE3	-1.08339	6.63312	0.00137415	0.179945
	EGR1	2.81618	2.16708	0.00137903	0.179945
	TFEC	2.44478	5.37149	0.00139921	0.181927
	DEK	-1.02728	7.96543	0.00140575	0.182255
	A2M	1.46558	4.33047	0.00141248	0.182717
	EPHA4	1.63865	0.904346	0.00141871	0.182763
	ZFAND3	1.17592	7.25575	0.00142733	0.183484
	C5orf47	6.79776	-2.41063	0.00143048	0.1835
	FBLN1	6.70703	-2.45782	0.00143757	0.184022
	ARHGAP40	3.97089	-1.68781	0.00145699	0.186115
	AUNIP	-1.17032	4.61257	0.0014625	0.186152
	LINC02363	3.55616	0.488035	0.00146605	0.186152
	SGK1	2.14531	5.67376	0.00147002	0.186211
	DHFR	-1.04106	6.8224	0.00148718	0.187136
	SDS	3.36993	-1.36313	0.00148966	0.187136
	LINC02174	2.63279	-0.586614	0.00149963	0.187999
	PLEKHA6	3.45907	-0.0805909	0.00150815	0.188301
	HERC6	2.89605	-0.34253	0.00150824	0.188301
	MCM4	-1.11217	9.10624	0.00152056	0.189426
	TRBJ2-3	-1.20989	0.785332	0.00152576	0.189426
	LINC01170	3.62775	0.0782222	0.00153556	0.189741
	H4C5	-1.3338	6.17555	0.00154106	0.189741
	MOB3B	2.25516	2.44263	0.00154351	0.189741
	MVP	1.88891	4.90753	0.0015448	0.189741
	OASL	3.84438	0.954895	0.0015607	0.190522
	MCM10	-1.24516	5.77026	0.00156308	0.190522
	IL21R-AS1	2.85393	-1.30932	0.00156685	0.190522
	FRMPD2	4.384	1.64312	0.00157605	0.191046
	DLGAP5	-1.20218	5.95802	0.00158119	0.191046
	LAMC3	1.28118	3.51935	0.00158431	0.191046
	SCAMP5	1.92954	3.19347	0.00158691	0.191046
	ASB16-AS1	-1.09989	2.17228	0.0015985	0.191681
	LINC02646	2.44331	-0.768538	0.00160448	0.191744
	ENO1	-0.885523	11.4523	0.00160535	0.191744
	LRRN2	2.67377	-1.09614	0.00161991	0.193103
	SNX9	3.59213	1.6828	0.00163842	0.19423
	SIPA1L2	2.63747	-0.840314	0.0016389	0.19423
	NABP1-OT1	1.28882	3.88762	0.00163896	0.19423
	H3C12	-1.37587	7.04884	0.00165502	0.19575
	SKA3	-1.18945	4.9346	0.00166595	0.196636
	RANBP1	-1.04753	7.16939	0.00167032	0.196636
	TMEM37	6.85688	-2.32507	0.00167547	0.196636
	RFC2	-1.1508	5.10103	0.00170827	0.197349
	KRT5	7.88102	-1.39654	0.00170934	0.197349
	SRGAP1	1.80635	-0.0887506	0.00171082	0.197349
	PRKN	1.42224	2.36639	0.00172817	0.198748
	NEFLP1	2.27134	-0.709144	0.0017295	0.198748
	LINC01203	2.69501	-1.07732	0.00174345	0.199844
	STON2	1.44248	5.40507	0.00174978	0.199844
	PGAM1	-0.997998	7.93274	0.00175078	0.199844
	CDKL4	3.39107	0.103114	0.00175716	0.199844
	LINC02789	3.05501	0.365999	0.00175992	0.199844
	FAM78B	1.37763	2.18806	0.00176226	0.199844
	XRCC2	-1.17508	5.64641	0.00176403	0.199844
	ORC1	-1.16127	6.06847	0.00176539	0.199844
	BCAR4	6.58251	-2.56717	0.00176903	0.199878
	FGD5	6.85862	-2.33424	0.00177227	0.199878
	CBX3	-0.919486	8.02036	0.00177665	0.2
	DUT	-1.08763	6.94491	0.00178007	0.200014
	PTCHD1	2.51259	0.963291	0.00179175	0.200703
	LAMP5	-2.06108	-2.44749	0.00179282	0.200703
	PPM1L	1.09007	7.86481	0.00180579	0.201346
	ARMCX5-GPRASP2	1.4598	0.971472	0.00180852	0.201346
	SNPH	1.55509	1.28706	0.00181419	0.201608
	KCNMB2-AS1	1.58175	0.675995	0.00182299	0.201846
	XRCC6	-0.877734	8.85488	0.00183047	0.202011
	MIS18A	-1.09715	3.59578	0.00183599	0.202011
	TBX21	6.05266	0.261632	0.00184198	0.202011
	RBL1	-1.09277	6.14082	0.00184533	0.202011
	IGF2BP1	3.0444	-1.65924	0.00184631	0.202011
	KIF2C	-1.15151	5.46619	0.00184794	0.202011
	CA12	6.64588	-2.51166	0.00184874	0.202011
	LINC02836	1.80734	0.734041	0.0018605	0.202011
	SNAI1	2.81426	-0.676555	0.00186746	0.202011
	TRBC2	-1.05828	4.76138	0.00186776	0.202011
	COL24A1	1.23193	6.19088	0.00187383	0.202307
	MYO7B	1.7025	1.26094	0.00191715	0.205148
	MBD5	1.34878	6.86696	0.0019172	0.205148
	ADCY4	1.93635	0.0276378	0.00192751	0.205148
	KLHL3	1.6141	2.28323	0.00193265	0.205148
	XYLT1	1.31124	4.56023	0.00195069	0.206535
	PAIP2B	1.20777	4.71443	0.00195384	0.206535
	FANCI	-1.12935	6.58902	0.00195759	0.206572
	SRSF3	-0.932477	8.23255	0.0019729	0.207486
	CDKN1A	1.20051	7.05986	0.00197309	0.207486
	FERMT2	6.69201	-2.47679	0.00198665	0.208341
	ERBB4	3.28878	1.39899	0.00198809	0.208341
	CYP4F11	2.81417	-0.67415	0.00199574	0.208444
	GRID2	2.516	0.824569	0.00199595	0.208444
	CPE	3.95393	-1.69061	0.00200656	0.209193
	STPG2	1.67916	1.13543	0.00203158	0.210799
	DUXAP8	3.68865	-1.92784	0.00203239	0.210799
	ITIH3	6.6699	-2.49598	0.00203957	0.211182
	HOPX	3.23384	0.806178	0.00206837	0.2138
	CDK2AP1	-1.04417	3.15381	0.00207614	0.214238
	CDC6	-0.953878	7.06228	0.00209259	0.215569
	ARNTL2	6.82367	-2.3795	0.00209705	0.215662
	METTL24	4.04927	-1.605	0.00210281	0.215889
	H3C2	-1.21045	8.0554	0.00210846	0.216103
	PDK1	-0.895797	6.77713	0.00212384	0.216299
	LGALS9B	6.66377	-2.48562	0.00212423	0.216299
	IMPA1P1	2.25033	-0.556901	0.00212855	0.216299
	APOE	2.48074	-1.26721	0.0021358	0.216299
	DLG2	1.42836	4.12771	0.0021367	0.216299
	H2BC13	-1.26819	6.66273	0.00213794	0.216299
	NLGN1	2.1738	0.330498	0.00213889	0.216299
	PSMA2P1	3.72793	-1.90201	0.00214422	0.216462
	PTK7	2.85828	-1.30739	0.00214764	0.216462
	ARHGAP22	4.07713	0.507059	0.00216052	0.217399
	LIX1-AS1	1.22327	3.8614	0.00216828	0.217789
	DRAM1	2.01003	1.51371	0.00217158	0.217789
	CFAP97D2	7.06414	-2.16493	0.00219172	0.218729
	SPON1	1.54091	1.08063	0.00219176	0.218729
	LINC01484	1.64576	2.76716	0.00220415	0.21942
	SLC26A7	2.92116	-0.868038	0.00221742	0.22012
	LINC02234	1.30937	2.1963	0.00222021	0.22012
	IMPDH1P9	1.75501	0.192667	0.00222583	0.220317
	SET	-0.900661	9.23281	0.00223837	0.221198
	LINC02885	6.74794	-2.43731	0.00225102	0.221945
	H2AC14	-1.32423	6.69404	0.00225325	0.221945
	ZBP1	2.21436	1.11485	0.00226996	0.222477
	HBD	2.84179	-0.940053	0.00227034	0.222477
	MS4A8	4.0501	-0.751782	0.00227495	0.222477
	ALYREF	-1.06161	6.49424	0.00227698	0.222477
	CDCA7	-1.15476	6.5468	0.00230068	0.224109
	PPFIA4	2.23307	-0.40864	0.00231281	0.224891
	HSPA1B	1.28623	2.58127	0.00231806	0.225041
	FASN	1.0602	8.41676	0.00232793	0.225278
	NMBR	-1.25712	0.863039	0.00234853	0.226748
	C9orf163	-1.87297	-1.68974	0.00235059	0.226748
	CDCA5	-1.1523	5.78974	0.0023761	0.228845
	LINC01358	2.31416	1.15224	0.00239252	0.229005
	RFC4	-1.07738	5.68995	0.00239296	0.229005
	TJP1	-1.06702	3.06982	0.0024329	0.232105
	SNRNP25	-1.03304	5.42165	0.00244591	0.232614
	PYY2	6.55157	-2.59811	0.00245131	0.232763
	E2F2	-1.09513	7.29281	0.00246021	0.233244
	CERS3	1.94965	0.571391	0.00247483	0.234263
	RPA3	-1.04295	5.15986	0.00247968	0.234357
	DOCK10	1.81564	6.91689	0.00249029	0.234629
	TMEM40	1.88335	0.855794	0.00250236	0.2354
	ZNF236-DT	-1.10091	2.47931	0.00252047	0.236737
	CCNB1	-1.12231	5.88151	0.00254001	0.237256
	SARM1	-1.13282	3.3217	0.00254466	0.237256
	GALNT15	3.97854	-1.65273	0.00255123	0.237256
	LINC01647	3.62821	-1.98252	0.00255256	0.237256
	PTPRG	1.9424	0.503416	0.00255351	0.237256
	C4B	7.45832	-1.82505	0.00255736	0.237256
	TCF7L2	1.25668	2.46919	0.00255895	0.237256
	HEMGN	-1.16441	1.55802	0.00256049	0.237256
	PSAP	1.48464	9.01297	0.00257876	0.23852
	LINC01515	1.29052	5.71657	0.00260071	0.239149
	EBNA1BP2	-0.993615	6.47522	0.00261031	0.239149
	POLD3	-1.09817	5.77296	0.0026154	0.239149
	RNASE6	1.93024	0.622897	0.00261578	0.239149
	IQGAP2	1.42889	1.47133	0.00261837	0.239149
	COL20A1	6.48402	-2.6518	0.00261913	0.239149
	ADRA2B	6.5616	-2.57284	0.00262569	0.239149
	LINC00996	2.28139	0.686596	0.00262657	0.239149
	ZPBP	3.01521	-0.786767	0.0026328	0.239149
	KCNJ6	2.23643	0.210112	0.00263615	0.239149
	LINC01151	2.61405	0.231621	0.00263699	0.239149
	C21orf58	-1.17188	4.65434	0.00263784	0.239149
	RHOC	1.84931	1.52527	0.00263959	0.239149
	CCDC34	-1.22079	3.22737	0.00264074	0.239149
	WSB2	-1.15195	1.6704	0.00265823	0.240374
	ALMS1P1	3.06991	0.376713	0.00267164	0.241227
	BRINP2	2.94008	-1.74236	0.00269135	0.241617
	IL12RB2	1.44104	2.04439	0.00269189	0.241617
	LIN7A	2.16433	0.491715	0.00270021	0.242006
	LINC02240	1.84496	3.42678	0.00271003	0.242236
	DOK6	2.60648	-0.856661	0.00271076	0.242236
	CKM	6.45447	-2.67155	0.00272379	0.242489
	H2BC12	-1.09719	8.1258	0.00272755	0.242489
	LINC01473	1.15584	6.95783	0.0027288	0.242489
	SMC2-AS1	-1.46993	-0.612719	0.0027332	0.242489
	ADAMTSL4-AS2	-5.52013	-4.61458	0.00273358	0.242489
	H2AC4	-1.4102	5.21775	0.00275139	0.242746
	PKD1L1	1.40872	1.47785	0.00275971	0.242746
	RPL37A-DT	-1.19478	0.206542	0.00276218	0.242746
	LINC02416	8.28355	-1.04703	0.00277456	0.242746
	ANKRD55	2.85897	-1.29735	0.00277855	0.242746
	MT-CYB	1.05947	7.22349	0.00278048	0.242746
	NLRP7	2.19551	-0.29439	0.00279119	0.242988
	LINC02100	1.36428	5.62588	0.00279478	0.242988
	MRTO4	-0.931208	7.11967	0.00279527	0.242988
	HMGN1	-0.859185	8.04155	0.00281102	0.243169
	SNORD3C	1.1782	5.36453	0.00281162	0.243169
	PAPPA	1.45655	0.696887	0.00281396	0.243169
	EYA4	2.62776	-0.0455278	0.00281524	0.243169
	CDKL2	2.6729	-1.10097	0.00281739	0.243169
	ADAMTS14	2.84335	-0.954832	0.0028384	0.244157
	ACTL6A	-1.02762	5.94606	0.00284051	0.244157
	RHOBTB1	1.86333	-0.234746	0.00284493	0.244157
	ZDHHC14	1.27044	7.43448	0.00285514	0.244687
	NTRK2	3.79575	0.254316	0.0028831	0.246734
	DDO	8.2309	-1.05942	0.00289068	0.247035
	GRB10	-1.62021	-1.20988	0.00290098	0.247219
	CASP5	4.4525	-0.385968	0.0029211	0.248202
	PRKD1	3.61489	-0.207476	0.00292204	0.248202
	DNER	3.18525	-1.53126	0.00293583	0.248272
	CSE1L	-0.897343	8.38227	0.00293789	0.248272
	C12orf57	1.94837	2.65456	0.00294308	0.248365
	KBTBD11	-1.53034	-0.983901	0.00295516	0.249038
	MMP8	6.7242	-2.47174	0.00296644	0.249515
	TMPRSS3	3.64551	-0.601	0.00296904	0.249515
	INPP1	1.99261	1.18903	0.00297367	0.249558
	AGRN	1.22412	2.26406	0.00298212	0.249921
	ERFE	-1.78182	-1.89226	0.00299245	0.250441
	PHF5A	-0.982777	5.67528	0.00299845	0.250598
	RN7SL767P	1.78302	0.359428	0.00300976	0.251197
	USP18	3.82353	-0.931313	0.00301628	0.251396
	TBKBP1	1.43152	1.17496	0.00303426	0.252547
	HLA-Z	-1.77465	-2.19164	0.00304612	0.253187
	NEIL3	-1.32316	5.12116	0.00308898	0.256048
	NUCKS1	-1.02878	8.63045	0.00309378	0.256096
	C1orf194	-1.17579	1.19073	0.00311424	0.257438
	FPR1	7.42607	-1.85402	0.00312289	0.257802
	SKAP1	3.30444	1.65119	0.00313067	0.258094
	TRPC7	2.39548	0.446961	0.00314842	0.259204
	ALDH7A1	2.74165	-1.4101	0.00316701	0.260149
	NA	6.44185	-2.68431	0.00317208	0.260149
	TMEM71	2.61726	-1.13499	0.00317535	0.260149
	GVINP1	2.62494	3.77921	0.00318063	0.260149
	IMPG2	2.67536	0.8023	0.00318133	0.260149
	CARD14	2.56995	-0.901234	0.00319997	0.261321
	FAM124A	2.94355	-0.861411	0.00323906	0.264158
	BUB1B	-1.0254	6.90302	0.00326564	0.265611
	AUTS2	0.995201	9.44626	0.00328293	0.266304
	DMKN	6.6945	-2.48997	0.00329239	0.266547
	STYK1	2.79464	-1.36885	0.0032984	0.266547
	ITM2A	2.47654	-0.984916	0.00329911	0.266547
	SAT1	1.55307	7.59749	0.00330915	0.266648
	NUP58	-0.83863	7.80333	0.00332277	0.267037
	H2BC9	-1.17151	6.46841	0.00332826	0.267037
	ZNF724	-1.16845	1.99004	0.00332922	0.267037
	TEX14	1.2108	3.89097	0.00333289	0.267037
	SPDL1	-1.00288	5.1774	0.00333598	0.267037
	TTC41P	1.47584	2.95681	0.00334743	0.267248
	FNDC1	2.59355	-0.888551	0.00336057	0.267593
	EXO1	-1.1277	5.90807	0.00336902	0.267914
	FSIP2	1.50688	0.978766	0.00337693	0.267938
	SLC25A21	3.65755	-1.09369	0.00338465	0.268103
	PYGL	-1.59526	-1.32329	0.00339806	0.268701
	PLAAT4	1.53331	3.68296	0.00340386	0.268701
	KIF22	-1.05045	6.44629	0.00340992	0.268701
	RIN3	1.41546	2.29304	0.00341733	0.268936
	TMTC2	1.10298	5.27139	0.00342718	0.269362
	NLGN2	1.49319	0.812994	0.00343969	0.269996
	H3C1	-1.25878	5.82003	0.00346071	0.27108
	CTNNA3	1.92401	4.07875	0.00346554	0.27108
	CARD6	1.70128	1.26152	0.00346721	0.27108
	HUNK	3.19779	-1.53635	0.00347138	0.27108
	KYNU	1.48492	4.69166	0.00347777	0.27123
	FCGR2C	1.48475	0.634603	0.00350754	0.272317
	IGF1	6.4435	-2.67432	0.00350905	0.272317
	SNCB	6.40635	-2.71244	0.00350966	0.272317
	GLCCI1	1.32487	6.42645	0.00352703	0.273316
	CPEB4	1.00325	7.40391	0.00354579	0.274419
	PLEKHA7	1.99557	0.075545	0.00356486	0.275192
	MT-ND4	0.997466	7.22978	0.00359896	0.277472
	SCN1A-AS1	6.61781	-2.54795	0.00361371	0.278256
	GBP1	3.91897	5.48925	0.00362524	0.27879
	PAK3	3.87297	-1.76817	0.00363924	0.279334
	MYO5B	2.00923	-0.607315	0.00364153	0.279334
	IL12A-AS1	2.85109	1.0584	0.00365313	0.279582
	NATD1	1.34295	2.34612	0.00365486	0.279582
	IGKV2D-24	2.02391	0.358705	0.00365859	0.279582
	PTPRB	3.024	0.325254	0.0036726	0.280218
	NANOS1	-1.06614	1.07457	0.00367614	0.280218
	SCARB2	1.72953	0.438141	0.00368732	0.280366
	TMC1	3.89664	-0.33802	0.00369562	0.280525
	CALM1	-0.960558	6.32279	0.00371375	0.281317
	IGKV2-23	1.69343	0.275367	0.00374781	0.282942
	GPR68	1.48466	0.845455	0.00374934	0.282942
	DLL3	2.67676	-1.45411	0.00375385	0.282942
	LRGUK	1.24021	2.49736	0.0037608	0.283078
	LINC01995	2.96498	0.125465	0.00376862	0.283078
	IGKV1-9	-3.24214	-4.01888	0.00377079	0.283078
	METTL21C	2.39338	-0.809915	0.00378435	0.283161
	CXXC4-AS1	1.52018	1.6951	0.00378475	0.283161
	TULP3	-0.999937	4.67223	0.00380004	0.283955
	GBP5	6.81104	1.93179	0.00381281	0.283985
	TSGA13	-1.76204	-2.1842	0.00381562	0.283985
	PLA2G5	3.99731	-1.64996	0.00381701	0.283985
	BCAS3	1.11509	4.69287	0.00383151	0.284206
	ZNF530	-1.00855	1.78328	0.0038465	0.284841
	EPSTI1	2.02499	5.02019	0.00384946	0.284841
	LRRK2	2.56003	0.178588	0.00386061	0.285319
	XCL2	9.07164	-0.275546	0.00387475	0.285815
	MIPOL1	6.65515	-2.49191	0.00388036	0.285815
	C2CD6	2.80067	-0.963901	0.00388375	0.285815
	CRIP3	2.53691	0.578298	0.00389401	0.285815
	C21orf91-OT1	1.42562	3.52027	0.00389559	0.285815
	SLCO2B1	2.57561	2.11041	0.00390605	0.286236
	FAM81B	1.74998	0.829202	0.00392332	0.287069
	LRR1	-0.946762	5.12679	0.00392864	0.287069
	FANCE	-1.01296	3.68914	0.00395785	0.288542
	FAM214B	1.89257	3.01916	0.00397789	0.288542
	SLC12A6	1.06221	5.43814	0.0039779	0.288542
	SFPQP1	6.63287	-2.51182	0.00398319	0.288542
	H4C4	-1.35967	6.145	0.00398488	0.288542
	CD96	2.3465	1.89486	0.00399037	0.288582
	FGFBP3	-1.75616	-2.12454	0.00401534	0.289059
	STX16	1.51504	0.568067	0.00401604	0.289059
	AHDC1	1.13948	2.80633	0.00402097	0.289071
	MGAM	2.92968	-0.32193	0.0040313	0.289471
	GINS3	-1.03485	4.99155	0.00405649	0.290592
	ATAD2	-0.982979	7.25866	0.0040671	0.291009
	HAUS2	-1.02232	4.23577	0.00407448	0.291194
	MIR548A1HG	1.80324	-0.0955746	0.0040939	0.291942
	BEX1	-1.85702	-2.47578	0.00412065	0.292924
	CLEC17A	3.84722	3.46982	0.00412283	0.292924
	AZIN1	-0.801122	8.45665	0.00416007	0.295147
	IRGC	-3.41194	-4.17633	0.00416386	0.295147
	EHD3	2.20613	2.37285	0.00417117	0.295321
	SLC4A4	2.08799	0.941257	0.00418281	0.2958
	CELF4	6.98702	-2.20838	0.00419734	0.296137
	MT-CO1	0.916744	10.8584	0.00420268	0.296169
	PLCB2	1.31167	3.56283	0.00422277	0.297
	PTMAP5	-1.3112	0.836564	0.00422426	0.297
	HSPA12A	-0.985619	2.48163	0.00423148	0.297163
	LINC00698	1.05353	5.23588	0.00423652	0.297173
	HMGB3	-1.06774	4.46063	0.004243	0.297285
	COL9A2	1.12393	3.77627	0.00425891	0.298055
	RSPO4	2.35551	-1.37895	0.00427525	0.298193
	HENMT1	1.32039	1.55715	0.00428568	0.298193
	MTRNR2L12	0.972345	11.8996	0.00428754	0.298193
	FOXO3	1.05523	5.65343	0.00429638	0.298193
	DAPK2	1.61521	2.54324	0.00430208	0.298193
	LINC01205	2.70541	-1.43712	0.00430488	0.298193
	GPC5	1.45993	2.18814	0.00431214	0.298193
	SLC27A6	6.67738	-2.48528	0.00431223	0.298193
	EPHB2	2.51002	0.357911	0.00431673	0.298193
	KEL	2.15485	0.033288	0.00431933	0.298193
	LINC02055	2.00634	0.692136	0.00432315	0.298193
	CLNK	3.69268	0.427393	0.00432419	0.298193
	SLC30A10	2.58099	-1.17703	0.00432478	0.298193
	MCM7	-0.975207	8.43205	0.00433701	0.298697
	CASC15	1.51733	1.39598	0.00436546	0.300316
	LIPT2	-1.03159	1.88858	0.00437141	0.300385
	SUCLG2P2	-2.08342	-2.79112	0.00438188	0.300764
	MORC4	6.55276	-2.60015	0.00438728	0.300794
	ATP10B	1.74354	1.48853	0.0044005	0.30136
	MYB	-1.16204	5.10745	0.00441977	0.302338
	IFI6	2.89548	3.6441	0.00442904	0.302515
	SLC35F3	3.70571	-1.90063	0.00443709	0.302515
	NUP107	-0.897999	6.56226	0.00443732	0.302515
	RAPH1	2.04936	0.0316851	0.00445102	0.302791
	TOGARAM2	2.64193	-1.49603	0.00445135	0.302791
	ALDH1A2	1.76517	0.407299	0.00445923	0.302988
	MED30	-1.01415	3.64936	0.00446909	0.303212
	ZNF101P2	2.23474	-0.744055	0.00447252	0.303212
	IGLC5	-1.90947	2.03739	0.00448174	0.303498
	SPTA1	4.96041	0.663777	0.00449691	0.304186
	LINC01953	-1.80629	-2.45193	0.00451593	0.305005
	H4C1	-1.24797	5.58027	0.00451907	0.305005
	NTNG1	3.81606	3.97352	0.00452788	0.305259
	H2AC12	-1.17709	7.23613	0.00453659	0.305507
	CDCA2	-1.10461	4.97457	0.00455587	0.306466
	ILF2	-0.81989	7.68664	0.00456934	0.307031
	LINC00639	3.28715	-0.900479	0.00459181	0.308081
	APOBEC3H	1.62512	0.28051	0.00459616	0.308081
	PSRC1	-0.999234	1.73322	0.00460019	0.308081
	NRSN2	2.63969	-1.50433	0.00461013	0.308366
	CASP10	3.14449	1.34005	0.00461838	0.308366
	MIR3681HG	1.40938	5.30673	0.00462099	0.308366
	SNAP25-AS1	6.73411	-2.41787	0.00462478	0.308366
	MEA1	-0.997454	4.59657	0.00463692	0.308497
	LINC02506	2.32224	-0.173952	0.00465037	0.309054
	CD109	3.17784	2.96146	0.00467008	0.310024
	TBC1D21	3.27482	-1.45912	0.00469031	0.31012
	DNA2	-1.03331	6.13688	0.00469076	0.31012
	FBXO4	-1.04969	4.06501	0.0047018	0.31012
	IMPG1	1.45028	0.853112	0.0047047	0.31012
	LINC01772	1.32534	2.56364	0.00470703	0.31012
	DUXAP9	2.65227	-1.10245	0.00471481	0.31012
	MELK	-1.05136	5.84985	0.00471753	0.31012
	H4C14	-1.22885	0.0829843	0.00474365	0.311163
	KCNJ3	3.76847	-1.84923	0.00476093	0.311322
	THSD4	1.93954	0.285666	0.00476147	0.311322
	CENATAC-DT	-1.01193	2.73154	0.00477217	0.311533
	KNL1	-0.975076	6.36442	0.00477973	0.311533
	CCT5	-0.805785	8.30113	0.0047801	0.311533
	DEPDC1	-1.05562	5.72037	0.00480044	0.312281
	EEPD1	1.20594	5.28574	0.00480187	0.312281
	SQOR	1.65609	0.24154	0.00481644	0.312893
	CDH23	1.73181	1.84403	0.0048604	0.315205
	NCKAP5L	1.48728	1.70771	0.00487342	0.315205
	F5	4.28946	-0.513864	0.00488441	0.315205
	LINC00963	-2.69785	-3.76592	0.00488909	0.315205
	PTCRA	2.72924	-1.41516	0.0048933	0.315205
	LINC00520	6.76525	-2.40645	0.00489359	0.315205
	DMC1	-1.10472	3.18126	0.00490256	0.315216
	CLIP4	1.04997	5.54227	0.00490876	0.315216
	TBPL2	6.27889	-2.81163	0.00492281	0.315715
	CDCA3	-1.14127	5.12779	0.00492752	0.315715
	LOXL1-AS1	6.55006	-2.61108	0.00493609	0.315931
	USP9YP4	3.37398	-1.39664	0.00496086	0.316514
	IGKV2OR22-4	2.1654	-0.075682	0.00497502	0.316956
	GAL3ST2	1.67917	0.266392	0.00497925	0.316956
	NA	3.2085	4.27551	0.00498345	0.316956
	XCL1	9.15809	-0.202147	0.00500922	0.317744
	SULF2	1.09986	3.84255	0.00501454	0.317744
	TPD52	1.0653	6.54151	0.00501637	0.317744
	THAP12	-0.891506	6.43077	0.0050168	0.317744
	TRIP13	-1.08564	4.90027	0.00502242	0.317769
	TMEM100	1.47357	1.56013	0.00503075	0.317792
	SKP2	-1.12869	6.08922	0.00507128	0.319619
	SLC6A13	4.38015	1.0756	0.00507273	0.319619
	CENPL	-0.945578	5.09512	0.00507836	0.319642
	PRDX3	-0.835462	7.60235	0.0050956	0.320308
	TPI1P1	-1.12431	0.353853	0.00513159	0.320994
	HCAR3	4.0148	-0.251617	0.0051615	0.32131
	LINC02005	2.33494	-0.869075	0.00516526	0.32131
	NCAPG	-1.01511	6.53964	0.00516833	0.32131
	CHST15	1.27065	0.903797	0.00517706	0.32131
	LINC00968	6.72223	-2.44513	0.00517822	0.32131
	CACYBP	-0.861754	7.0026	0.00518697	0.32131
	C9orf40	-1.02082	3.52145	0.00518759	0.32131
	NES	7.13423	-2.11912	0.00519781	0.32131
	WDR64	2.40935	-1.02894	0.00520171	0.32131
	GRIK4	2.09383	1.00157	0.00520414	0.32131
	ABHD4	1.9278	3.56076	0.00520534	0.32131
	PFN1	-0.775781	8.45925	0.00521012	0.32131
	SYT16	2.51207	0.467149	0.00521078	0.32131
	CABCOCO1	6.47738	-2.65087	0.00522214	0.321684
	PIGR	3.39084	-1.33397	0.00523326	0.321827
	MT-RNR2	0.936524	17.3377	0.00523508	0.321827
	STAT1	3.43068	7.75235	0.00524974	0.322166
	STMN2	3.14394	-1.56759	0.00525121	0.322166
	TTTY10	1.14377	4.50984	0.00526587	0.322739
	CFAP46	2.0038	-0.768043	0.00527991	0.32289
	TREM1	8.75309	-0.628184	0.00530222	0.32301
	RNU6-519P	-2.7749	-3.57072	0.00532366	0.32387
	LINC02341	2.21211	1.21019	0.00533455	0.32387
	NOL11	-0.848592	6.87716	0.00533769	0.32387
	SOSTDC1	3.81043	-1.85193	0.00534597	0.324028
	EPHB1	1.12742	5.41704	0.00535107	0.324028
	CEP55	-1.1556	5.44706	0.00536162	0.324028
	SHISA8	2.75111	-1.91192	0.00538424	0.32505
	RRM2	-0.981282	7.62348	0.00538929	0.32505
	TCF19	-1.0865	5.16747	0.00539854	0.325231
	LINC02631	1.62565	0.215774	0.005403	0.325231
	SLC22A2	3.85238	-1.79898	0.00545269	0.327279
	NRG2	1.84342	0.279201	0.0054626	0.327279
	COL4A5	6.83119	-2.33426	0.005464	0.327279
	LINC02154	3.04018	-0.457104	0.00547303	0.327496
	EHF	2.80726	-0.687349	0.00550121	0.328158
	MSH2	-0.937994	7.02857	0.00550627	0.328158
	TPRG1	2.68923	0.170511	0.00552718	0.328579
	H1-4	-1.05719	8.49326	0.00552902	0.328579
	HOXA11	-3.52103	-4.06767	0.00556672	0.33042
	RNF213-AS1	2.13709	-1.27906	0.0055709	0.33042
	FSD2	-0.965299	1.61971	0.00558211	0.330762
	C12orf42	2.63119	0.486253	0.0055907	0.330947
	DTYMK	-0.996409	5.94298	0.00560369	0.33117
	BUD13	-0.9924	4.68978	0.00560536	0.33117
	AAK1	1.05585	5.65394	0.00564021	0.332498
	LAMA3	2.11876	-0.508331	0.00565673	0.332498
	IBA57-DT	-1.40517	-0.96704	0.00567157	0.332498
	LINC00844	7.2944	-1.97958	0.00568722	0.332498
	LINC00589	3.98517	-1.68647	0.00569096	0.332498
	PTPRD	2.27541	0.741829	0.00570922	0.332498
	OLR1	2.43119	0.881611	0.0057223	0.332498
	PTPRQ	2.57577	0.778057	0.00572764	0.332498
	H3C10	-1.08415	7.55117	0.00572777	0.332498
	RAD51C	-0.982372	4.08007	0.00572812	0.332498
	AKAP6	1.52453	2.67913	0.00572836	0.332498
	HJURP	-1.05504	5.51538	0.00573665	0.332498
	ZNF608	1.37264	5.2302	0.00573858	0.332498
	PAPSS2	1.84074	-0.0609997	0.00573903	0.332498
	NXF3	-1.72161	-2.40913	0.00574154	0.332498
	CENPH	-0.989659	5.91672	0.00574773	0.332498
	CNTN6	6.54478	-2.58259	0.00574819	0.332498
	PDE10A	2.62567	-1.51542	0.0057484	0.332498
	LRRC34	-0.929942	3.14156	0.0057659	0.333192
	FAM27E3	-1.58979	-1.25329	0.00577294	0.333281
	RASGRF1	1.74369	2.73791	0.00578068	0.333411
	GRAMD1C	1.32708	2.22668	0.00579095	0.333686
	LINC01214	3.47892	-2.11705	0.00580521	0.334191
	EEF1AKMT2	3.56513	-2.03471	0.00582412	0.334707
	LINC01841	2.78754	-1.00263	0.00584513	0.335198
	FAM102B	-0.929978	4.15599	0.00584863	0.335198
	HMMR	-1.01524	5.618	0.00585316	0.335198
	SLC26A11	1.96593	1.69252	0.00586687	0.335512
	ZFP36	1.5562	3.62172	0.0058891	0.336466
	ARL14EPL	6.35899	-2.74924	0.00589908	0.336719
	LINC01505	1.25608	3.24936	0.0059193	0.337527
	ORM2	1.81158	-0.640963	0.00593844	0.337527
	EBF1	0.861918	8.41727	0.00594026	0.337527
	RAB31	-1.79141	-2.04196	0.00594648	0.337527
	GBP4	4.24464	2.83864	0.00595088	0.337527
	LUCAT1	2.19245	2.22419	0.00595121	0.337527
	NUP155	-0.817377	7.83781	0.00595584	0.337527
	SLC24A5	1.80781	-0.787378	0.00596329	0.337527
	DUSP12	-0.858982	5.04673	0.00597417	0.337827
	IGFL4	1.82009	-0.634474	0.00598823	0.338307
	ODF2	-0.897361	6.20424	0.00604113	0.340345
	LINC02227	1.44135	4.87151	0.0060844	0.341224
	IRF6	6.94325	-2.2454	0.00609273	0.341224
	PCGF6	-0.929905	4.84843	0.00609446	0.341224
	EXOSC8	-0.868239	5.53591	0.0061024	0.341224
	DPY19L1P1	1.26516	1.37223	0.00610523	0.341224
	MYBL2	-0.969809	7.80865	0.00610735	0.341224
	HNRNPF	-0.784568	8.03749	0.00613831	0.342639
	SLC14A2	2.11693	-0.848639	0.00616135	0.343106
	LINC01311	-1.10702	1.94644	0.00616366	0.343106
	SYNPR	2.25254	-1.46803	0.00617565	0.343459
	UTP20	-0.819931	7.08768	0.00621252	0.345015
	UBE2H	0.995194	6.29246	0.00622078	0.345015
	CACNA1A	2.54663	0.274288	0.00622595	0.345015
	CEP20	-0.831891	5.80784	0.0062302	0.345015
	LINC01619	1.09177	4.66115	0.00623206	0.345015
	KLRF2	3.40036	0.33926	0.00624009	0.345145
	PTPN6	2.66479	5.95058	0.00625409	0.345604
	SEMA3A	1.62665	-0.345901	0.00627121	0.346234
	PDGFB	6.29019	-2.81053	0.00628002	0.346371
	STAT4	7.58629	-1.64441	0.0062851	0.346371
	FAM189A1	3.72991	1.98482	0.00630483	0.347143
	EID2B	-0.956072	1.39709	0.00631074	0.347153
	NRG4	-1.19218	3.4012	0.00632283	0.347436
	ALPK2	3.09136	3.55196	0.00632732	0.347436
	MYBPC2	2.10893	-1.30288	0.00633783	0.347698
	KIAA1210	3.3961	-1.29876	0.00634453	0.347752
	FAM3C	1.17616	7.22682	0.0063688	0.348766
	HSPA5	1.46808	8.7392	0.00640825	0.35034
	SYN3	2.24089	-1.18687	0.00640907	0.35034
	H2AC13	-1.10387	7.2686	0.00642484	0.350885
	KSR1	1.2483	4.01384	0.00645736	0.352344
	DNM3	1.91571	2.84828	0.00646561	0.352451
	RAN	-0.818089	9.20041	0.00647472	0.352451
	CHAF1B	-1.09447	4.27325	0.00647851	0.352451
	CDCA4	-0.930148	5.30503	0.00648254	0.352451
	CNOT9	-0.866376	7.40354	0.00651101	0.352797
	CHST11	1.3172	6.93623	0.00651105	0.352797
	PDCD1	9.832	0.426027	0.00651217	0.352797
	CCNE2	-0.955115	4.73876	0.00653786	0.353242
	C2orf88	1.16252	2.819	0.0065513	0.353411
	NYAP2	3.53698	0.270535	0.00656308	0.353411
	BUB1	-0.887319	7.30196	0.00657155	0.353411
	LGR4	2.62669	-1.14643	0.00657522	0.353411
	EPAS1	2.34001	-1.39485	0.00657791	0.353411
	SYNPO2L	3.17127	0.126503	0.00658084	0.353411
	CALR4P	1.51351	0.94598	0.00658738	0.353411
	UNG	-1.32384	5.48163	0.00658757	0.353411
	EXOSC9	-0.916547	6.07479	0.00660504	0.354035
	DHX9	-0.789125	8.65768	0.00662295	0.35448
	MYLK3	1.33121	1.6097	0.00662818	0.35448
	MS4A13	3.00674	-1.70016	0.00663086	0.35448
	RGS22	2.24302	-1.47668	0.00668413	0.356385
	SAP30-DT	-1.0176	1.67331	0.00671993	0.357665
	UBE2E2	1.04387	8.33693	0.00674319	0.358442
	DHODH	-0.958863	4.86498	0.00674634	0.358442
	RPS16	0.896204	8.30453	0.00677285	0.35932
	CASP16P	-1.34136	-0.694657	0.00678534	0.359328
	CSRP3-AS1	-1.29923	0.625495	0.00679263	0.359328
	SETSIP	-1.24756	-0.436881	0.00679983	0.359396
	FGF14	2.93589	-0.316779	0.00680908	0.359401
	PCAT1	2.8933	0.81792	0.00681647	0.359401
	TENM4	2.88009	2.67286	0.00682317	0.359401
	ARHGEF28	1.87525	-0.728077	0.00682362	0.359401
	SYP	-1.1641	0.954904	0.00683689	0.35946
	SUMO2P17	-0.943123	2.32057	0.00684251	0.35946
	RNVU1-31	1.04333	6.05726	0.00686854	0.360208
	ARHGAP18	1.33197	4.60022	0.0068718	0.360208
	CLIC2	1.90107	3.10396	0.0068787	0.360208
	PBK	-1.11287	4.22822	0.0068805	0.360208
	H2BC7	-1.2204	5.84035	0.00689089	0.360441
	SLFN5	2.62744	4.18417	0.00691457	0.361169
	MYT1	1.59693	-0.277588	0.00691671	0.361169
	HEXA-AS1	-1.1846	-0.599033	0.00693945	0.361566
	STX11	1.4164	3.09656	0.00694219	0.361566
	PDE1B	1.15466	2.57277	0.00695096	0.361712
	MORN1	-0.921624	4.45853	0.00696631	0.362108
	BRME1	-1.11207	1.51097	0.0069705	0.362108
	ANKRD34C-AS1	7.82583	-1.54797	0.00700047	0.36309
	PIK3R5	1.38891	0.404893	0.00700137	0.36309
	TIMM21	-0.886664	4.98039	0.00701168	0.363314
	CFAP54	2.98115	3.78086	0.00703724	0.363896
	LINC01447	1.91802	-0.693285	0.00704062	0.363896
	IGSF9B	1.71737	-0.476212	0.0070469	0.363896
	TMTC4	-0.965595	5.33663	0.00706464	0.364502
	MAS1	6.32029	-2.80456	0.00707793	0.364877
	LINC01952	-1.25741	-0.106422	0.00712431	0.366645
	NALCN	3.56451	-2.04691	0.00715654	0.36768
	RNFT1P3	1.26792	1.19809	0.00717229	0.367944
	CFAP299	2.50334	2.82314	0.00718965	0.367944
	NFYB	-0.965396	4.64309	0.00719674	0.367944
	SIGLEC12	-3.20292	-4.00614	0.00719742	0.367944
	PDE1C	2.22559	-0.407796	0.00719834	0.367944
	AGAP1	2.18439	-1.01299	0.00720413	0.367944
	CD69	3.3839	5.80455	0.00721856	0.368371
	DKK3	2.6197	-1.50539	0.00726581	0.370471
	LTF	8.11777	-1.27384	0.00728403	0.371088
	SMARCD3	0.999447	4.53933	0.00730795	0.371994
	FRMPD2B	6.96053	-2.22739	0.00731479	0.37203
	GSN	1.79006	3.86256	0.00734845	0.372429
	ERI2	-0.936643	3.29319	0.00735477	0.372429
	RERE	0.870371	8.20604	0.00736009	0.372429
	SNRPE	-0.868304	6.73615	0.00736935	0.372429
	DNMT3L	6.15645	-2.90736	0.00736994	0.372429
	NOX3	2.66767	-0.559497	0.00737083	0.372429
	RAD1	-0.834844	5.97804	0.00738535	0.372429
	PRPS1	-0.856981	6.27969	0.00738627	0.372429
	YWHAQ	-0.773693	8.39043	0.00738863	0.372429
	CHODL-AS1	2.02895	1.49402	0.0074018	0.372429
	DPP10	1.60446	-0.0205718	0.00740732	0.372429
	RGMA	2.73423	-1.92958	0.00741187	0.372429
	POLE2	-1.07736	5.04403	0.00742793	0.372429
	ENTPD2	2.84494	-1.83653	0.00743201	0.372429
	IGLC2	-1.34143	3.72454	0.007443	0.372429
	CD83	1.18919	7.61194	0.00744927	0.372429
	TENT5C	1.58022	0.849307	0.00745152	0.372429
	ICMT	-0.818959	7.16446	0.00746019	0.372453
	SAE1	-0.866948	7.02549	0.00746429	0.372453
	SLC35F1	2.64204	-0.57862	0.00749136	0.373497
	MYT1L	3.68673	-1.92029	0.00750843	0.37356
	MCF2L2	1.83947	1.00317	0.00751109	0.37356
	SNRPD1	-0.86276	6.68516	0.00753928	0.374517
	CHEK1	-1.0391	6.18618	0.0075577	0.374517
	KCNS3	1.98105	-0.792655	0.00756635	0.374517
	POU6F2	3.40632	-1.32668	0.00756944	0.374517
	DNM1P38	-1.65019	-2.18292	0.00757854	0.374517
	FOXN3	1.18695	6.47257	0.00758736	0.374517
	TNFRSF8	1.51342	-0.179394	0.00758748	0.374517
	TRPM3	2.82451	-1.33137	0.0075913	0.374517
	EXOSC6	-0.860028	5.36056	0.00759206	0.374517
	BSN-DT	-1.17888	-0.524015	0.00761363	0.375276
	SLIT1	1.52778	0.803147	0.00762215	0.375391
	LINC00609	3.37658	-1.39556	0.00767325	0.377601
	USP2	1.36495	1.33775	0.00768195	0.377723
	PPP1R1B	-1.29126	-0.813167	0.00771142	0.378066
	KIF15	-1.05304	5.61908	0.00771466	0.378066
	MIR4453HG	-0.896902	2.78584	0.00772074	0.378066
	LINC01705	4.16786	-0.0981465	0.00772957	0.378066
	SORBS3	2.09696	-1.31839	0.00773879	0.378066
	PARP14	1.8062	0.508833	0.00775678	0.378404
	TNXB	3.12863	-1.60404	0.00776046	0.378404
	LMLN2	-2.03397	-2.92907	0.0077644	0.378404
	ZNF880	6.39512	-2.74748	0.00777825	0.378774
	SGO1-AS1	1.27126	3.0037	0.00779629	0.378854
	OTOF	6.95506	-2.27366	0.00779862	0.378854
	USP50	2.26872	-1.45468	0.00781465	0.379207
	HLA-G	2.1138	-1.29797	0.00784343	0.379924
	DCLRE1B	-1.01171	4.09514	0.00785037	0.379924
	PRB1	1.37185	1.56002	0.00785783	0.379924
	NEK10	1.28331	2.95971	0.00786214	0.379924
	NCKAP1	2.18804	0.787141	0.00786446	0.379924
	TIPIN	-0.930402	4.8734	0.00788611	0.380647
	DDX4	3.0416	-0.763628	0.00789197	0.380647
	MIPEPP3	-0.985288	0.933091	0.00790703	0.38107
	PRSS2	1.18411	1.39203	0.00793467	0.381796
	FHIT	0.921265	8.5556	0.00794346	0.381916
	PMEPA1	1.40386	1.11892	0.00795085	0.381968
	AFAP1	2.87237	-1.31265	0.00797961	0.382744
	ZNF462	2.81441	-0.958002	0.00806444	0.385379
	RPL13AP7	1.12396	3.35017	0.00807267	0.385379
	SLC44A5	1.70282	-0.607477	0.00807556	0.385379
	CDCA8	-1.00687	5.65344	0.00807902	0.385379
	CA1	1.48634	0.276238	0.00810171	0.386158
	RAD21	-0.737145	7.59482	0.00811841	0.386389
	DBF4B	-0.923414	4.01916	0.0081193	0.386389
	MARCHF11	6.67028	-2.47978	0.00812667	0.386437
	IGLJ3	-1.50055	-1.23721	0.00815662	0.38678
	SLC25A48	2.02683	-1.13751	0.00815901	0.38678
	ANP32E	-0.855149	6.77689	0.00816941	0.38678
	FCRL1	1.55192	3.36327	0.00817438	0.38678
	MARCHF4	6.30534	-2.81435	0.00817848	0.38678
	ASF1B	-1.03094	5.71499	0.0081785	0.38678
	SMPD1	1.51016	2.55989	0.00818583	0.386825
	GUSB	-0.898841	5.43945	0.00821053	0.38769
	PZP	1.31013	2.91876	0.00823169	0.388252
	ENY2	-0.816254	6.14026	0.00823523	0.388252
	ATXN1	2.08616	5.30526	0.00824274	0.388305
	CLEC1A	2.78318	-0.237596	0.00826319	0.38857
	C5AR1	2.06704	0.744725	0.00826566	0.38857
	MOXD1	2.46756	1.50721	0.00832148	0.3908
	LINC00868	6.43773	-2.65177	0.00834282	0.39146
	MT-ND4L	1.06404	5.21043	0.00835725	0.39146
	CERS3-AS1	6.4554	-2.71994	0.0083741	0.39146
	BLM	-1.02203	6.09246	0.00837723	0.39146
	MAT1A	2.17301	1.34982	0.00838029	0.39146
	ZBTB14	-0.894361	3.8139	0.00839343	0.39146
	TSC22D3	1.34723	4.5159	0.0084201	0.392395
	ASPHD1	2.63118	-2.01267	0.00842722	0.392425
	SUGCT	1.36446	3.922	0.00843555	0.392512
	LSM4	-0.829968	6.6634	0.00845122	0.39294
	CRB1	2.12287	-0.502809	0.00849284	0.394271
	TJP3	1.37435	1.18262	0.00851097	0.394719
	TAS1R3	1.39593	1.76953	0.00853504	0.394719
	HNRNPDL	-0.788325	7.9115	0.00854464	0.394719
	PDE1A	1.50434	1.24178	0.00854746	0.394719
	NTN1	1.16649	1.39734	0.00854972	0.394719
	ANKRD22	3.81372	0.511564	0.00855516	0.394719
	LINC02865	2.90574	-0.586914	0.00855561	0.394719
	SWT1	1.11206	3.66391	0.00855842	0.394719
	LNCOG	4.03686	-1.63239	0.00857757	0.394719
	DIAPH2-AS1	6.25421	-2.81998	0.00857952	0.394719
	SIGLEC11	-5.11553	-4.72868	0.00859792	0.394719
	NUDT11	1.95572	-1.19874	0.00861265	0.394719
	SSRP1	-0.928118	7.04359	0.00861878	0.394719
	ZNF610	2.85061	-1.84713	0.00862392	0.394719
	HSPA14	-0.873747	5.27628	0.00862584	0.394719
	NMRAL2P	3.99542	1.40161	0.00862994	0.394719
	DUSP2	0.996969	6.78128	0.00866437	0.395154
	DDIT4	2.1196	3.28739	0.00866939	0.395154
	KNTC1	-0.836551	7.37215	0.00867258	0.395154
	PRDM5	2.01293	-1.14901	0.00867659	0.395154
	SYNPO2	2.11028	1.60611	0.00868121	0.395154
	PIP	2.4518	-1.66574	0.00869328	0.395408
	HIRIP3	-1.03451	2.47074	0.00871433	0.395735
	RBMX	-0.775381	8.30802	0.00872635	0.395735
	TSHR	1.77132	0.137702	0.00873952	0.395735
	SP2-AS1	-1.03462	0.320564	0.00875097	0.395735
	EGF	2.56697	0.190459	0.00875382	0.395735
	CD93	-1.59022	-0.0438011	0.00875714	0.395735
	RERG	2.95204	-1.72166	0.00876193	0.395735
	EPS8L2	3.34	-2.22755	0.00876596	0.395735
	LSM5	-0.881698	5.46382	0.00877223	0.395735
	RNF213	1.43972	6.96545	0.00878098	0.395836
	GRPEL2-AS1	-1.35452	-0.252028	0.00879335	0.395986
	NPY6R	1.73416	-0.249754	0.00879737	0.395986
	PGK1	-0.720613	9.06715	0.00881106	0.396028
	DNAH7	1.27151	2.13493	0.00881136	0.396028
	HEXIM1	1.14672	2.98821	0.00882095	0.396046
	KNSTRN	-0.937028	5.85945	0.00883536	0.396046
	DSCAML1	1.40819	0.318784	0.00883935	0.396046
	CBFB	-0.744417	6.93595	0.00884827	0.396046
	SNRNP40	-0.833595	6.74982	0.00885092	0.396046
	CNNM3-DT	-1.31482	-0.0612134	0.00886156	0.39623
	TUBB	-0.760896	9.62534	0.00889009	0.396992
	ADAMTS2	1.62143	-0.562924	0.00889168	0.396992
	HOMER1	2.33131	1.88545	0.00890715	0.39739
	GLDC	2.09331	0.837879	0.00891529	0.397461
	CD6	2.09179	-1.07901	0.0089561	0.398695
	TIE1	2.81642	-0.964197	0.00899702	0.400222
	DLX2	3.00274	-1.68629	0.00901999	0.40095
	NR2C2AP	-1.04053	2.77612	0.00903108	0.401149
	TBC1D16	1.3499	0.800666	0.00905261	0.401266
	RNVU1-28	1.18432	1.36847	0.00906423	0.401266
	PTPRE	1.11544	4.04417	0.00908267	0.401677
	RIN2	3.85828	-1.78341	0.00909284	0.401833
	GABPB2	-0.89775	3.507	0.0091033	0.401843
	PLPP4	1.40647	0.0190317	0.00910629	0.401843
	LINC01221	3.23827	-1.48123	0.00912718	0.401914
	FOXM1	-1.01157	5.15191	0.00912751	0.401914
	PLBD1	1.3832	0.184083	0.00913666	0.401914
	TOX2	2.85312	-0.945928	0.00915144	0.401914
	EGR2	3.54026	1.80579	0.00915628	0.401914
	CTNND2	2.79984	-1.85922	0.00916856	0.401914
	BUB3	-0.738642	7.69892	0.00916888	0.401914
	TLCD2	6.36583	-2.75457	0.00918131	0.401914
	C4orf54	6.74027	-2.45129	0.009185	0.401914
	RIPOR3	1.25376	1.8584	0.00918509	0.401914
	EGR4	2.61555	-1.53691	0.0091874	0.401914
	SFXN2	-0.954504	5.09998	0.00920871	0.402556
	AQP3	6.1235	-2.94688	0.00923697	0.403137
	HDGF	-0.855608	8.2314	0.00924172	0.403137
	LINC02471	6.77588	-2.3854	0.00924471	0.403137
	HDAC9	1.95089	5.41688	0.00926059	0.403137
	CECR2	3.7107	-1.89856	0.0092685	0.403137
	ITK	3.0429	0.00595442	0.00929621	0.403763
	VPS37B	1.51336	0.046542	0.00934794	0.40557
	PTPRT	1.70671	2.59894	0.00935118	0.40557
	FAT1	1.53304	0.804768	0.00936909	0.405767
	MIR924HG	1.55327	-0.144799	0.00937854	0.405886
	IGF2R	1.02098	7.36575	0.00940589	0.40678
	LINC02085	2.28338	0.0407067	0.00943975	0.407953
	DIS3L	-0.892734	5.16698	0.00945115	0.408155
	ANO4	3.35049	-1.37293	0.00946528	0.408184
	SOCS3	5.62141	-0.178063	0.00947767	0.408429
	TUB	6.11112	-2.94686	0.00950266	0.408992
	IL2RB	2.84866	2.47032	0.00951827	0.409306
	PIK3C2G	3.30139	-2.26239	0.00952542	0.409323
	PTPRO	2.44419	2.26245	0.00953914	0.409623
	LY9	2.89858	2.24185	0.0095583	0.410155
	SRP9	-0.813264	7.42855	0.00958474	0.410771
	SKA1	-0.946954	4.58749	0.00958947	0.410771
	GNG2	1.06301	5.02588	0.00959296	0.410771
	FUT11	-0.909277	4.64835	0.00962462	0.41166
	DNAH12	1.64867	0.583118	0.00962729	0.41166
	ABCD1	1.18698	1.27826	0.00971185	0.414399
	LILRA1	6.65391	-2.52254	0.00978733	0.416875
	MB	5.04013	-0.678418	0.00979048	0.416875
	NUF2	-1.01652	5.66442	0.00981939	0.417595
	TMEM207	6.27234	-2.79142	0.00982116	0.417595
	CNTNAP2	1.88628	1.39383	0.00984142	0.418164
	IQCC	-1.0132	2.07435	0.0098715	0.41869
	UNC79	1.4001	2.94096	0.00989649	0.41869
	THEMIS2	1.26197	5.95437	0.00989776	0.41869
	GLYATL2	8.76276	-0.568853	0.00990133	0.41869
	NUP85	-0.862234	5.93547	0.00990749	0.41869
	IL4I1	3.30581	2.25485	0.00991632	0.41869
	MAN1C1	2.36432	-1.74182	0.00993015	0.41869
	PKM	-0.754525	10.4579	0.00993487	0.41869
	LMO2	2.36683	3.59545	0.00993639	0.41869
	CRISPLD2	6.16004	-2.9034	0.00993661	0.41869
	PLK4	-1.06626	5.11918	0.00995295	0.419088
	MRPL11	-0.886788	5.72202	0.0100025	0.420668
	LINC01107	4.57205	2.23478	0.0100281	0.420841
	GIMAP6	2.8284	-1.83284	0.0100285	0.420841
	E2F1	-1.06431	6.4117	0.0100307	0.420841
	SMPDL3A	2.10331	2.38248	0.0100428	0.420841
	LINC00536	6.94019	-2.29801	0.0100431	0.420841
	LINC01121	7.54743	-1.81626	0.0100768	0.421958
	MIR222HG	2.48705	1.37174	0.0100917	0.42227
	GBP1P1	2.01286	0.0975048	0.0101139	0.42227
	PRAME	2.16708	-1.24865	0.0101161	0.42227
	NRXN1	2.79856	0.53295	0.0101317	0.42227
	TCP11L2	1.46154	3.26576	0.0101347	0.42227
	RIMS4	2.8871	-1.79161	0.0101368	0.42227
	HSPB11	-0.845757	4.72732	0.0101399	0.42227
	CDK6-AS1	1.78102	-0.672334	0.0101485	0.422341
	CKS2	-0.836476	6.61409	0.010162	0.422449
	SHE	2.67485	-1.97708	0.0101651	0.422449
	FBXO6	-1.04957	0.735987	0.0101953	0.423307
	WDR54	-0.936251	4.65688	0.0101997	0.423307
	C14orf132	1.28639	0.982886	0.0102322	0.424366
	KIF20B	-0.927795	6.49462	0.0102442	0.424574
	MAP7D2	1.30322	5.16366	0.0102547	0.424721
	ANO7	1.79201	-0.960078	0.0102716	0.425128
	TMEM209	-0.925605	4.16812	0.0103295	0.427235
	LINC01991	-0.986779	4.57793	0.0103467	0.427656
	TMEM132D	2.10467	-1.0781	0.010364	0.42791
	FAM43A	1.43039	0.226324	0.010367	0.42791
	ANO5	2.31167	-1.14908	0.010377	0.428034
	MAP1LC3B	1.14236	4.60279	0.0104039	0.428851
	ACER1	6.28525	-2.79816	0.0104298	0.429627
	RP1	4.07074	-1.61058	0.010443	0.429661
	DNAJC9-AS1	-0.991817	0.793711	0.0104448	0.429661
	CENPM	-0.966985	5.43186	0.0104654	0.430215
	PTPRJ	0.882567	6.10766	0.0104836	0.430672
	HSPD1	-0.734656	9.9406	0.010529	0.431846
	MRPL13	-0.811941	5.81593	0.0105414	0.431846
	ESCO2	-1.05274	4.47356	0.0105422	0.431846
	COL26A1	2.508	-1.62099	0.0105478	0.431846
	ATP10A	3.59301	-2.03468	0.0105565	0.431914
	SAP30	-0.843895	4.15444	0.0105754	0.432392
	TRIM71	6.55128	-2.61207	0.0105858	0.432526
	LINC01364	1.73674	-0.34629	0.0105978	0.432727
	SPX	4.70908	-1.05245	0.0106203	0.433233
	CCDC58	-0.888157	5.20524	0.0106245	0.433233
	NIPSNAP2	-0.81745	5.74356	0.0106494	0.433812
	COL11A1	6.28674	-2.80615	0.0106535	0.433812
	SNRPG	-0.840955	5.99094	0.0106625	0.433812
	ITGAD	3.61963	-1.97625	0.0106673	0.433812
	CAMP	1.18713	1.41665	0.0106801	0.434045
	MRPL9	-0.871209	3.98183	0.0107012	0.434062
	LINC01852	7.24786	-2.05827	0.010702	0.434062
	DNAJC8	-0.759035	7.22914	0.0107135	0.434236
	ASB2	2.18432	3.76106	0.0107441	0.434878
	PKD2L2	1.10121	3.41035	0.0107508	0.434878
	SERPINB9P1	1.23375	4.92574	0.0107595	0.434887
	H4C13	-1.23552	5.31194	0.0107717	0.434887
	PRKRA	-0.858448	5.01416	0.0107725	0.434887
	MMRN1	2.3629	-0.279686	0.0107913	0.435138
	PNRC2	-0.737555	7.40757	0.0107951	0.435138
	RFX6	6.63522	-2.51383	0.0108075	0.435138
	KLHDC7B	6.18417	-2.9076	0.0108158	0.435187
	CALCOCO1	1.35803	4.11701	0.0108702	0.436381
	NDC80	-0.94932	5.72188	0.0108731	0.436381
	CNNM2	0.952917	4.36212	0.0108743	0.436381
	CCDC26	1.83397	3.57268	0.0109088	0.437259
	RAET1K	-1.01433	1.35139	0.0109106	0.437259
	LINC01480	3.19055	1.37763	0.0109454	0.438077
	CNTN5	1.44273	2.02969	0.0109565	0.438232
	TAGLN2	-0.768088	8.00412	0.0109822	0.438503
	LINC01010	2.77016	0.364055	0.0109907	0.438503
	TMEM68	-0.841112	4.44944	0.0110044	0.438503
	MYBPH	4.72746	-1.00196	0.0110135	0.438503
	TRMT112	-0.843138	5.65605	0.0110207	0.438503
	GABPB1	-0.83693	5.07085	0.0110211	0.438503
	LINC02392	6.8125	-2.35585	0.0110494	0.439053
	CYTH4	1.61792	4.35876	0.0110628	0.439243
	BMPR1B	1.52996	-0.163243	0.0110729	0.439243
	SMS	-0.878645	6.45387	0.0110759	0.439243
	FBXO5	-0.965269	5.5501	0.0110933	0.439451
	ZNF259P1	2.26758	-1.461	0.0111029	0.439451
	LINC00862	1.8773	-0.326709	0.0111361	0.440193
	LINC02525	6.08102	-2.97188	0.011147	0.440337
	PAH	6.22709	-2.86654	0.0111621	0.440646
	LHFPL3-AS2	2.47529	-0.328738	0.011183	0.440937
	GIMAP2	2.57765	-0.0837665	0.0111908	0.440937
	THOC6	-0.910218	3.66735	0.0111913	0.440937
	LMNB1	-0.83178	7.21818	0.0112545	0.442851
	ACYP1	-0.945451	3.60322	0.0112701	0.443179
	RAPGEF4	1.4849	0.885103	0.0112878	0.443587
	LIPH	3.55382	-2.05227	0.0113054	0.443993
	MAP3K19	1.28797	0.315221	0.0113656	0.445778
	PPP1R8	-0.766234	6.76648	0.0113799	0.446052
	DNAI1	1.50217	-0.272756	0.0113949	0.446061
	H1-3	-1.01548	5.26663	0.011409	0.446327
	RACGAP1	-0.854314	6.5512	0.0114443	0.447353
	MT-CO2	0.812909	8.62977	0.0114555	0.447353
	DNAJC9	-0.979663	4.31083	0.0114623	0.447353
	SLC37A4	-0.937256	3.97037	0.0114647	0.447353
	MLH1	-0.754049	6.8878	0.011505	0.447508
	MECOM	1.53223	0.317985	0.0115125	0.447508
	CENPU	-0.94252	5.7452	0.011523	0.447508
	TFAM	-0.77009	6.9483	0.0115345	0.447508
	POLH	-0.813994	4.84802	0.0115386	0.447508
	CD2	3.40907	-2.1707	0.0115425	0.447508
	YEATS4	-0.893725	4.94329	0.0116032	0.449291
	CENPQ	-0.948931	3.63966	0.011635	0.449706
	TMEM236	2.24903	-1.83713	0.0116362	0.449706
	LINC01483	4.16337	-1.5382	0.0116669	0.450559
	AK6	-0.840972	4.69877	0.0116867	0.450559
	LINC00909	-0.835065	3.64582	0.0116954	0.450559
	ATP6V0A1	1.16474	5.21798	0.0117049	0.450639
	TMEM273	1.86143	0.0547725	0.0117696	0.452554
	TLL2	1.86887	-0.460126	0.0117997	0.45334
	CX3CR1	2.746	-0.747035	0.0118201	0.45334
	PGM2	-0.84763	5.81393	0.0118267	0.45334
	CSPG4P13	6.80499	-2.40107	0.0118291	0.45334
	PRELID2	6.86608	-2.2894	0.0118369	0.45334
	RPLP0P2	2.89269	-0.151138	0.0118443	0.45334
	LINC02791	1.92367	-0.404059	0.0118498	0.45334
	ESR1	1.69919	2.12448	0.0118588	0.453401
	H2AC6	-0.823258	6.73203	0.0119011	0.454176
	H3-3A-DT	-0.995263	0.349208	0.0119019	0.454176
	LILRB1-AS1	1.93538	-0.535423	0.0119083	0.454176
	DPP6	1.855	-0.602383	0.0119733	0.455765
	SYT17	1.38188	2.87947	0.0120074	0.456779
	LINC00431	6.61758	-2.55985	0.0120282	0.457282
	MORC2-AS1	1.91485	-1.2348	0.0120468	0.457705
	MIR137HG	2.97016	-0.811594	0.0120587	0.457868
	LINC02006	1.40802	5.20189	0.0120735	0.458143
	ZNF525	-0.841107	4.8462	0.0121337	0.459807
	PCDH7	6.81199	-2.38915	0.0121401	0.459807
	GLOD4	-0.797159	5.6633	0.0121637	0.460248
	GMDS-DT	0.921207	5.51185	0.0121732	0.460248
	TOPBP1	-0.789223	7.42491	0.0121838	0.460248
	POU2F3	2.18953	-0.79141	0.0121993	0.460248
	ARHGAP11A	-1.00892	3.52053	0.0122108	0.460248
	RDX	2.54139	0.68331	0.0122281	0.460248
	GPR137B	1.14313	4.29139	0.0122303	0.460248
	LPAR3	2.5112	-1.62268	0.0122381	0.460248
	PRB3	1.74584	-0.84196	0.0122385	0.460248
	NEK2	-0.981392	5.05904	0.012243	0.460248
	PLAGL1	1.42273	2.59746	0.0122586	0.460248
	CDHR2	-1.00628	1.71918	0.0122625	0.460248
	PLCB1	1.49209	2.33437	0.0122701	0.460248
	NUP205	-0.763533	7.99231	0.0122809	0.460248
	PREX2	2.23304	-1.20474	0.0122821	0.460248
	FTX	0.830163	7.1737	0.0122999	0.460248
	MAP3K14-AS1	-1.20839	-1.16093	0.0123034	0.460248
	FA2H	3.53225	-2.03549	0.0123351	0.461026
	CPNE8	-1.39502	-0.828803	0.0123422	0.461026
	OPTN	1.70404	2.28572	0.012347	0.461026
	FKBP7	-0.846576	3.09984	0.0123778	0.461891
	CLDN23	1.90272	-0.872818	0.0123936	0.462197
	LINC01732	1.35842	-0.0236046	0.01241	0.462523
	PDCD4	0.982225	7.27529	0.0124318	0.462768
	WNT10B	3.4137	-2.17812	0.0124432	0.462843
	DBN1	1.41553	-0.111754	0.0124533	0.462843
	ITPR2	0.982948	6.8153	0.0124567	0.462843
	RN7SKP203	0.887357	6.5872	0.0125378	0.465496
	PKIA-AS1	2.6484	-1.99506	0.0125434	0.465496
	LZTS1	3.24736	-2.30536	0.0125987	0.466974
	PITHD1	-0.807761	6.38911	0.0126263	0.467714
	LINC02805	-1.10099	1.44178	0.0126763	0.469066
	FAM162A	-0.798647	6.21002	0.0126783	0.469066
	IGHV1-3	1.76368	2.81808	0.0127076	0.469579
	C4orf46	-0.878529	4.61538	0.0127549	0.470289
	FH	-0.771653	7.26051	0.0127656	0.470289
	CIP2A	-0.89772	6.33594	0.0127769	0.47042
	SLC25A20	0.994501	5.15153	0.01279	0.470616
	SYCP2L	2.33361	-1.76439	0.0128262	0.471551
	TRPM6	2.62609	-2.00843	0.012831	0.471551
	GTF2H3	-0.76356	6.08705	0.0128848	0.473244
	COL18A1	1.65655	-0.923422	0.0129086	0.473831
	ARNT2	3.79762	-1.84255	0.012922	0.474036
	CDC7	-0.943265	5.4661	0.0129556	0.474418
	ZNF85	-0.877014	3.38513	0.0129664	0.474418
	EIF4G2	-0.688284	8.17495	0.0129669	0.474418
	SLC47A1	3.23701	-2.31277	0.0129835	0.474418
	LINC01440	2.775	-1.90932	0.0129859	0.474418
	THA1P	-1.17998	-0.774373	0.0129872	0.474418
	CFAP99	1.94392	-1.44813	0.0130009	0.474634
	CDK14	0.841088	9.75061	0.013046	0.475104
	ADPRM	-1.65524	-1.97084	0.013046	0.475104
	CHCHD4	-0.848752	4.6004	0.0130529	0.475104
	RPS3AP18	1.59243	-0.585411	0.013074	0.475108
	STK31	6.44239	-2.66756	0.013074	0.475108
	LDB2	6.34047	-2.75826	0.0130791	0.475108
	MICAL2	1.71071	-0.871463	0.0130843	0.475108
	OR5B21	2.97071	-1.74647	0.0131054	0.475299
	IQCM	2.77884	-1.89905	0.0131098	0.475299
	LINC02458	2.96734	-1.72462	0.0131131	0.475299
	ASTE1	-0.896154	3.35101	0.013141	0.475805
	NUTM1	-1.28171	-1.31691	0.0131428	0.475805
	SLC6A20	2.42812	-1.70359	0.0131592	0.476117
	CCDC187	1.37309	0.286665	0.0132056	0.47713
	NUDT15	-0.86174	4.99575	0.0132123	0.47713
	COL9A3	2.03005	-1.37122	0.0132133	0.47713
	PARP9	1.73102	5.4438	0.0132187	0.47713
	TMEM135	0.807677	7.07828	0.0132528	0.477795
	GRIP1	1.24324	1.44384	0.013272	0.47805
	CYP4Z2P	6.41912	-2.68871	0.0132757	0.47805
	MYOZ2	2.49336	-0.978012	0.0132865	0.478082
	DNAH10	1.98408	-0.356398	0.0132923	0.478082
	LINC01825	2.79703	-1.86744	0.0133011	0.478113
	LINC00378	1.63531	0.227682	0.013343	0.478968
	CDKN3	-0.942435	5.54809	0.0133485	0.478968
	TBC1D17	1.14916	3.36187	0.0133788	0.479771
	KIF6	2.07049	-0.277952	0.0133991	0.480213
	CLCN1	3.23335	-0.974413	0.0134173	0.480371
	CETN3	-0.837246	3.97358	0.0134222	0.480371
	GLB1L2	3.38221	-2.20813	0.0134272	0.480371
	KCNH1	1.86561	-0.0387776	0.0134755	0.481658
	C1orf127	6.66971	-2.54525	0.0134873	0.481658
	FAAP24	-0.886442	2.56679	0.0134993	0.481658
	TTK	-0.965548	6.25215	0.0135	0.481658
	TPTEP1	1.65901	-1.07655	0.0135085	0.481658
	GLI2	4.86809	-0.88767	0.0135132	0.481658
	RCC1	-0.819075	7.61584	0.0135264	0.481658
	KLRD1	1.92468	-0.421169	0.0135267	0.481658
	ATP9A	2.64895	0.134316	0.013566	0.482493
	ZNF541	1.5114	0.301779	0.013566	0.482493
	MS4A15	2.39004	-0.809698	0.0135895	0.483044
	C11orf42	-1.04331	0.128479	0.0136145	0.483352
	TXNDC17	-0.797424	5.44122	0.0136215	0.483352
	TRO	1.89162	-1.05047	0.0136221	0.483352
	IL1RN	4.52375	0.640585	0.0136341	0.483498
	KCNS1	1.1636	1.48068	0.0136682	0.484201
	LINC02842	3.61629	3.66489	0.0136699	0.484201
	MASTL	-0.826743	5.63212	0.0137003	0.484661
	MSC-AS1	2.12829	1.31239	0.013719	0.484661
	LINC00423	6.2747	-2.81207	0.013724	0.484661
	ADAMTS20	3.2628	-1.4583	0.0137298	0.484661
	LINC02201	1.26963	0.441698	0.0137468	0.484661
	SMC3	-0.755891	6.62663	0.0137503	0.484661
	CTNNA2	2.20306	-0.584496	0.0137565	0.484661
	AURKB	-0.936848	5.77537	0.0137596	0.484661
	PRF1	2.27833	1.32322	0.0137889	0.485016
	THUMPD3-AS1	-0.771873	5.3746	0.0138522	0.48668
	COPS3	-0.892922	6.77367	0.0138606	0.486694
	HGF	2.22813	0.204816	0.0139269	0.488175
	RN7SL3	0.96365	9.33893	0.0139517	0.488611
	APOL4	3.06738	0.773324	0.0139647	0.488611
	CDCP1	3.18461	-1.01675	0.0139663	0.488611
	ITGA2B	2.23511	-1.8466	0.0139796	0.488611
	DOCK4	0.888998	5.77191	0.0140104	0.489314
	DBR1	-0.874633	4.07556	0.0140159	0.489314
	NRM	-1.06175	3.15937	0.0140428	0.489817
	OR9Q1	2.3789	-1.0686	0.0140464	0.489817
	NUP37	-0.798388	5.27108	0.0141177	0.491149
	ARID3A	1.13319	4.21412	0.0141231	0.491149
	CCNB2	-0.89943	5.73335	0.0141251	0.491149
	H2AZ2	-0.767946	7.30817	0.0141875	0.492128
	ODAPH	1.56657	-0.0508601	0.0141939	0.492128
	PALMD	2.29573	-0.682679	0.0141969	0.492128
	RAD51	-0.962471	4.87957	0.0142134	0.492214
	RBX1	-0.778994	6.02903	0.0142306	0.492214
	LINC01811	2.40402	0.262732	0.0142369	0.492214
	MT-ATP6	0.893328	6.00466	0.0142565	0.492613
	CD200R1L	3.26679	-0.948856	0.0142733	0.492767
	RASEF	3.23686	-2.31469	0.0142812	0.492767
	DELEC1	1.2069	1.6567	0.0142935	0.492767
	PLCL1	1.73761	0.773064	0.0143024	0.492795
	CLCA4-AS1	1.48907	3.11368	0.014333	0.493251
	GAPDHS	-1.05209	0.477603	0.01434	0.493251
	DCLK2	3.59099	-2.00538	0.0143484	0.49326
	RPA2	-0.761187	6.91224	0.0143798	0.493682
	FANCG	-0.874184	4.12503	0.0143848	0.493682
	LINC00504	2.70517	1.28869	0.0143851	0.493682
	ANKRD7	1.05648	2.39588	0.0144099	0.494253
	ESYT3	1.46323	0.255749	0.0144907	0.496735
	FNDC3B	0.953088	6.54216	0.0144986	0.496735
	CD34	3.37799	-2.20285	0.014536	0.497247
	CCL23	6.55265	-2.68239	0.0145361	0.497247
	MAP1B	1.29457	0.635263	0.0145381	0.497247
	ABCA7	1.11726	4.5303	0.0145706	0.497832
	POLN	2.20932	-1.23052	0.0145893	0.497832
	WDR5	-0.790651	6.03909	0.0146092	0.497832
	PLA2G4C	1.41172	1.09456	0.0146122	0.497832
	ZNF321P	-1.12047	0.905891	0.014618	0.497832
	ZSWIM6	1.17891	4.44596	0.0146202	0.497832
	NDUFB9P1	-2.35634	-3.78198	0.0146218	0.497832
	BCO2	1.0701	1.47834	0.0146261	0.497832
	ATP6V1C2	-0.855537	1.69457	0.0146356	0.497832
	KIAA2012	-1.06437	-0.406716	0.0146373	0.497832
	LINC01685	2.78841	-1.88637	0.0146467	0.497871
	MTBP	-0.914067	5.18807	0.0146924	0.498869
	ITGB3BP	-0.853712	5.37608	0.0147226	0.498996
	HHLA2	2.2026	-0.979101	0.0147254	0.498996
	SRGAP3	1.41405	0.965807	0.0147437	0.498996
	C8orf88	2.33688	-0.675513	0.0147533	0.498996
	ARPP19	-0.697627	7.7571	0.0147561	0.498996
	A2M-AS1	1.22039	0.609218	0.0147606	0.498996
	CDC20	-0.867422	6.22126	0.0147699	0.498996
	ERVH48-1	2.07713	-1.62177	0.0147783	0.498996
	ISG15	1.22663	4.61408	0.0147784	0.498996
	MOV10L1	2.62675	-2.01814	0.0148014	0.499494
	PSMD10	-0.762886	5.05511	0.0148128	0.4996
	HPYR1	6.19762	-2.88231	0.0148264	0.499781
	CD274	1.38619	2.28087	0.0148443	0.499948
	SLC10A2	2.03857	-1.37562	0.0148478	0.499948
	ZKSCAN2-DT	-0.948276	1.09748	0.0149065	0.501374
	NRAS	-0.748499	6.64629	0.0149111	0.501374
	TOP2A	-0.898322	8.43644	0.014915	0.501374
	NR4A1	1.2978	1.17062	0.0149323	0.501547
	ZNF250	-0.8085	4.24755	0.0149366	0.501547
	PRIM1	-0.909483	3.4957	0.0149544	0.501785
	ZNF804B	1.67968	0.503377	0.0149603	0.501785
	ALDH18A1	-0.708727	7.76155	0.0149821	0.502239
	SUV39H1	-1.03623	-0.364135	0.0149923	0.502305
	SERPINE1	3.26364	-0.594816	0.0150033	0.502396
	LINC01090	3.07543	-1.61769	0.0150128	0.502436
	TCOF1	-0.804901	6.99592	0.0150247	0.502555
	NFAT5	0.934586	6.75085	0.0150489	0.502577
	KCNQ3	3.52065	-1.25778	0.015051	0.502577
	RGS6	2.45543	-0.548768	0.0150513	0.502577
	PLAT	-1.22876	-1.07219	0.015062	0.502577
	FARP1	1.5308	-0.246537	0.01512	0.5038
	ING5	-0.811317	5.59154	0.0151507	0.504087
	PLA2G2D	2.11811	-1.29127	0.0151513	0.504087
	SP140L	1.26414	5.06549	0.0151535	0.504087
	PSMG1	-0.801472	6.52797	0.015165	0.504191
	JPT2	-0.789531	6.45019	0.0151953	0.504434
	SLBP	-0.714363	7.11063	0.0152169	0.504505
	TMEM252-DT	1.75488	-0.226554	0.0152288	0.504505
	ZAP70	1.47431	-0.214304	0.0152341	0.504505
	ZYX	1.16155	2.85025	0.0152409	0.504505
	ZFR2	3.54946	-2.06788	0.0152839	0.505506
	CES4A	1.33978	1.34092	0.0152967	0.505506
	LINC02463	3.78267	-1.88743	0.0153048	0.505506
	PLCXD1	-0.863835	5.52102	0.0153295	0.505506
	GPHN	1.26088	0.341252	0.0153374	0.505506
	IGKV1-22	1.96285	-0.381849	0.0153392	0.505506
	SLC44A4	-1.2263	-1.0699	0.0153449	0.505506
	LAMC1	0.815005	6.71225	0.0153598	0.505506
	GGH	-0.934002	5.05964	0.0153607	0.505506
	HDAC11	1.18295	0.613921	0.0153628	0.505506
	CFAP73	-1.58304	0.372338	0.015373	0.505567
	INIP	-0.749261	5.53284	0.0154014	0.506068
	PROZ	-1.10139	-0.566461	0.0154099	0.506068
	XRCC5	-0.683385	9.12929	0.0154132	0.506068
	KIF14	-0.967913	5.62594	0.0154373	0.506479
	SULT1B1	5.95233	-3.06476	0.0154425	0.506479
	NPM1	-0.695561	10.7587	0.015454	0.506583
	CIRBP	-0.802493	6.85835	0.0154721	0.506871
	BOC	1.64167	-0.933954	0.0154822	0.506871
	PDE6H	2.7898	-1.8663	0.0154878	0.506871
	NREP	-1.00716	4.09427	0.0155321	0.507725
	YPEL5	1.33048	5.32857	0.015539	0.507725
	SEMA5A	3.28552	-2.27616	0.0155698	0.508458
	SLC2A3	2.50392	4.37995	0.0155836	0.508633
	SCEL	-1.27448	-0.887322	0.0156183	0.50927
	MYO15A	1.38699	-0.211996	0.0156199	0.50927
	ELAPOR2	1.10803	3.20955	0.0156322	0.5094
	NDUFAF8	-0.811838	5.2509	0.0156635	0.50975
	KCNN4	1.50897	2.40621	0.0156821	0.50975
	COX20	-0.814375	3.56121	0.015689	0.50975
	SULF1	6.33344	-2.78262	0.0157018	0.50975
	ST8SIA5	1.4646	-0.700173	0.0157296	0.510378
	VASH2	1.84081	1.79717	0.0157597	0.510861
	CD200R1L-AS1	3.49037	-0.779166	0.0157697	0.510861
	MRPL51	-0.773846	6.86299	0.0157801	0.510925
	PCDHGA1	1.6584	-0.91974	0.0158076	0.511182
	MIR22HG	1.83639	3.76206	0.0158143	0.511182
	AMD1	-0.71328	8.14691	0.0158168	0.511182
	SLC22A1	1.54645	0.329663	0.0158217	0.511182
	BNIP5	1.40144	-0.0540405	0.0158484	0.511593
	NT5E	1.66185	0.697356	0.0158513	0.511593
	RIBC1	-1.08256	-0.31052	0.0158794	0.511653
	U2SURP	-0.678432	8.19074	0.015883	0.511653
	IL13RA1	2.41008	-1.01075	0.015893	0.511653
	PPIAP67	-1.71514	-2.6172	0.0158947	0.511653
	ABCC8	6.39125	-2.7555	0.0159063	0.511653
	CD300C	2.84941	-1.31507	0.0159088	0.511653
	ADCK2	-0.781428	3.74497	0.01592	0.511653
	MAFF	2.24816	0.637899	0.015922	0.511653
	KCND2	1.81332	1.52675	0.0159291	0.511653
	MCM6	-0.754123	7.55899	0.0159381	0.511658
	TBC1D32	0.832405	6.91	0.0159461	0.511658
	KNOP1	-1.28202	-1.24225	0.0159569	0.511733
	DCDC2	2.06379	-1.63247	0.0159777	0.511904
	OR5AN1	3.45006	-2.15906	0.0159791	0.511904
	KPNA2	-0.729007	7.93825	0.0160051	0.512407
	RELN	2.87113	-1.81523	0.0160186	0.512407
	LINC01126	-1.00257	0.627026	0.0160317	0.512407
	STAT2	1.34103	6.0813	0.0160341	0.512407
	PUS3	-1.08341	-0.227475	0.0160545	0.512654
	CD200	-1.13645	0.00310439	0.0160616	0.512654
	BRI3BP	-0.729389	7.05976	0.016076	0.512821
	ABCA10	1.3845	1.27523	0.0160943	0.512821
	CYP3A4	3.46736	-0.739351	0.016098	0.512821
	IGSF3	1.74712	-0.997806	0.0161091	0.512821
	FAM216A	-0.805385	5.8002	0.0161266	0.512966
	BMP10	6.30185	-2.77691	0.0161531	0.512966
	RN7SKP185	-2.98843	-4.08481	0.0161689	0.512966
	KIF24	-0.945868	4.59131	0.0161699	0.512966
	SLC1A2	1.16157	1.49897	0.0161758	0.512966
	SPRED1	1.39113	6.24286	0.0161883	0.512966
	ZNF738	-0.815135	3.6656	0.0161897	0.512966
	POGK	-0.745709	6.31283	0.0162027	0.513107
	FCRLB	1.76154	2.75288	0.0162349	0.51386
	RCCD1	-0.869213	4.31046	0.0162461	0.513881
	SCAND1	0.939863	3.65718	0.0162525	0.513881
	BIN2	1.91363	2.33858	0.016276	0.514086
	PRR5L	1.80483	0.682848	0.0163437	0.515928
	RBM8A	-0.782943	5.08712	0.0163513	0.515928
	PKD2L1	1.76318	-1.16515	0.0163756	0.516158
	PINCR	1.43525	-0.249859	0.0164048	0.516809
	NASP	-0.802742	7.09296	0.0165183	0.519846
	AMBP	1.97465	-0.136359	0.0165354	0.519992
	NAE1	-0.744658	7.14187	0.0165403	0.519992
	HPF1	-0.84078	2.92047	0.0165619	0.519992
	FABP5P10	-2.14532	-3.35153	0.0165687	0.519992
	TPRKB	-0.782688	4.01154	0.0165729	0.519992
	MZT1	-0.740858	6.13449	0.0165845	0.520042
	PLEC	0.877195	6.02437	0.0166132	0.520674
	COMMD2	-0.786163	4.89276	0.0166293	0.520908
	FREM1	5.99563	-3.04874	0.0166453	0.521142
	PIF1	-0.865493	4.90714	0.0166692	0.52149
	ANKRD40CL	2.33674	-1.78077	0.0166736	0.52149
	HLF	2.67481	-1.96962	0.0166905	0.521747
	GRID1	1.9256	0.558547	0.0167069	0.521991
	QPCT	2.93617	-0.309059	0.0167404	0.522515
	SNHG21	-0.845197	1.83814	0.0167409	0.522515
	TMEM106C	-0.765602	5.93383	0.0167849	0.52335
	RPP38	-0.837291	2.5155	0.0168042	0.523415
	TMEM256-PLSCR3	-0.977005	1.21229	0.0168425	0.524068
	BBS9	0.942806	4.80513	0.0168697	0.524111
	LINC02562	7.44573	-1.91288	0.0169136	0.525204
	MIR4482	-1.19797	-1.05045	0.0169461	0.525419
	PHF7	-0.793644	3.53669	0.0169706	0.525419
	ZFYVE28	1.03495	2.03206	0.0169732	0.525419
	LINC02511	6.28067	-2.83117	0.0169818	0.525419
	LINC00221	1.59039	-0.836685	0.016982	0.525419
	PNPLA3	-0.909513	0.667326	0.0169973	0.525419
	RFWD3	-0.756475	6.96629	0.0170018	0.525419
	TUBB2A	1.02279	3.00801	0.0170071	0.525419
	KIFC1	-0.874862	5.50373	0.0170414	0.52578
	FAM13C	3.56425	-2.05411	0.0170544	0.52578
	TSN	-0.717082	6.78467	0.0170573	0.52578
	DIXDC1	-0.92435	1.48374	0.0170636	0.52578
	CASKP1	1.77318	-1.35676	0.0170708	0.52578
	YWHAZP4	5.94113	-3.07142	0.0171025	0.526491
	SERPINE3	1.48706	0.722294	0.0172168	0.529472
	SRSF6	1.49006	0.997983	0.017229	0.529544
	ZBTB32	1.0393	4.48708	0.0172366	0.529544
	GPR155	0.921166	3.71434	0.017258	0.529664
	LINC01018	-1.31198	-1.09188	0.017258	0.529664
	LRP1B	2.20033	-0.424028	0.017285	0.529995
	SHOC1	1.07474	1.29478	0.0172863	0.529995
	SPRY4-AS1	1.92851	-1.22479	0.0172955	0.530012
	KIF23	-0.861658	6.56989	0.017313	0.530279
	ESPL1	-0.889847	6.03349	0.0173367	0.53062
	LINC01191	1.18388	1.43486	0.0173457	0.53062
	JAKMIP2	0.97083	4.78238	0.0173778	0.531031
	NOP56P1	-0.964627	1.57916	0.0173813	0.531031
	DAPL1	3.22144	-2.33889	0.0174255	0.532047
	RBM47	2.43374	0.0539409	0.0174321	0.532047
	SLC7A5P1	1.1701	1.94213	0.0174553	0.532488
	MYLK	1.52398	-0.170976	0.0175123	0.533942
	MMRN2	1.38628	0.00236459	0.0175206	0.533942
	B4GALT6	1.41197	-0.746108	0.0175472	0.534486
	RIMBP2	1.88399	-0.320273	0.0175626	0.534686
	DTL	-0.921224	6.08709	0.0175845	0.535083
	TAFA5	3.56255	-2.06066	0.0176742	0.537005
	ATP8B2	1.01192	1.9171	0.0176943	0.537146
	HROB	-0.920497	2.85386	0.0177009	0.537146
	SNRPF	-0.867731	5.85758	0.0177731	0.538613
	SMILR	3.42093	-2.17705	0.0177804	0.538613
	KLRK1-AS1	2.58532	-1.2096	0.0177916	0.538662
	MS4A4A	2.01851	-1.38058	0.0177997	0.538662
	TLCD5	5.93609	-3.08115	0.017839	0.539355
	KCNH8	1.32928	0.248882	0.0178513	0.539355
	PLVAP	3.79957	-1.86823	0.0178616	0.539355
	DCHS2	3.73621	-1.89262	0.0178625	0.539355
	PDGFRB	6.89607	-2.33828	0.0178681	0.539355
	BZW1	-0.687829	7.48071	0.0178986	0.539355
	MRPL20	-0.70492	6.46302	0.0179006	0.539355
	LINC00158	0.99256	5.40085	0.0179023	0.539355
	ARMC10	-0.758579	6.02081	0.0179216	0.539355
	LINC02715	8.26712	-1.05399	0.0179294	0.539355
	TNFRSF1B	1.51059	4.98581	0.0179471	0.539355
	LINC01949	1.84329	-0.754015	0.0179595	0.539462
	CD5L	2.08041	1.13814	0.0179749	0.539657
	ZMIZ1	0.961311	5.25304	0.018018	0.540682
	MYO1G	1.11383	5.52852	0.0180533	0.541474
	RRP7A	-0.817407	5.98117	0.0180946	0.542176
	LINC01725	5.95141	-3.07202	0.0181598	0.543862
	CFAP20	-0.783128	4.94678	0.0181832	0.544025
	DEPDC1-AS1	-1.00957	0.239115	0.0182486	0.545327
	GABRB3	1.43657	-0.61543	0.0182569	0.545327
	ZBTB46	1.07807	0.666004	0.018293	0.545726
	CPQ	1.83016	2.61993	0.0183	0.545726
	NCAPH	-0.998364	4.98993	0.0183138	0.54578
	LINC01692	1.35893	0.567181	0.018337	0.546202
	BAG3	1.36208	0.525512	0.0183538	0.546275
	CBARP	6.05832	-3.02103	0.0183805	0.546663
	PTPRM	1.59769	1.0248	0.0183942	0.546663
	CTNNBIP1	-0.874276	4.80581	0.0183975	0.546663
	GLI3	3.11793	-2.41628	0.0184183	0.546784
	RAD54L	-0.934267	3.15484	0.0184293	0.546804
	SRSF10	-0.68456	8.2048	0.0184397	0.546845
	TMEM185B	1.94129	-1.0113	0.0184889	0.547764
	POLR2C	-0.730637	5.88803	0.0184977	0.547764
	PPP2R5B	1.18683	2.91208	0.0185272	0.548369
	TLE4	1.01435	5.80242	0.0185384	0.548434
	MKS1	3.98918	-1.7019	0.0185579	0.548742
	DDX11L10	-2.08857	-3.56034	0.0186034	0.549819
	MYH11	1.77027	-1.35765	0.0186283	0.550289
	LGALS9C	3.07541	-1.64046	0.0186567	0.550468
	SLC25A15	-0.82069	5.61272	0.0186603	0.550468
	LINC02541	1.23506	4.43395	0.018686	0.550468
	CD72	1.06181	5.05765	0.0187199	0.550468
	PM20D2	-0.850624	6.96872	0.0187323	0.550468
	VBP1	-0.729579	5.83025	0.0187585	0.550468
	TG	2.50383	-0.50848	0.018778	0.550468
	LINC02109	2.4872	-2.13011	0.0187804	0.550468
	ELOVL4	2.80474	-1.89899	0.0187821	0.550468
	IRAK2	1.23786	0.907777	0.0187934	0.550468
	LINC02505	6.12473	-2.91907	0.0187947	0.550468
	SARDH	1.44463	-0.41218	0.0188173	0.550468
	LINC00475	5.95595	-3.05332	0.018818	0.550468
	PLPP3	3.22034	-2.34404	0.0188202	0.550468
	NDUFS1	-0.68286	7.45328	0.0188249	0.550468
	BCL11B	1.72534	-0.596033	0.018862	0.551067
	RND1	1.14263	2.49307	0.0188636	0.551067
	PEBP1	-0.727157	8.05101	0.0188812	0.55115
	SAMD5	6.4791	-2.70423	0.0188917	0.55115
	RPL9P31	6.78251	-2.37686	0.0189822	0.55267
	H2AC18	-1.01256	1.01969	0.0189975	0.552849
	BEX3	5.92803	-3.09429	0.0190369	0.553464
	ZNF202	-0.787094	4.51316	0.019057	0.553641
	MIR155HG	0.856244	7.42383	0.0190612	0.553641
	CDK4	-0.767687	6.10269	0.0190826	0.553999
	SLC22A4	1.07385	0.79485	0.0191149	0.554671
	EIF2B5-DT	-1.27648	-1.4308	0.0191341	0.554962
	SPECC1	0.907124	4.18779	0.0191753	0.555625
	C12orf73	-0.784128	3.17986	0.0191943	0.555912
	DDX39A	-0.701409	6.79252	0.0192311	0.55625
	SRRM2	0.798281	7.34335	0.0192365	0.55625
	IARS2	-0.769228	7.19713	0.0192372	0.55625
	PRSS3	6.03382	-2.99818	0.0192588	0.55645
	LYAR	-0.760313	5.74897	0.0192692	0.556487
	LINC01350	1.94417	-0.996052	0.0193118	0.55745
	SUPT16H	-0.708516	8.72292	0.0193213	0.557459
	OTOGL	2.74637	-0.721374	0.0193374	0.557661
	CA11	-2.76417	-4.17641	0.0193669	0.557984
	RPL39L	-0.894885	3.5105	0.0193695	0.557984
	ZNF704	0.973543	6.22271	0.0193762	0.557984
	CORO2B	1.72949	-0.063676	0.0194068	0.558334
	ETAA1	-0.806148	4.69516	0.0194367	0.558929
	DENND3	2.15069	2.91593	0.019452	0.559104
	EMC1-AS1	-0.763992	3.79542	0.0195054	0.560107
	GALNTL6	1.31404	0.00148897	0.019534	0.560281
	TBC1D4	1.96404	2.52912	0.0195391	0.560281
	UCA1	-3.06247	-4.23465	0.0196023	0.561297
	TAC3	2.30362	-1.80095	0.0196217	0.561588
	LINC01031	1.282	0.0946301	0.0196504	0.56202
	NOD2	2.27562	-1.15484	0.0196981	0.56296
	TIMM10	-0.736912	5.49503	0.0197178	0.56296
	TRIM17	-0.947026	0.178139	0.0197186	0.56296
	FES	-1.20793	0.277223	0.0198263	0.56531
	DPH6-DT	1.08416	3.36884	0.0198365	0.565334
	CD226	1.27024	2.79689	0.0198509	0.565428
	H4C15	-1.20332	-0.140155	0.0198584	0.565428
	TRBJ2-2	-2.09103	-3.32907	0.0198901	0.566067
	TTF2	-0.752681	7.16228	0.0199244	0.566776
	CPM	1.3206	0.239933	0.0199404	0.566881
	TLR7	1.56815	3.69152	0.0199468	0.566881
	ADGRG6	6.36957	-2.74305	0.0199753	0.56736
	CWF19L1	-0.788957	5.03982	0.0199823	0.56736
	NEK4	-0.754153	5.33239	0.0200408	0.568378
	CCT2	-0.660418	8.46892	0.0200463	0.568378
	ROBO1	2.61866	0.233478	0.0201287	0.570181
	ERO1B	1.0337	4.7601	0.0201492	0.570259
	CPEB3	1.19776	3.53322	0.0201585	0.570259
	METTL17	-0.744222	5.86265	0.0201596	0.570259
	WNT2B	1.50943	-0.450748	0.0201995	0.570992
	OSTN	6.86832	-2.30897	0.0202178	0.570992
	KCNJ1	0.957604	2.8486	0.0202206	0.570992
	LINC02762	1.08911	2.19228	0.0202587	0.571629
	ECT2	-0.860352	6.5369	0.0202932	0.571629
	CCDC148-AS1	6.63431	-2.49442	0.0202945	0.571629
	RFC3	-0.792905	6.69636	0.0203014	0.571629
	PPA1	-0.672571	8.41345	0.0203059	0.571629
	MACROH2A1	-0.740439	6.67083	0.0203109	0.571629
	GRHL2	3.96438	-1.68097	0.0203117	0.571629
	SF3A3	-0.698895	6.98472	0.0203752	0.572886
	LINC00571	1.06974	4.0067	0.0203981	0.573263
	FNBP1L	1.07267	0.661301	0.0204256	0.573769
	HOATZ	5.98784	-3.03293	0.0204473	0.574115
	LINC01283	3.35226	-1.339	0.0204635	0.574303
	IL1R2	0.998429	5.82723	0.0205163	0.575211
	BORA	-0.796339	5.13311	0.020534	0.575211
	GLIS3	0.963789	1.94313	0.0205369	0.575211
	GAPT	1.48389	1.28306	0.0205433	0.575211
	NELL2	1.58792	-0.979348	0.0205967	0.576441
	PTPRVP	1.79682	-0.301032	0.0206356	0.577264
	GAL3ST4	1.44654	-0.606936	0.0206602	0.577323
	EBF4	1.86349	-1.284	0.0206629	0.577323
	IL22RA2	3.36656	-0.804936	0.0206885	0.577323
	SH3GL2	2.15981	-1.91402	0.0207579	0.577323
	CAPN14	1.30557	1.5205	0.0207618	0.577323
	MRPL39	-0.734931	5.41071	0.0207738	0.577323
	ZGPAT	1.02197	1.27062	0.0207871	0.577323
	CDC42BPB	1.71916	-0.869541	0.0207878	0.577323
	INTS14	-0.738141	5.8548	0.0207906	0.577323
	PRICKLE2	2.76196	-1.36165	0.0207942	0.577323
	ZNF845	-0.771714	4.26021	0.0207949	0.577323
	CEP85L	0.861029	7.22651	0.0207971	0.577323
	ZNF501	-0.818116	1.48451	0.0208163	0.577323
	GLUD1	-0.653114	7.85574	0.0208172	0.577323
	IFI27	2.79837	0.750544	0.0208211	0.577323
	SMTNL1	1.08583	2.28252	0.0208333	0.577323
	FAM216B	5.8376	-3.1627	0.0208422	0.577323
	GMNN	-0.850144	5.12713	0.0208729	0.57774
	NPM3	-0.816254	5.8173	0.0208842	0.57774
	TIGD2	-0.831842	1.68726	0.0208918	0.57774
	FYN	0.873584	7.05736	0.0209002	0.57774
	HYI-AS1	1.67944	-1.23639	0.0209422	0.578442
	BEST3	-0.970755	3.6851	0.0209447	0.578442
	LINC01618	1.10687	0.91501	0.0209671	0.578798
	ZEB2P1	3.22193	-2.35109	0.0209947	0.579003
	RPL6P9	-2.46926	-3.81695	0.0210018	0.579003
	MT-ND5	0.775099	7.20476	0.0210031	0.579003
	SPC25	-1.10383	3.68081	0.0210338	0.579585
	CREBRF	1.08734	4.17001	0.0210588	0.579738
	CACNA2D3	1.84546	-1.30177	0.0210621	0.579738
	APOBEC3F	1.21804	3.25951	0.0210876	0.579738
	BTNL9	6.7001	-2.50116	0.0211021	0.579738
	TMBIM7P	-1.20719	-1.05854	0.0211034	0.579738
	SRSF7	-0.684222	7.41736	0.0211101	0.579738
	RNLS	1.32441	2.60566	0.0211158	0.579738
	H2AC21	-0.917417	3.99862	0.0211393	0.579762
	TECTA	1.67601	-0.628547	0.0211718	0.579762
	LY96	1.10724	3.53563	0.0211765	0.579762
	KLKB1	1.43186	-0.100309	0.021177	0.579762
	EDIL3	2.0542	-0.428465	0.0211809	0.579762
	SKA2	-0.826201	4.02012	0.0211829	0.579762
	CDH1	1.93643	-0.531479	0.0212319	0.580822
	PIEZO2	2.01694	-1.38089	0.0212576	0.581221
	NEURL1	1.41473	-0.634803	0.0212656	0.581221
	C11orf21	1.33918	-0.416303	0.0212858	0.581272
	IGFALS	-1.98859	-3.16812	0.0212866	0.581272
	PARP15	1.52395	3.50644	0.0213121	0.581377
	PNPT1	-0.694362	7.27542	0.0213157	0.581377
	ENTHD1	1.08559	2.12772	0.0213201	0.581377
	AP3M2	-0.823665	4.06638	0.0213288	0.581377
	ICOS	7.29353	-1.97975	0.021411	0.583093
	NUDT1	-0.822829	4.01424	0.0214443	0.583321
	CACNB4	1.03298	3.64525	0.0214455	0.583321
	CDC25A	-0.80927	6.54748	0.0214482	0.583321
	STAR	-1.36827	-1.70033	0.0214643	0.583455
	PTPRU	1.15182	0.660937	0.0214723	0.583455
	SYT12	-1.19468	-0.677648	0.0214832	0.58349
	JARID2	0.902105	5.87732	0.0215135	0.583827
	CACNG3	6.73821	-2.42447	0.0215177	0.583827
	GOLGA2P11	-2.08597	-3.43778	0.0215245	0.583827
	HAUS1	-0.788839	5.16218	0.021568	0.584745
	NFYC-AS1	-0.907418	1.38244	0.0216435	0.586529
	C1QBP	-0.677718	8.30495	0.0216671	0.586907
	ENC1	2.38948	-1.33823	0.0217193	0.587298
	KIAA1549	2.51085	-2.12796	0.0217338	0.587298
	LCP2	2.5556	1.88191	0.0217339	0.587298
	MRPS18C	-0.759705	3.90331	0.021742	0.587298
	NMU	-0.995484	4.5093	0.0217574	0.587298
	UBE2C	-0.886764	5.74919	0.0217652	0.587298
	KIR3DX1	6.83367	-2.30999	0.0217668	0.587298
	CEP135	-0.760098	5.4064	0.0217686	0.587298
	CKB	1.70094	-1.42103	0.0217819	0.587394
	ERH	-0.693072	7.4451	0.0218107	0.587909
	TRAIP	-0.856168	4.09266	0.02184	0.588179
	BAALC	5.87514	-3.13343	0.0218782	0.588944
	TREML1	6.16798	-2.87378	0.0219261	0.589972
	LINC01560	-1.03014	-0.02952	0.021936	0.589977
	RAPGEF2	0.781094	7.4157	0.0219737	0.590618
	MAST4	1.03519	4.82471	0.0220019	0.590618
	RAB11A	-0.675246	6.94989	0.0220023	0.590618
	M1AP	2.31616	-0.867473	0.0220031	0.590618
	SMYD3	0.802602	8.35813	0.0220146	0.590618
	FUBP1	-0.667514	7.98075	0.0220324	0.590618
	ICA1	2.17133	2.93642	0.0220469	0.590618
	IGHV3-15	4.25501	-1.43627	0.0220642	0.590618
	HNRNPK	-0.639276	8.66994	0.0220678	0.590618
	NUP88	-0.685558	6.81442	0.0220924	0.590618
	ZNF639	-0.751381	6.08772	0.0220987	0.590618
	LINC00301	2.75207	-0.732286	0.0221229	0.590618
	LINC02255	2.33569	0.564286	0.0221295	0.590618
	SEMA7A	1.19015	5.01697	0.022132	0.590618
	ZNF101	-0.818785	5.88408	0.0221853	0.590618
	HSP90AB1	-0.624648	10.8454	0.02219	0.590618
	OTUD7B	1.02714	1.58786	0.0221983	0.590618
	LINC02068	3.76385	-1.83537	0.0222	0.590618
	CFAP58	1.76206	0.518245	0.022201	0.590618
	TRMT10A	-0.755614	3.48903	0.0222077	0.590618
	IGHD1-7	5.82207	-3.16401	0.0222115	0.590618
	PKNOX1	-0.769848	4.88807	0.0222349	0.590618
	CYSLTR2	6.70846	-2.43864	0.0222359	0.590618
	ITGA9	2.17854	-0.184909	0.0222487	0.590618
	BTBD11	1.4949	-0.461821	0.0222688	0.590618
	LINC01163	2.48627	-2.12901	0.0222765	0.590618
	ABTB2	0.893985	4.85585	0.022278	0.590618
	TYMP	-0.822839	2.14134	0.0222811	0.590618
	HSPA9	-0.664138	9.0595	0.0223358	0.59181
	SEMA6A	1.08763	1.47349	0.0223485	0.59189
	GPR179	1.8548	-1.52964	0.0223692	0.592079
	HORMAD2	1.63706	-0.936017	0.0223752	0.592079
	SMARCD2	-0.719928	7.37089	0.0224002	0.592483
	HGD	1.59564	-0.976755	0.0224152	0.592619
	ZWILCH	-0.774167	4.81319	0.0224571	0.593211
	BRCA1	-0.838751	6.31667	0.0224728	0.593368
	MIS18BP1	-0.77496	6.52505	0.0225246	0.594317
	PRPS2	-0.742088	6.83434	0.0225283	0.594317
	LINC00896	-1.10347	-0.645126	0.0225454	0.594509
	C11orf58	-0.65578	6.83991	0.0225624	0.594699
	LITAFD	6.16021	-2.91257	0.0225992	0.595061
	BTG2	0.909619	7.41283	0.022602	0.595061
	TPRG1L	0.93206	4.44089	0.0226334	0.595061
	BTG1P1	1.69244	-1.43002	0.022649	0.595061
	CCBE1	1.18385	0.410914	0.0226502	0.595061
	PLEKHO1	1.37716	1.86572	0.0226705	0.595164
	GLRX2	-0.742119	4.22436	0.0226966	0.595392
	B4GALT2	-0.732977	5.62346	0.0227181	0.595696
	ANKRD6	3.13723	-2.39938	0.0227501	0.596174
	ZBED8	-0.809931	1.65011	0.0227605	0.596174
	NCAPH2	-0.764053	5.59672	0.0227657	0.596174
	KCTD16	1.43087	0.796876	0.0228217	0.596399
	RRBP1	0.960649	7.07744	0.0228351	0.596399
	MAPK8IP2	1.47742	0.263881	0.0228363	0.596399
	CDC25C	-0.877643	3.78736	0.0228454	0.596399
	MRPS7	-0.741234	5.6476	0.0228522	0.596399
	SP140	1.37277	6.60635	0.0228581	0.596399
	IGKV3D-20	-0.837141	2.53809	0.02288	0.596399
	CPA4	4.67703	-0.16887	0.022889	0.596399
	VWF	1.45294	-0.0741277	0.022896	0.596399
	NSD2	-0.76801	7.63742	0.02291	0.596399
	LINC01252	1.92839	-0.834785	0.0229122	0.596399
	RRAS	1.08904	0.743388	0.0229171	0.596399
	VPREB1	1.21721	2.0573	0.0229308	0.596399
	HACD3	-0.694128	7.31631	0.0229314	0.596399
	YPEL3	0.92087	2.40373	0.0229679	0.596831
	LINC02613	2.48917	-1.61316	0.0230335	0.59776
	TRAV2	2.55328	0.146287	0.0230442	0.59776
	LINC02593	1.59284	-0.710136	0.0230535	0.59776
	HDHD5	-0.766085	6.06643	0.0230562	0.59776
	SUSD5	1.87328	-1.50573	0.0230628	0.59776
	MYH15	1.48115	1.24838	0.0230994	0.598153
	RORA	2.14475	-0.489881	0.0231051	0.598153
	HNRNPL	-0.721695	6.88375	0.0231341	0.598331
	PLD1	1.77608	0.950035	0.023169	0.598869
	EMG1	-0.681345	6.2301	0.0231963	0.599078
	CAMK4	1.00572	2.00581	0.0232025	0.599078
	STOML2	-0.826142	6.41548	0.0232252	0.599158
	XIST	6.22193	-2.84719	0.0232436	0.599376
	ARID3B	1.21813	2.56103	0.0232788	0.599989
	GABRB1	2.18863	-1.51855	0.0232872	0.599989
	SCG3	1.32153	0.617477	0.023371	0.601891
	ABRA	1.39118	-0.132254	0.0233827	0.601937
	DKK2	2.10964	-0.375464	0.0234085	0.602346
	PHLDB1	2.82867	-1.84191	0.0234269	0.602564
	NKG7	2.35584	1.6542	0.0234427	0.602715
	TBC1D9	0.903521	5.41686	0.0234628	0.602978
	EMID1	1.22271	-0.0176652	0.0234756	0.603051
	FTH1	0.978933	5.12746	0.0234919	0.603214
	LIPA	0.865668	6.7299	0.0235397	0.604186
	MAGI2	1.43541	1.14807	0.0235739	0.604579
	MAML2	0.754058	7.30391	0.0235755	0.604579
	USP3	0.8799	4.94123	0.0235849	0.604579
	FIP1L1	1.14387	0.791726	0.023601	0.604665
	PLB1	2.02777	0.767404	0.0236128	0.604665
	ENPP6	2.36351	-1.7375	0.0236669	0.605656
	ZNF367	-0.84929	4.98625	0.0236862	0.605896
	MIF-AS1	-0.898824	1.8379	0.0237007	0.606011
	DARS2	-0.740805	6.34339	0.0237248	0.606165
	TPX2	-0.785229	7.5413	0.0237267	0.606165
	HNRNPA0	-0.815486	5.53608	0.0237722	0.607073
	PTPRZ1	6.02994	-3.0233	0.0237927	0.607222
	SPTLC3	1.71852	0.655535	0.0237981	0.607222
	TOMM40	-0.69012	7.37198	0.0238377	0.607453
	LINC02808	6.51441	-2.64247	0.0238472	0.607453
	PRR16	2.46583	-1.67149	0.0238654	0.607652
	BOD1	-0.730611	5.23075	0.0238751	0.607652
	ZNF879	-0.904639	0.575867	0.02391	0.608032
	TXNIP	1.16423	7.16844	0.0239566	0.608597
	FN3KRP	-0.838567	3.37785	0.0239829	0.608597
	BMS1P10	1.22024	1.37791	0.0239905	0.608597
	SLC4A3	6.54793	-2.62703	0.0239924	0.608597
	FEM1A	-0.958265	1.63046	0.024004	0.608637
	MYO6	2.23155	-0.578054	0.0240864	0.60996
	RSL24D1P3	-1.66027	-2.74471	0.0241111	0.610076
	IGLJ2	-1.57131	-0.438897	0.0241411	0.610582
	ZP1	1.62088	-1.11343	0.0241683	0.610711
	PSMC3	-0.69468	6.33956	0.0241764	0.610711
	ST18	1.4989	0.287981	0.0242678	0.61276
	IL7	2.28586	3.38986	0.0242822	0.61276
	LINC00910	1.24642	5.48937	0.0242878	0.61276
	IGKV2-24	1.24852	1.76661	0.0243096	0.613055
	LRRC28	0.898835	6.6557	0.0243303	0.613322
	MEGF10	6.55479	-2.5693	0.0243512	0.61335
	HR	2.01155	-1.67563	0.0243516	0.61335
	CCNF	-0.865367	4.85971	0.0243648	0.613426
	ZNF837	-0.808594	1.53722	0.0243973	0.613453
	LAX1	1.1783	5.03118	0.0244063	0.613453
	ACYP2	0.842906	5.25531	0.0244268	0.613518
	TBXAS1	2.18015	1.36308	0.0244407	0.613518
	TRIM42	1.69977	-0.880242	0.0244517	0.613518
	PTTG1	-0.706888	6.3202	0.0244583	0.613518
	VANGL2	6.04984	-2.97898	0.0244631	0.613518
	PDCD7	-0.770258	4.61776	0.0244751	0.613518
	TRPM4	2.56212	-0.434429	0.0244839	0.613518
	LINC01278	0.870943	4.44343	0.0245053	0.613518
	RBPMS2	2.87363	-1.80964	0.0245054	0.613518
	SGSH	1.06295	3.07614	0.02451	0.613518
	SYT9	1.52878	-0.645858	0.0245663	0.614459
	MSH5	-1.75322	-3.0677	0.0245767	0.614459
	NIF3L1	-0.753264	4.89302	0.024612	0.614631
	TSPAN18	2.32528	1.3105	0.0246152	0.614631
	NEXMIF	1.66012	-1.25459	0.0246329	0.61482
	MED11	-0.816831	3.02563	0.0246465	0.614906
	FAM151B	1.83712	-0.380884	0.0246667	0.615156
	IFNGR1	0.95922	6.29259	0.0246777	0.615179
	PPP1R9A	2.13389	-1.92538	0.0246881	0.615185
	PKIB	1.15438	1.38697	0.0247023	0.615287
	PPIA	-0.668084	10.0158	0.0247173	0.615408
	MCM5	-0.71136	7.78536	0.024758	0.616167
	PYROXD2	1.11061	0.432133	0.0247849	0.616328
	DNAH14	0.993859	2.64419	0.0247897	0.616328
	CEMIP2	1.7917	1.75184	0.0247949	0.616328
	AFG3L1P	-0.827113	4.95323	0.0248655	0.617683
	SLC35F4	1.54275	-0.625493	0.024887	0.617683
	RRN3P4	2.23436	-1.47192	0.024893	0.617683
	BTBD9	0.875943	5.92184	0.0249284	0.617683
	FAM86DP	-0.89689	3.52496	0.0249297	0.617683
	MIR3685	-1.25055	-1.45633	0.0249341	0.617683
[truncated: 916 more rows]

## Sheet: 5. DE genes in Jurkat
	Table S3. Differentially expressed genes and Gene Set Enrichment Analysis results in four cell lines
		Differentially expressed genes in Jurkat with UBA1 knockdown
	Genes	Log fold change	LogCPM	p value	FDR
	HFM1	-2.13319	3.347	0.000272608	1
	UBA1	-1.55897	7.21323	0.000814672	1
	TYMP	-2.63389	1.09155	0.0018032	1
	FHL5	3.68998	0.616577	0.00180458	1
	LINC01091	2.93451	3.12171	0.00227944	1
	LINC01967	3.34881	2.42189	0.00240153	1
	LINC00235	-2.39671	1.7414	0.0027933	1
	PRKD1	6.47255	0.46882	0.00319405	1
	SLCO5A1	-2.11853	2.56596	0.00348194	1
	ZNF385D	2.2987	5.46771	0.00353535	1
	CSNKA2IP	5.5609	-0.252602	0.00489741	1
	MARCHF10	8.07431	-1.27641	0.00499772	1
	LINC02842	5.88783	-0.730085	0.00563791	1
	SH3TC2	3.37257	0.883471	0.00564445	1
	SHROOM4	4.38452	-0.283085	0.00622275	1
	CA10	4.71878	1.20764	0.00633168	1
	RGS7BP	4.39967	-0.0526771	0.00642927	1
	KCND2	4.90556	0.889946	0.00650994	1
	PTPRD	4.10244	3.14425	0.00720067	1
	NRXN3	2.03263	7.00773	0.0072619	1
	EMCN	3.83966	1.07636	0.00787597	1
	RNU1-28P	9.661	6.06414	0.00793426	1
	TAFA5	5.23738	0.919685	0.00796578	1
	ASIC2	4.86898	1.88389	0.00828187	1
	RND3	3.54263	-0.184824	0.00829233	1
	SCN7A	2.7904	1.11583	0.00837138	1
	RNVU1-7	5.62156	3.47692	0.0085165	1
	COL24A1	2.42339	2.52998	0.0087286	1
	NRG3	5.23671	2.08801	0.00890211	1
	OTOG	5.69803	-0.501939	0.00898618	1
	ZFHX4-AS1	8.53763	-0.842779	0.00913814	1
	SEMA6D	4.58031	1.45268	0.00919922	1
	COL5A3	5.058	-0.565371	0.00921815	1
	AGBL1	2.59168	2.94267	0.00946257	1
	RPARP-AS1	-1.73081	3.90308	0.00971888	1
	SGCD	2.76777	3.17283	0.00993411	1
	NALCN	5.04706	0.462944	0.0100741	1
	CFAP299	3.78484	1.51744	0.0101474	1
	L3MBTL4	5.03276	0.343279	0.0101575	1
	LINC02336	5.9115	0.393137	0.0102087	1
	RBFOX1	4.86551	3.56777	0.0102818	1
	ST8SIA6	2.06083	3.16396	0.010363	1
	PLPPR5	5.2078	-0.583471	0.0104576	1
	ANK3	4.57927	1.49297	0.0106292	1
	LINC01414	4.72734	1.1729	0.0106621	1
	TENM4	4.87337	1.86155	0.0106876	1
	LINC02099	4.05867	-0.924551	0.0107196	1
	NTM	3.52704	2.61843	0.0111163	1
	CNTN1	5.40178	0.54717	0.0117678	1
	NLGN1	3.71133	1.84601	0.0119344	1
	TRDN	8.99059	-0.411461	0.012014	1
	CTNND2	5.10887	1.76422	0.0121382	1
	GRIN2B	4.91303	1.29359	0.0122313	1
	LINC01019	5.03065	-0.454285	0.0123002	1
	KRT72	2.8489	0.014035	0.0123955	1
	HS3ST4	4.79104	0.111171	0.0123962	1
	TTC6	4.5341	0.945511	0.0124054	1
	COL21A1	3.59899	0.931764	0.0125947	1
	LRRC4C	4.26096	2.26655	0.0126272	1
	CLCA1	3.15942	-0.548596	0.0127023	1
	TRPM3	3.97889	1.96705	0.0127623	1
	ROBO2	4.20856	2.64241	0.0127884	1
	LINC02661	6.20547	-1.15937	0.0130554	1
	GRIK4	3.8586	1.58583	0.0132844	1
	RALYL	3.30608	1.88853	0.0132883	1
	LINC00536	3.85851	0.984351	0.0133507	1
	PRICKLE2	6.76888	0.563747	0.013552	1
	EPHA2	4.13403	-1.05709	0.0136019	1
	CDH9	6.94604	-0.473948	0.0136875	1
	PTPRT	4.68797	2.35702	0.0138385	1
	CNGB1	4.36326	-0.547935	0.0139373	1
	WDR95P	4.65698	-1.25017	0.0140029	1
	CSMD2	4.12794	1.97261	0.0142262	1
	NRXN1	5.1355	0.960384	0.0143622	1
	LINC00836	5.71797	-0.902196	0.0143977	1
	INPP4B	2.34065	2.89881	0.0145618	1
	CNTN6	4.96964	0.28455	0.0146092	1
	ABCA9-AS1	3.69264	-0.25883	0.0149448	1
	IL22RA1	2.92941	-0.441498	0.0149865	1
	HAO1	7.68201	-1.6348	0.0150031	1
	MEG8	7.98694	-1.35666	0.0150263	1
	LRP1B	4.55848	2.63505	0.0151514	1
	LINC01478	4.66729	0.0990076	0.0152521	1
	BRINP3	5.87904	-0.310717	0.015476	1
	KCNU1	8.76918	-0.62297	0.0156254	1
	LINC00971	5.46055	-0.343935	0.0156962	1
	ABCA9	4.30737	-1.1276	0.0157318	1
	ADCY2	4.89823	0.553215	0.0158039	1
	NR1H4	5.86643	-1.19313	0.0158256	1
	CSMD1	1.40439	6.22264	0.0158414	1
	ABCB1	4.70348	-0.761649	0.0158748	1
	LINC02577	7.70908	-1.61006	0.0159408	1
	NKAIN3	3.72209	1.54663	0.0160086	1
	LINC01331	3.60363	1.01451	0.0161458	1
	TEX22	-1.50715	3.43639	0.0161471	1
	PRRX2	7.72632	-1.5946	0.0161736	1
	LINC01090	4.30107	1.07126	0.0161929	1
	HMCN2	4.14982	0.307636	0.0162244	1
	THSD4	3.26149	2.13329	0.0162433	1
	SORCS3	4.33993	1.6017	0.0163123	1
	SLC1A6	7.94379	-1.39599	0.0163973	1
	LRRTM4	4.2903	1.41712	0.0167986	1
	SIAH3	5.01029	-1.14797	0.0169146	1
	TSHZ2	5.54162	0.513269	0.0169724	1
	CTTNBP2	4.25505	-0.0931111	0.0170373	1
	LINC02237	4.28132	0.322087	0.0171473	1
	ATP8B4	1.78175	3.81988	0.017208	1
	ZBTB32	-1.84367	1.23682	0.0172762	1
	MME	2.23504	2.2359	0.017277	1
	EPHA6	3.98636	1.86636	0.0173895	1
	ANO4	4.9552	0.816243	0.0174773	1
	SHANK2	3.24339	2.233	0.0176595	1
	PLA2G4D	4.8174	-1.71129	0.0176995	1
	CES5A	5.19387	-0.75492	0.0177158	1
	LINC01630	4.0517	0.547887	0.0178143	1
	TSPAN8	4.35359	0.41971	0.0178564	1
	LIN28B-AS1	7.93376	-1.40535	0.0178803	1
	PIK3C2G	4.68434	0.229174	0.0179112	1
	MS4A3	6.88054	-2.33622	0.0181005	1
	VWA5B1	7.55015	-1.7531	0.0182978	1
	BMPR1B	3.07522	1.01826	0.0184232	1
	SORCS1	3.9965	1.29254	0.0185656	1
	COL22A1	4.68697	0.846263	0.0187201	1
	LINC02055	3.27266	2.45325	0.0188131	1
	EGF	2.69615	0.893399	0.0188246	1
	LRFN5	5.01559	0.0393323	0.0188365	1
	KCNT2	5.1171	0.565804	0.0188521	1
	RGS7	4.64739	1.40624	0.0188655	1
	KCNB2	4.85094	0.544043	0.0191456	1
	F11-AS1	4.43192	-0.384964	0.0191557	1
	SNTG1	4.17542	1.70129	0.0194124	1
	GALNTL6	3.55484	2.25324	0.0194287	1
	RAB27B	1.94623	3.28812	0.0195432	1
	CAMK2A	4.28334	-0.806573	0.0195509	1
	C10orf90	4.04376	0.854054	0.0196796	1
	NUAK1	4.7572	-1.57375	0.0196893	1
	PID1	4.72207	0.885658	0.0197384	1
	LINC02312	2.57644	0.0598404	0.0197644	1
	WDR72	4.09879	-0.0375643	0.0198034	1
	PDZRN3	4.62837	0.0116228	0.0199319	1
	DSCAM	3.59239	1.93693	0.0199465	1
	SLIT2	2.41904	3.53857	0.0199467	1
	PCDH15	3.81779	2.2089	0.0199855	1
	RYR2	3.83031	1.79704	0.020168	1
	MIR3681HG	2.22109	3.724	0.0202126	1
	PTGIS	5.36424	-1.01455	0.0203447	1
	MIR548XHG	4.33081	-0.35477	0.0203497	1
	CCDC178	3.69429	1.01339	0.0204667	1
	LINC01435	3.44013	1.20717	0.0205995	1
	LINC01446	5.1757	-0.771973	0.0206042	1
	TAFA4	4.17411	-0.03179	0.0206416	1
	LINC01837	5.52193	0.0193913	0.020643	1
	NSG2	5.30115	-0.0544466	0.0208172	1
	LINC02712	5.74516	-1.30005	0.0208797	1
	GBP2	1.83549	2.58856	0.020888	1
	GRM5	3.02996	1.98146	0.0209021	1
	IMPG1	5.58018	-0.574503	0.0209477	1
	SCN10A	6.7842	-0.632742	0.0209987	1
	LINC02552	8.67246	-0.714884	0.0210376	1
	CACNA1E	2.59447	2.40907	0.0210453	1
	CNTNAP5	3.64795	2.02809	0.0211693	1
	IGSF21	4.0012	0.813518	0.0211873	1
	KHDRBS2	4.24067	1.07768	0.0213094	1
	KIAA1217	2.72788	2.56699	0.0214218	1
	CHL1	6.39351	-0.677811	0.0216096	1
	PLA2G5	3.81971	-0.769253	0.0216279	1
	ANKS1B	2.42149	3.10896	0.0216621	1
	OSMR-AS1	5.55902	-0.594755	0.0217591	1
	MYO16	3.15937	1.71796	0.0220441	1
	SGCZ	4.01855	2.07474	0.0220656	1
	MIR100HG	4.92933	1.26482	0.0221182	1
	JRK	-1.26754	5.51364	0.022203	1
	LINC02438	4.37586	0.29298	0.0222299	1
	RIT2	4.87013	0.242628	0.0222435	1
	CDH13	3.69702	2.22458	0.022328	1
	LINC01440	4.77341	-0.34397	0.0223431	1
	ADAMTS12	2.40193	1.97715	0.0223541	1
	C4BPB	2.20756	1.03224	0.02241	1
	SHISA9	3.41823	1.23994	0.0224366	1
	CPXM2	4.40589	0.0812795	0.022572	1
	NTRK2	5.58373	0.558345	0.0227607	1
	METRN	-1.63942	3.50326	0.0227988	1
	ODF3B	-2.42889	-0.795006	0.0228072	1
	MMP2	3.41438	0.0491575	0.0228683	1
	GFRA2	3.39181	0.311712	0.0229661	1
	ADARB2	3.56318	1.23889	0.0231895	1
	NUGGC	2.02278	1.45095	0.023219	1
	DNER	3.9125	1.01392	0.0232844	1
	PRIMA1	8.08008	-1.27042	0.0232934	1
	OFCC1	3.80031	1.28981	0.0234131	1
	CACNA2D3	3.71201	2.05275	0.0234679	1
	ENPEP	1.83095	2.54985	0.0234798	1
	LINC00469	3.96473	-0.997882	0.0236239	1
	SILC1	4.10226	-1.19402	0.0236511	1
	SYT1	2.59694	1.73181	0.0236814	1
	RBM47	3.36942	0.522937	0.0238148	1
	CFH	4.75144	-1.00422	0.0238766	1
	C5orf64	4.82829	-0.376498	0.0239938	1
	RXRG	7.40301	-1.885	0.0241764	1
	INHBA-AS1	5.827	-1.50986	0.0242396	1
	ERC2	3.80073	2.19011	0.0242541	1
	SLC6A5	7.83774	-1.49296	0.0242704	1
	ANOS1	3.98642	-0.674169	0.0242719	1
	CHST3	5.83198	-1.50573	0.024343	1
	GHRHR	7.78511	-1.54115	0.024356	1
	TENM2	4.04692	1.8209	0.0243997	1
	DCHS2	3.69891	0.103968	0.0245998	1
	ADAM12	4.63871	0.932693	0.0247078	1
	GPR39	4.74045	0.0672577	0.0247082	1
	MECOM	1.98859	2.92775	0.0248013	1
	ANKRD30A	8.04157	-1.30581	0.0249261	1
	GACAT1	7.37231	-1.91118	0.0249546	1
	SPATA3	4.44838	-1.66344	0.0251285	1
	CLDN16	5.87345	-1.46929	0.0251582	1
	ADGRG7	3.26346	-0.495708	0.0251732	1
	RPS18P12	-2.39593	-1.03546	0.0252651	1
	GPC6	3.13084	2.31115	0.0254053	1
	NRG1	3.80363	2.15796	0.0254592	1
	RHPN2P1	6.36812	-0.697398	0.025556	1
	MEGF10	4.20698	-0.224543	0.0255864	1
	PLB1	2.30831	1.63628	0.0255878	1
	LINC00211	7.23283	-2.0336	0.0256112	1
	TMEFF2	4.37937	-0.558805	0.0257978	1
	ZBBX	3.09786	-0.206179	0.0258257	1
	SEMA5A	3.97652	0.782395	0.0259214	1
	LINC01194	4.67584	-0.248776	0.0259265	1
	LINC01744	6.6511	-2.5271	0.0259406	1
	H2BC13	-1.13638	7.21338	0.0264591	1
	DTHD1	3.6392	-2.14015	0.0264821	1
	LINC01517	4.19187	-0.0137082	0.0265065	1
	SNX7	4.69059	-1.22016	0.0265353	1
	SCN2A	2.21098	1.32298	0.0265536	1
	FRMPD2	3.84077	-0.700905	0.0267745	1
	LINC02645	4.8327	-0.780147	0.026818	1
	ESRRG	3.78753	1.60953	0.0268217	1
	LINC01876	4.67463	-0.0326	0.0269109	1
	SLC5A12	5.3236	-1.68645	0.0269134	1
	MIR4527HG	2.18065	4.21505	0.0272648	1
	POU6F2	3.42683	1.36716	0.0273273	1
	OOSP4B	4.08461	-1.08392	0.0273378	1
	NELL1	1.9638	3.73959	0.0274376	1
	PDE1C	3.87155	1.57422	0.0275193	1
	ZPBP	4.16071	-0.572638	0.0276392	1
	LINC02755	3.34895	0.935461	0.0276654	1
	CNTN5	3.15624	2.31764	0.0277368	1
	VAT1L	4.59009	-0.0759103	0.0278226	1
	SLIT3	2.94057	1.86289	0.0278428	1
	LINC02149	2.80899	0.488182	0.0278879	1
	LINC00906	4.42914	-1.15034	0.0279283	1
	KLF15	-1.70913	0.984439	0.0279304	1
	CYP4B1	2.88351	-0.143121	0.0280377	1
	SNHG10	-1.57906	2.20102	0.0281518	1
	LINC02607	3.3096	0.361255	0.0285116	1
	TMEM132C	3.31994	1.42979	0.028584	1
	CASC6	5.22644	-0.925365	0.0286998	1
	ADGRL4	4.00185	0.45776	0.0288553	1
	IL1RL2	7.53756	-1.76455	0.0289247	1
	LINC02476	2.96269	0.948806	0.0289341	1
	FCRL2	3.56224	-1.375	0.0289906	1
	LINC00504	2.55484	1.73831	0.029079	1
	ANO1	4.94417	-0.677055	0.0291727	1
	CYP7B1	4.06146	-0.440345	0.0291797	1
	EGFEM1P	3.69426	1.15583	0.0292332	1
	GRIA1	4.06973	0.782529	0.0292481	1
	LINC02267	3.44297	1.06293	0.0294218	1
	TMEM132B	3.01108	1.67127	0.0294432	1
	GSDMC	3.97681	-1.56843	0.0295338	1
	LINC01374	3.49014	0.613541	0.0296582	1
	LINC02325	3.75435	-0.145812	0.0297224	1
	LINC02809	-1.9865	0.389677	0.0297409	1
	CACNA2D1	4.16013	0.757397	0.0297721	1
	IL1RAPL1	3.60759	1.55653	0.0298902	1
	ANO2	2.73172	1.92826	0.0301592	1
	LINC01643	4.07298	0.123981	0.0302178	1
	MASP1	4.67745	-1.23217	0.0302353	1
	TARID	3.86907	0.395165	0.0302464	1
	ST18	3.16352	0.859001	0.0302617	1
	SLC5A1	3.76163	-0.854163	0.0303776	1
	LUZP2	3.21416	1.43856	0.030396	1
	GALNT17	3.97307	1.56771	0.0303983	1
	MGAT4C	3.59384	1.05186	0.0304039	1
	LINC02183	3.89412	-1.9264	0.0304277	1
	ADGRF1	7.08132	-2.16511	0.030438	1
	ASTN1	4.91679	0.574621	0.0305263	1
	PAX3	7.86353	-1.46925	0.0305714	1
	KRT73-AS1	2.79978	-0.63928	0.0306461	1
	LINC02450	3.12216	-0.942407	0.0306591	1
	CORO2B	2.86617	0.454935	0.0306784	1
	TMEM114	6.0783	-0.9708	0.0306785	1
	LINC02778	6.68182	-2.50172	0.0307044	1
	GRHL3	5.20386	-1.79158	0.0309554	1
	GRM8	3.0315	1.77548	0.0310348	1
	TENM3-AS1	4.45821	0.240784	0.0310814	1
	GABRA4	7.73702	-1.58444	0.031107	1
	ZNF541	4.5979	-1.71307	0.031108	1
	UNC13C	3.15323	1.34778	0.0311173	1
	LINC01205	1.69236	3.06525	0.0311607	1
	PLPP4	2.86957	0.386944	0.031192	1
	LINGO2	3.58904	1.49255	0.0312264	1
	ADCY8	5.17278	0.0427836	0.0312539	1
	LINC01060	4.3535	0.303835	0.0312545	1
	BRINP2	5.37728	-0.777969	0.0312973	1
	SAMD3	2.43325	1.0132	0.0313188	1
	RERG	4.5217	-0.232956	0.0314765	1
	CACNG2	5.15113	-0.0573729	0.0314864	1
	MGST1	3.73253	-0.311988	0.0315139	1
	UFSP1	-2.05938	-0.314801	0.0315573	1
	MYH14	4.22565	-0.420835	0.0315708	1
	TWIST2	8.44645	-0.928371	0.0315776	1
	MRM1	-1.62574	2.82406	0.0315812	1
	FBXL7	2.76423	1.43825	0.0316123	1
	HNRNPKP3	4.3081	-0.496485	0.0316123	1
	CDK15	2.97728	0.0942952	0.0316148	1
	LINC00639	3.10095	0.27382	0.0316536	1
	FLG-AS1	2.83646	0.469739	0.031702	1
	EHHADH	4.89531	-1.44395	0.0317119	1
	LINC01514	6.79473	-2.40761	0.0319198	1
	ABCB11	5.47803	-0.904189	0.0320124	1
	CDH19	5.91696	-1.43477	0.0320867	1
	CFAP221	4.67205	-0.786322	0.0321613	1
	GRID2	3.01604	2.67423	0.0322123	1
	GRM7	3.856	1.51853	0.0322323	1
	MT-TI	7.23618	-2.03089	0.0322421	1
	RIN2	3.71923	0.354843	0.0322567	1
	LINC01122	2.59188	2.22215	0.032526	1
	C4orf54	4.5281	-2.3929	0.0325877	1
	DDO	3.30594	-0.600003	0.0326335	1
	EDIL3	4.30438	0.681339	0.0326337	1
	SH3TC2-DT	3.3896	-0.429952	0.0327071	1
	SASH1	3.16705	0.745606	0.0327176	1
	LINC02015	4.5568	-1.34155	0.0327869	1
	LINC01950	4.44486	-0.268463	0.0328339	1
	DLGAP2	2.83539	2.2812	0.0328872	1
	C12orf42	2.57097	1.0382	0.0329238	1
	LINC01320	1.98425	2.95875	0.0329728	1
	NOX5	3.55691	-1.46609	0.0330459	1
	COL14A1	3.80133	0.511687	0.0330987	1
	CSMD3	3.37003	2.09659	0.0331506	1
	SMOC1	2.91079	0.496605	0.0331716	1
	HDC	2.22284	1.47008	0.0332015	1
	ADGRL3-AS1	7.76637	-1.5578	0.0332566	1
	PTPN20CP	3.74099	-1.7595	0.0332601	1
	LINC02462	5.76325	-0.876839	0.0333153	1
	CHST15	2.13762	0.969122	0.0333324	1
	SLC1A2	3.58269	-0.0740003	0.0334212	1
	GBP4	2.19196	1.20046	0.0336195	1
	SGIP1	2.30564	0.773916	0.0336662	1
	SPHKAP	3.99335	-0.268195	0.0337654	1
	EGFR	4.53475	-0.0768727	0.0339054	1
	EGFLAM	3.82057	0.0223011	0.0339236	1
	LINC01943	3.22083	-2.08406	0.0339582	1
	RELN	3.63502	1.02735	0.0340188	1
	LINC00343	5.55173	-1.46608	0.0340313	1
	LINC02725	2.45323	0.749076	0.0340418	1
	RMST	3.73362	-0.222906	0.0340701	1
	MUC19	3.11363	0.00629007	0.0343774	1
	LGR5	3.20143	-0.185412	0.0344651	1
	C9orf163	-1.88072	-0.0621846	0.0344914	1
	ATP6V0D2	5.71531	-1.31218	0.0345219	1
	LINC02224	4.70216	-0.901972	0.0345356	1
	RBMS3	3.93703	-0.0915648	0.0345526	1
	BAGE2	3.73222	0.266247	0.0347345	1
	FSTL4	2.36986	1.53862	0.0348301	1
	LINC01807	3.97134	0.577414	0.0348716	1
	SIM1	4.15356	-1.26444	0.0349607	1
	LINC01655	4.81128	-2.14109	0.035009	1
	ANO3	3.77135	0.698556	0.0352216	1
	C8orf34	3.58697	0.999358	0.0352818	1
	CNTNAP2	3.24735	3.27137	0.0353399	1
	PLXDC2	3.90066	0.90753	0.0353772	1
	P3H2	5.09147	-0.507738	0.0353829	1
	COL13A1	2.78694	0.347278	0.0354307	1
	MT-ND2	1.36107	6.13445	0.0355412	1
	NCKAP5	3.19582	1.59302	0.035611	1
	PCP4	5.04467	-1.52597	0.0356502	1
	GNAI1	3.1678	1.06482	0.0356651	1
	PTCHD4	2.154	0.913575	0.0357702	1
	WNT9B	3.49685	-1.03827	0.0357718	1
	PCDH7	4.2602	0.489532	0.0358046	1
	CPQ	2.42482	1.9716	0.0358855	1
	LAMA2	2.75558	1.52084	0.0359027	1
	MMP26	4.48882	-0.120322	0.036061	1
	H2AC18	-1.71433	1.81383	0.0360755	1
	FYB2	4.32771	-0.845848	0.036152	1
	IL1R1	2.91255	0.0686264	0.0361724	1
	PLXNA4	1.85918	2.83751	0.0362043	1
	FBN3	3.30426	0.133089	0.0362855	1
	LINC02291	3.79683	-1.71145	0.0365153	1
	SERPINB11	7.8099	-1.51823	0.0365907	1
	LINC00578	2.47308	1.36689	0.0366017	1
	OACYLP	7.61544	-1.69427	0.0366411	1
	IL12A-AS1	3.08504	0.815985	0.0366734	1
	KLK2	3.63277	-1.72989	0.0367181	1
	ZNF385B	3.32648	0.843605	0.0368334	1
	SEMA3A	3.18676	1.05889	0.0368595	1
	TRPC4	4.71351	-0.319624	0.0370777	1
	RNF217	3.68537	-0.59427	0.037097	1
	GRIN2A	4.55821	1.09247	0.0371189	1
	THRB-AS1	5.78821	-0.609804	0.0371955	1
	LINC00373	7.77998	-1.54534	0.0372396	1
	NFE2L1-DT	-1.58909	1.26833	0.037249	1
	CTBP1	-1.03757	6.13038	0.0372776	1
	KCNK2	4.26103	0.0191191	0.0373567	1
	H4C9	-1.14713	6.10208	0.0373613	1
	MYO3A	3.4237	0.540113	0.0373817	1
	LINC01387	7.58266	-1.72368	0.0374547	1
	LINC00433	5.57164	-1.74273	0.0374854	1
	RUFY4	3.45645	-1.05218	0.0375891	1
	MOBP	2.92708	-0.931677	0.0376282	1
	MYL4	2.07593	0.643525	0.0376742	1
	DGKB	3.14434	1.67369	0.03775	1
	LINC02269	3.99132	-0.134629	0.0377527	1
	LPAR3	4.26308	-0.961155	0.0379022	1
	COL6A5	3.91287	-0.423639	0.0379451	1
	ZNF804B	3.80007	1.02552	0.0380664	1
	UBAC2-AS1	-1.36232	2.37869	0.0380681	1
	FREM2	4.84777	-0.308426	0.0380707	1
	ATP1A1-AS1	-1.47235	1.9382	0.0380873	1
	LINC00558	6.13775	-1.23973	0.0380904	1
	RAB3C	4.56167	-0.393559	0.0381518	1
	PLVAP	2.52064	-0.840513	0.0381885	1
	ZMAT4	4.49268	0.77281	0.0382178	1
	ADGRG6	4.10475	-0.685683	0.0382811	1
	RAB17	2.1287	0.444471	0.0383511	1
	PSAT1	-0.88334	7.30605	0.0383691	1
	TNS1	2.7479	1.47317	0.0383837	1
	ADGRF5	4.88688	-1.04048	0.0384115	1
	RFPL2	5.9806	-3.0507	0.038436	1
	LOXHD1	2.6718	0.968313	0.0384565	1
	FAM124B	3.34931	-1.8563	0.0384817	1
	ATP6V1G3	3.83461	-2.3691	0.0387059	1
	LINC01846	3.065	-0.647167	0.0387617	1
	LINC02703	6.9549	-2.2726	0.0388042	1
	LINC01684	3.59144	-0.26942	0.0388745	1
	LINC00279	2.12951	1.08545	0.0388941	1
	CPNE4	2.34631	2.4511	0.0389027	1
	C6orf52	-1.65505	0.511654	0.0389448	1
	ZNF594	-1.20464	4.29598	0.038997	1
	RAMP3	7.07456	-2.17018	0.0390405	1
	CPAMD8	3.47346	0.1246	0.0390821	1
	LINC00607	3.49062	-0.476028	0.0391101	1
	SHISA6	5.04041	0.659369	0.0393559	1
	TTC29	3.19533	0.130965	0.0394119	1
	LINC02196	2.65451	1.05134	0.0394884	1
	ZNF469	2.67605	-0.150904	0.0395125	1
	OPRM1	6.53834	-0.873287	0.0395676	1
	HPSE2	2.87976	1.96496	0.0395765	1
	FAM13C	4.4587	-0.877708	0.0396181	1
	PTPRG	2.61069	1.88812	0.0396483	1
	TNR	3.85908	1.0698	0.0396671	1
	SEMA3E	4.05267	-0.076435	0.0399262	1
	TPTE2P2	3.56723	-1.37062	0.0400759	1
	GABRA5	5.94021	-3.08146	0.0401082	1
	GABRA6	4.52339	-0.923344	0.0401222	1
	KCNJ3	6.0351	-1.0036	0.0401372	1
	LINC02223	3.85398	0.225803	0.0402737	1
	TMC1	3.81006	0.481487	0.0402908	1
	LINC00698	2.46064	0.608654	0.040296	1
	LGALS12	2.30711	0.0257069	0.0403581	1
	A1CF	7.46292	-1.83061	0.0404916	1
	NRK	7.33486	-1.94412	0.0406448	1
	ME3	3.73542	-1.76428	0.040648	1
	LINC01911	6.40576	-2.72411	0.0406664	1
	UNC5D	3.21496	1.21927	0.0406705	1
	NEBL	2.54448	1.25816	0.0407238	1
	CDH18	3.32293	1.93599	0.0407736	1
	LNCAROD	3.9822	0.254394	0.0408081	1
	LINC01645	7.23058	-2.0352	0.0409033	1
	KLHL1	3.01526	0.626733	0.0409103	1
	LINC01592	3.41739	0.0495839	0.0409166	1
	LINC02745	4.04363	-0.455092	0.0409684	1
	PARVA	4.17252	-0.252931	0.0410399	1
	TMTC1	3.45711	0.320969	0.0410903	1
	AHR	2.58466	0.0854951	0.0411647	1
	SLCO6A1	4.03544	-1.03118	0.0411892	1
	HLA-DPB2	3.88772	-2.49196	0.041198	1
	LINC01224	6.29935	-2.80884	0.0412369	1
	LINC01228	4.8679	-2.33814	0.0412767	1
	ADGRL2	2.98281	1.59481	0.0412942	1
	LINC01515	2.71306	0.62942	0.0413208	1
	XKR4	4.37894	0.713769	0.0413387	1
	IL20RA	7.01065	-2.22566	0.0414706	1
	HOXD10	6.37544	-2.74886	0.0415028	1
	ZNF696	-1.36833	3.39011	0.0415298	1
	NETO1	1.34139	4.23231	0.0415591	1
	SEMA3D	3.8509	-0.367981	0.0416597	1
	LINC00923	2.85924	0.711548	0.0418115	1
	SLC24A2	3.19335	0.549773	0.0418952	1
	FREM1	4.35266	-0.352563	0.0419267	1
	LINC01311	-1.77344	0.955598	0.0419304	1
	SLC24A3	2.99844	1.39133	0.0419541	1
	HS6ST3	3.74505	1.59472	0.0419795	1
	FSTL3	-1.6697	2.1635	0.0420574	1
	TRPC6	2.0297	1.84204	0.0420731	1
	SLC6A3	4.41344	-1.47066	0.0421509	1
	ALPL	4.7444	-1.00176	0.0422135	1
	ST6GALNAC3	2.65507	1.65403	0.0422191	1
	MAPK10	2.81297	0.451205	0.0422285	1
	LINC01776	4.59848	-1.50555	0.0422578	1
	PVALB	6.61836	-2.55355	0.0422582	1
	PAK5	4.21436	0.23443	0.0425025	1
	PCSK2	4.14109	0.164534	0.0425467	1
	DYNC2I2	-1.16098	6.37258	0.0425605	1
	OTOF	1.68471	2.45898	0.042697	1
	TEX41	2.17138	2.34222	0.0428636	1
	ELSPBP1	7.56545	-1.73902	0.0428725	1
	THA1P	-2.21165	-1.47813	0.0428988	1
	ALDH1A1	4.11285	-0.309017	0.0429996	1
	RHOJ	4.07435	-1.08016	0.0430005	1
	RP1	3.73838	0.607154	0.0431612	1
	VWC2	7.9161	-1.42103	0.043215	1
	LINC01467	6.40355	-2.72557	0.0432727	1
	PHF2P2	5.71602	-0.925923	0.0433024	1
	LINC02045	7.14954	-2.10608	0.0433029	1
	MIPOL1	3.6331	0.486139	0.0433183	1
	APP-DT	6.79074	-2.41037	0.0433532	1
	NTN3	-2.36871	-0.630849	0.0433887	1
	DAPL1	2.5076	-0.388961	0.0434092	1
	COL4A2	3.9787	-0.42745	0.0434222	1
	FAM169B	3.79608	-0.766258	0.0434425	1
	SLCO2A1	2.20685	1.77645	0.0434593	1
	PDGFD	2.69302	0.396704	0.0435186	1
	ADGRB3	2.59317	1.91471	0.0435266	1
	NPFFR2	4.85146	-1.26774	0.0435928	1
	ADAMTS9-AS2	4.12167	0.618711	0.0436366	1
	CAV1	4.25533	-2.01083	0.0438489	1
	MORN1	-1.1932	3.85321	0.0439378	1
	SAMMSON	3.7826	0.635581	0.0439543	1
	CHST8	5.32574	-0.164738	0.043958	1
	LRRC52-AS1	3.69341	-1.00144	0.0439972	1
	SYT13	3.02122	-0.37352	0.0440423	1
	THEGL	3.0117	-0.824383	0.0440652	1
	MSC-AS1	3.35061	-0.108929	0.0440712	1
	CARD18	3.70857	0.478246	0.0440905	1
	EYA2	4.15552	0.686074	0.0442157	1
	LINC02558	3.41667	-0.840248	0.0443291	1
	FAM155A	2.02024	2.58257	0.0443722	1
	LINC02663	4.02681	-0.886397	0.0443987	1
	LINC00638	-1.925	-0.7714	0.0444418	1
	TMEM130	2.90593	-1.25472	0.0445504	1
	LINC02380	7.51462	-1.78446	0.0445852	1
	SOX6	2.01317	2.55491	0.04466	1
	LINC02254	5.55496	-1.45371	0.0447061	1
	WDR5-DT	-1.96844	-1.21614	0.0447161	1
	KCNJ6	3.22716	0.717699	0.0448074	1
	SLC24A4	2.78095	0.68118	0.0448113	1
	ADAMTSL1	2.70078	2.24395	0.0449346	1
	KCNC2	4.34717	-0.739749	0.0449464	1
	POLD2	-1.05137	6.78982	0.0450411	1
	IL1RAPL2	2.71708	1.79874	0.0450868	1
	ACSS3	3.84838	0.105163	0.0451371	1
	DPYS	1.79661	1.79253	0.0451774	1
	CASP16P	-1.85732	-0.4461	0.0453298	1
	LINC00383	4.72372	-1.59611	0.045407	1
	CLEC2L	4.14518	-1.91774	0.0454464	1
	EPHA5	4.43588	0.0761863	0.0454824	1
	UTS2B	7.4797	-1.81556	0.0455178	1
	HYAL4	5.16464	-2.09497	0.0455335	1
	LNC-LBCS	2.63327	1.4701	0.0456492	1
	ESR1	2.74006	1.52662	0.0457365	1
	ABCA6	2.73333	-0.611831	0.0460431	1
	LINC02006	2.86102	1.07652	0.0460847	1
	C1orf87	4.48742	-1.09992	0.0461016	1
	ELAVL2	4.67576	-0.92784	0.0461522	1
	LINC01965	6.17348	-0.239407	0.0462415	1
	GPM6A	3.87417	0.265121	0.0462854	1
	AKR1C4	1.97328	0.136191	0.0463403	1
	PRDM9	4.65297	-1.45116	0.0465163	1
	SLC47A1	3.94616	-1.44925	0.0465195	1
	AGMO	3.84142	0.455171	0.0467089	1
	LINC01095	7.028	-2.21012	0.0468163	1
	GABBR2	2.77383	1.5134	0.0468325	1
	CTNNA3	2.43528	3.11401	0.0468557	1
	LINC01609	4.41305	-0.714765	0.0468741	1
	PCDH11X	3.37494	0.434585	0.0470187	1
	RPL12P35	-4.73382	-4.21127	0.0470411	1
	CYP4F12	1.67413	2.24021	0.0470858	1
	ZPLD1	3.74609	0.491112	0.0471598	1
	MALAT1	1.12166	11.4994	0.0472222	1
	TBC1D3G	-3.69007	-3.85578	0.0472394	1
	FCRL5	2.34566	0.00565613	0.0472975	1
	WSCD2	3.31564	-0.18866	0.0474466	1
	EMX2OS	3.50705	-1.00178	0.0474629	1
	TTC28	0.941935	8.79038	0.0475354	1
	CDH22	4.24777	0.204942	0.0475675	1
	LINC02335	5.76868	-1.57449	0.0477299	1
	DNAH5	4.11986	-0.382826	0.0478026	1
	RIMS1	3.7137	0.943754	0.0478256	1
	KCNK10	4.58763	-0.481998	0.0480277	1
	LYPD6B	3.92847	-0.695488	0.0481533	1
	ELAVL4	4.52322	-0.230204	0.0482612	1
	LINC00840	2.6424	0.115544	0.048274	1
	TNS3	2.29087	1.15781	0.048328	1
	MITF	3.2938	0.243955	0.0483759	1
	SMOC2	5.38976	-0.260902	0.0484914	1
	SLC27A6	3.07663	0.389734	0.0485666	1
	APOB	6.97884	-2.25204	0.0486153	1
	SYT10	7.18577	-2.07392	0.0486405	1
	SUV39H2-DT	-1.83865	-0.386987	0.048684	1
	LINC00528	-1.24816	3.54221	0.0486988	1
	HPSE	2.69167	-0.885891	0.0487156	1
	SLAMF7	2.45061	-0.545295	0.0487357	1
	PRDM16	3.25341	0.869264	0.048772	1
	LINC02790	7.54582	-1.75632	0.0487919	1
	GALR1	6.98498	-2.24741	0.0488202	1
	NOL4	3.88887	0.313411	0.0488292	1
	MYL1	4.00115	-2.22687	0.0488801	1
	CCDC158	3.80425	-0.96258	0.0490092	1
	CRACDL	2.23757	0.735924	0.0490731	1
	MZF1-AS1	-1.48792	1.82609	0.0492061	1
	SOX9-AS1	3.68964	-0.150106	0.049246	1
	MPDZ	5.42152	-0.721376	0.0492855	1
	CSPG4BP	4.44201	-1.64406	0.0492862	1
	ARNT2	3.42789	-0.0855602	0.0493409	1
	ZNF252P-AS1	-1.8198	-0.612517	0.0493624	1
	ADGRL3	2.38714	2.31587	0.0494305	1
	AMBN	6.24681	-2.84831	0.0494573	1
	LINC02511	2.55008	0.839461	0.0494987	1
	IGLL1	-1.37024	4.23097	0.0495191	1
	LINC00297	3.09872	-2.18206	0.0495848	1
	LINC02641	1.91425	1.74709	0.0496423	1
	PRTG	3.67124	-0.467527	0.0496522	1
	MFSD3	-1.49957	2.28933	0.0497011	1
	DCC	2.80727	2.25272	0.0497119	1
	CAMK1G	4.89716	-2.05107	0.0498875	1
	LINC02699	4.33072	-2.14197	0.0498998	1
	LogCPM, log counts per million; FDR, false discovery rate.

## Sheet: 6. GSEA in all
	Table S3. Differentially expressed genes and Gene Set Enrichment Analysis results in four cell lines
	Gene Set Enrichment Analysis results in four cell lines (U937, THP1, Raji, and Jurkat) with UBA1 knockdown
	Name	Size	ES	NES	NOM p value	FDR q value	FWER p value	Rank at max	Leading edge
	Upregulated
	HALLMARK_TNFA_SIGNALING_VIA_NFKB	200	0.57326	1.17587	0.02	1	0.972	11520	tags=57%, list=29%, signal=80%
	HALLMARK_KRAS_SIGNALING_DN	200	0.568799	1.16542	0.024	0.61	0.986	7026	tags=29%, list=18%, signal=36%
	HALLMARK_ANGIOGENESIS	36	0.677612	1.32643	0.0319588	0.140833	0.19	2586	tags=25%, list=7%, signal=27%
	HALLMARK_INTERFERON_GAMMA_RESPONSE	200	0.557422	1.14124	0.058	0.727498	0.998	10019	tags=41%, list=26%, signal=54%
	HALLMARK_INFLAMMATORY_RESPONSE	200	0.55095	1.12764	0.085	0.753253	0.999	8975	tags=39%, list=23%, signal=50%
	HALLMARK_IL6_JAK_STAT3_SIGNALING	87	0.584044	1.17233	0.0932798	0.727283	0.981	8836	tags=39%, list=23%, signal=50%
	Downregulated
	HALLMARK_MITOTIC_SPINDLE	199	-0.271641	---	---	1	0	8797	tags=44%, list=22%, signal=57%
	HALLMARK_DNA_REPAIR	150	-0.652552	---	---	1	0	7133	tags=59%, list=18%, signal=71%
	HALLMARK_G2M_CHECKPOINT	200	-0.583646	---	---	1	0	7707	tags=66%, list=20%, signal=81%
	HALLMARK_ADIPOGENESIS	200	-0.252948	---	---	1	0	7848	tags=48%, list=20%, signal=59%
	HALLMARK_PI3K_AKT_MTOR_SIGNALING	105	-0.22378	---	---	1	0	6225	tags=33%, list=16%, signal=40%
	HALLMARK_MTORC1_SIGNALING	200	-0.311268	---	---	1	0	6554	tags=35%, list=17%, signal=42%
	HALLMARK_E2F_TARGETS	200	-0.743885	---	---	1	0	7878	tags=79%, list=20%, signal=98%
	HALLMARK_MYC_TARGETS_V1	200	-0.723717	---	---	1	0	8716	tags=79%, list=22%, signal=101%
	HALLMARK_FATTY_ACID_METABOLISM	158	-0.238347	---	---	1	0	7952	tags=43%, list=20%, signal=54%
	HALLMARK_OXIDATIVE_PHOSPHORYLATION	200	-0.595597	---	---	1	0	9770	tags=74%, list=25%, signal=97%
	HALLMARK_GLYCOLYSIS	200	-0.332835	---	---	1	0	6472	tags=40%, list=17%, signal=48%
	HALLMARK_MYC_TARGETS_V2	58	-0.74861	-2.46166	0	0	0	5895	tags=66%, list=15%, signal=77%
	HALLMARK_REACTIVE_OXYGEN_SPECIES_PATHWAY	49	-0.621383	-1.98984	0	0	0	6477	tags=43%, list=17%, signal=51%
	HALLMARK_WNT_BETA_CATENIN_SIGNALING	42	-0.398296	-1.23693	0.1	0.0415282	0.027	9271	tags=67%, list=24%, signal=87%
	HALLMARK_PEROXISOME	104	-0.294241	-1.10646	0	0.0705426	0.049	6368	tags=42%, list=16%, signal=50%
	ES, enrichment score; NES, negative normalized enrichment score; NOM, nominal; FDR, false discovery rate; FWER, family-wise error rate.

## Sheet: 7. GESA in U937
	Table S3. Differentially expressed genes and Gene Set Enrichment Analysis results in four cell lines
	Gene Set Enrichment Analysis results in U937 with UBA1 knockdown
	Name	Size	ES	NES	NOM p value	FDR q value	FWER p value	Rank at max	Leading edge
	Upregulated
	HALLMARK_EPITHELIAL_MESENCHYMAL_TRANSITION	200	0.679522	1.43901	0	0.0454061	0.057	7366	tags=46%, list=19%, signal=56%
	HALLMARK_TNFA_SIGNALING_VIA_NFKB	200	0.636902	1.34705	0	0.0999674	0.321	8750	tags=51%, list=22%, signal=65%
	HALLMARK_KRAS_SIGNALING_DN	200	0.630512	1.3343	0.00200401	0.0955908	0.394	8486	tags=49%, list=22%, signal=62%
	HALLMARK_KRAS_SIGNALING_UP	200	0.596051	1.26565	0.0120846	0.172163	0.817	7147	tags=40%, list=18%, signal=49%
	HALLMARK_ANGIOGENESIS	36	0.723725	1.37429	0.0135135	0.0873534	0.2	7787	tags=50%, list=20%, signal=62%
	HALLMARK_UV_RESPONSE_DN	144	0.613027	1.28628	0.0151057	0.14486	0.687	9111	tags=51%, list=23%, signal=67%
	HALLMARK_APICAL_JUNCTION	200	0.587742	1.23967	0.0220441	0.179082	0.915	7563	tags=38%, list=19%, signal=46%
	HALLMARK_MYOGENESIS	200	0.569742	1.21071	0.0320963	0.208627	0.973	9208	tags=49%, list=24%, signal=63%
	HALLMARK_INFLAMMATORY_RESPONSE	200	0.577781	1.22159	0.036036	0.195367	0.961	8076	tags=39%, list=21%, signal=48%
	HALLMARK_PANCREAS_BETA_CELLS	40	0.678513	1.31891	0.0400445	0.0982724	0.476	5198	tags=30%, list=13%, signal=35%
	HALLMARK_COAGULATION	138	0.587116	1.23332	0.0412475	0.179772	0.93	7328	tags=38%, list=19%, signal=46%
	HALLMARK_IL6_JAK_STAT3_SIGNALING	87	0.614174	1.26449	0.0506722	0.152934	0.818	8247	tags=44%, list=21%, signal=55%
	HALLMARK_COMPLEMENT	200	0.560498	1.19033	0.0570571	0.252381	0.994	7848	tags=36%, list=20%, signal=45%
	Downregulated
	HALLMARK_OXIDATIVE_PHOSPHORYLATION	200	-0.672692	---	---	1	0	6951	tags=65%, list=18%, signal=79%
	HALLMARK_MYC_TARGETS_V1	200	-0.797928	-2.60145	0	0	0	6057	tags=80%, list=15%, signal=94%
	HALLMARK_E2F_TARGETS	200	-0.735473	-2.35484	0	0	0	7189	tags=76%, list=18%, signal=93%
	HALLMARK_MYC_TARGETS_V2	58	-0.831087	-2.25905	0	0	0	5446	tags=74%, list=14%, signal=86%
	HALLMARK_DNA_REPAIR	150	-0.625782	-2.03732	0	0	0	7647	tags=67%, list=20%, signal=83%
	HALLMARK_G2M_CHECKPOINT	200	-0.611483	-1.90274	0	0	0	7453	tags=70%, list=19%, signal=85%
	HALLMARK_REACTIVE_OXYGEN_SPECIES_PATHWAY	49	-0.689105	-1.84543	0	0.00197863	0.001	7511	tags=51%, list=19%, signal=63%
	HALLMARK_PI3K_AKT_MTOR_SIGNALING	105	-0.446079	-1.33254	0	0.0479571	0.05	6993	tags=46%, list=18%, signal=56%
	HALLMARK_UNFOLDED_PROTEIN_RESPONSE	113	-0.430807	-1.29495	0	0.0587873	0.066	6939	tags=48%, list=18%, signal=58%
	HALLMARK_MTORC1_SIGNALING	200	-0.398319	-1.27111	0	0.0600646	0.077	7373	tags=55%, list=19%, signal=67%
	HALLMARK_PROTEIN_SECRETION	96	-0.285402	-0.851279	0.96875	0.765634	0.664	8066	tags=43%, list=21%, signal=54%
	ES, enrichment score; NES, negative normalized enrichment score; NOM, nominal; FDR, false discovery rate; FWER, family-wise error rate.

## Sheet: 8. GESA in THP1
	Table S3. Differentially expressed genes and Gene Set Enrichment Analysis results in four cell lines
	Gene Set Enrichment Analysis results in THP1 with UBA1 knockdown
	Name	Size	ES	NES	NOM p value	FDR q value	FWER p value	Rank at max	Leading edge
	Upregulated
	HALLMARK_TNFA_SIGNALING_VIA_NFKB	200	0.623677	1.63165	0	0.00867703	0.01	7634	tags=52%, list=20%, signal=64%
	HALLMARK_KRAS_SIGNALING_UP	200	0.529007	1.37565	0.0036452	0.137783	0.482	7517	tags=43%, list=19%, signal=52%
	HALLMARK_UV_RESPONSE_DN	144	0.576768	1.45496	0.00383142	0.0950553	0.199	8160	tags=55%, list=21%, signal=69%
	HALLMARK_COAGULATION	138	0.539021	1.34941	0.0136986	0.155246	0.604	5728	tags=30%, list=15%, signal=36%
	HALLMARK_INFLAMMATORY_RESPONSE	200	0.492308	1.27974	0.0270907	0.249239	0.877	5031	tags=32%, list=13%, signal=36%
	HALLMARK_ANGIOGENESIS	36	0.65881	1.41511	0.0367534	0.112392	0.323	5197	tags=39%, list=13%, signal=45%
	HALLMARK_ALLOGRAFT_REJECTION	200	0.477025	1.23793	0.052381	0.269599	0.956	7144	tags=34%, list=18%, signal=41%
	HALLMARK_KRAS_SIGNALING_DN	200	0.469166	1.22785	0.0627262	0.247164	0.966	6779	tags=34%, list=17%, signal=41%
	HALLMARK_HYPOXIA	200	0.473501	1.23275	0.0642857	0.258385	0.963	5455	tags=33%, list=14%, signal=38%
	HALLMARK_HEDGEHOG_SIGNALING	36	0.614031	1.30273	0.0720588	0.225184	0.797	4263	tags=44%, list=11%, signal=50%
	HALLMARK_EPITHELIAL_MESENCHYMAL_TRANSITION	200	0.468935	1.2199	0.0748538	0.246877	0.979	5442	tags=33%, list=14%, signal=38%
	HALLMARK_COMPLEMENT	200	0.463807	1.21757	0.0748792	0.233886	0.981	7556	tags=36%, list=19%, signal=44%
	HALLMARK_IL6_JAK_STAT3_SIGNALING	87	0.525895	1.26858	0.0811518	0.24416	0.899	8346	tags=46%, list=21%, signal=58%
	Downregulated
	HALLMARK_E2F_TARGETS	200	-0.745832	-2.23463	0	0	0	8401	tags=77%, list=21%, signal=97%
	HALLMARK_MYC_TARGETS_V1	200	-0.655607	-1.9599	0	0	0	9310	tags=72%, list=24%, signal=94%
	HALLMARK_OXIDATIVE_PHOSPHORYLATION	200	-0.622862	-1.88744	0	0	0	8857	tags=64%, list=23%, signal=82%
	HALLMARK_MYC_TARGETS_V2	58	-0.724391	-1.81562	0	0.000635294	0.002	9233	tags=74%, list=24%, signal=97%
	HALLMARK_DNA_REPAIR	150	-0.590517	-1.70681	0	0.00229378	0.008	8547	tags=60%, list=22%, signal=76%
	HALLMARK_G2M_CHECKPOINT	200	-0.525571	-1.57278	0	0.00560218	0.021	8830	tags=61%, list=23%, signal=78%
	ES, enrichment score; NES, negative normalized enrichment score; NOM, nominal; FDR, false discovery rate; FWER, family-wise error rate.

## Sheet: 9. GESA in Raji
	Table S3. Differentially expressed genes and Gene Set Enrichment Analysis results in four cell lines
	Gene Set Enrichment Analysis results in Raji with UBA1 knockdown
	Name	Size	ES	NES	NOM p value	FDR q value	FWER p value	Rank at max	Leading edge
	Upregulated
	HALLMARK_KRAS_SIGNALING_DN	200	0.66751	1.19108	0.001	0.456269	0.7	9415	tags=55%, list=24%, signal=72%
	HALLMARK_INTERFERON_GAMMA_RESPONSE	200	0.654281	1.17426	0.009	0.449167	0.82	10012	tags=50%, list=26%, signal=67%
	HALLMARK_EPITHELIAL_MESENCHYMAL_TRANSITION	200	0.647736	1.16524	0.009	0.319711	0.872	9941	tags=54%, list=25%, signal=71%
	HALLMARK_MYOGENESIS	200	0.648461	1.16433	0.01	0.27097	0.875	9696	tags=52%, list=25%, signal=68%
	HALLMARK_INTERFERON_ALPHA_RESPONSE	97	0.671663	1.20636	0.018	0.636368	0.578	10022	tags=53%, list=26%, signal=71%
	HALLMARK_INFLAMMATORY_RESPONSE	200	0.625838	1.12252	0.05	0.437043	0.996	9977	tags=49%, list=26%, signal=65%
	HALLMARK_IL6_JAK_STAT3_SIGNALING	87	0.654734	1.16301	0.05005	0.237993	0.883	9949	tags=52%, list=25%, signal=69%
	HALLMARK_TNFA_SIGNALING_VIA_NFKB	200	0.616107	1.10797	0.071	0.518791	1	10486	tags=54%, list=27%, signal=73%
	Downregulated
	HALLMARK_MITOTIC_SPINDLE	199	-0.355931	---	---	1	0	5471	tags=35%, list=14%, signal=41%
	HALLMARK_DNA_REPAIR	150	-0.476542	---	---	1	0	5477	tags=49%, list=14%, signal=56%
	HALLMARK_G2M_CHECKPOINT	200	-0.696319	---	---	1	0	4859	tags=69%, list=12%, signal=78%
	HALLMARK_UNFOLDED_PROTEIN_RESPONSE	113	-0.362071	---	---	1	0	7026	tags=48%, list=18%, signal=58%
	HALLMARK_MTORC1_SIGNALING	200	-0.334398	---	---	1	0	7026	tags=52%, list=18%, signal=63%
	HALLMARK_E2F_TARGETS	200	-0.8378	---	---	1	0	4945	tags=82%, list=13%, signal=93%
	HALLMARK_MYC_TARGETS_V1	200	-0.797202	---	---	1	0	5413	tags=77%, list=14%, signal=89%
	HALLMARK_OXIDATIVE_PHOSPHORYLATION	200	-0.564747	---	---	1	0	7700	tags=71%, list=20%, signal=87%
	HALLMARK_MYC_TARGETS_V2	58	-0.772562	-2.13453	0	0	0	4980	tags=66%, list=13%, signal=75%
	HALLMARK_REACTIVE_OXYGEN_SPECIES_PATHWAY	49	-0.548165	-1.83967	0	0	0	7754	tags=53%, list=20%, signal=66%
	ES, enrichment score; NES, negative normalized enrichment score; NOM, nominal; FDR, false discovery rate; FWER, family-wise error rate.

[truncated: 1 more sheets: 10. GESA in Jurkat]
