# Supplementary material for: Early activation of inflammatory pathways in UBA1-mutated hematopoietic stem and progenitor cells in VEXAS
Source: Cell Rep Med. 2023 Aug 15;4(8):101160. doi: 10.1016/j.xcrm.2023.101160 (PMC10439277; doi:10.1016/j.xcrm.2023.101160)
Supplement: Table S4. DNMT3A mutations in BMMNCs and HSPCs, and gene set enrichment analysis results of differentially expressed genes in DNMT3A-mutated cells, related to Figure S4 [file mmc5.xlsx]

## Sheet: Contents
	Table S4. DNMT3A mutations in BMMNCs and HSPCs,
		and Gene Set Enrichment Analysis results of DNMT3A-mutated cells
	Contents
	Sheet 1	DNMT3A mutations in BMMNCs and HSPCs
	Sheet 2	Higher in DNMT3A-mutated BMMNCs in UPN 6
	Sheet 3	Lower in DNMT3A-mutated BMMNCs in UPN 6
	Sheet 4	Higher in DNMT3A-mutated BMMNCs in UPN 13
	Sheet 5	Lower in DNMT3A-mutated BMMNCs in UPN 13
	Sheet 6	Higher in DNMT3A-mutated HSPCs in UPN 6
	Sheet 7	Lower in DNMT3A-mutated HSPCs in UPN 6
	Sheet 8	Higher in DNMT3A-mutated HSPCs in UPN 13
	Sheet 9	Lower in DNMT3A-mutated HSPCs in UPN 13

## Sheet: 1. mtDNMT3A_BMMNCs and HSPCs
	Table S4. DNMT3A mutations in BMMNCs and HSPCs, and Gene Set Enrichment Analysis results of DNMT3A-mutated cells
	DNMT3A mutations in BMMNCs and HSPCs
	BMMNCs
	No. of total cells	5853
	No. of cells with UBA1 read(s)	114
			No. of cells with 1 read	108
			No. of cells with 2 reads	6
	No. of cells with altered read(s)	16
			No. of cells with 1 altered read	16
	CD34+ HSPCs
	No. of total cells	7240
	No. of cells with UBA1 read(s)	1670
			No. of cells with 1 read	1439
			No. of cells with 2 reads	201
			No. of cells with 3 reads	28
			No. of cells with 4 reads	2
	No. of cells with altered read(s)	397
			No. of cells with 1 altered read	372
			No. of cells with 2 altered reads	24
			No. of cells with 3 altered reads	1
	BMMNCs,bone marrow mononuclear cells; HSPCs, hematopoietic stem cells and progenitor cells.

## Sheet: 2. UPN6_mtDNMT3A_higher_BMMNCs
	Table S4. DNMT3A mutations in BMMNCs and HSPCs, and Gene Set Enrichment Analysis results of DNMT3A-mutated cells
	Higher in DNMT3A-mutated BMMNCs in UPN 6
	Name	Size	ES	NES	NOM p value	FDR q value	FWER p value	Rank at max	Leading edge
	HALLMARK_HYPOXIA	125	0.520676	1.36403	0.0842491	0.37719	0.74	593	tags=18%, list=6%, signal=18%
	HALLMARK_ALLOGRAFT_REJECTION	137	0.551333	1.40284	0.0885609	1	0.667	264	tags=9%, list=3%, signal=9%
	GOBP_RESPONSE_TO_FUNGUS	26	0.923073	2.00628	0	0.0300066	0.026	53	tags=19%, list=1%, signal=19%
	GOBP_DEFENSE_RESPONSE_TO_BACTERIUM	108	0.786321	1.94363	0	0.142037	0.218	463	tags=21%, list=4%, signal=22%
	GOBP_REGULATION_OF_CHEMOTAXIS	87	0.784319	1.91583	0	0.218503	0.431	573	tags=21%, list=6%, signal=22%
	GOBP_ANTIMICROBIAL_HUMORAL_IMMUNE_RESPONSE_MEDIATED_BY_ANTIMICROBIAL_PEPTIDE	20	0.942977	1.91236	0	0.180725	0.464	53	tags=35%, list=1%, signal=35%
	GOBP_KILLING_OF_CELLS_OF_OTHER_ORGANISM	28	0.916823	1.90912	0	0.15738	0.493	170	tags=29%, list=2%, signal=29%
	GOBP_NEGATIVE_REGULATION_OF_CHEMOTAXIS	19	0.941401	1.88413	0	0.249275	0.71	240	tags=32%, list=2%, signal=32%
	GOBP_REGULATION_OF_CELLULAR_EXTRAVASATION	18	0.920282	1.85407	0	0.271385	0.889	0	tags=6%, list=0%, signal=6%
	GOBP_REGULATION_OF_LEUKOCYTE_MIGRATION	104	0.74901	1.83779	0	0.279505	0.952	573	tags=16%, list=6%, signal=17%
	GOBP_LEUKOCYTE_CHEMOTAXIS	102	0.720081	1.80207	0	0.407412	0.997	573	tags=23%, list=6%, signal=24%
	GOBP_NEGATIVE_REGULATION_OF_DEFENSE_RESPONSE	112	0.708658	1.79804	0	0.38429	0.998	276	tags=12%, list=3%, signal=12%
	GOBP_MONONUCLEAR_CELL_MIGRATION	90	0.71146	1.7651	0	0.357712	0.999	567	tags=19%, list=5%, signal=20%
	GOBP_NEGATIVE_REGULATION_OF_CYTOKINE_PRODUCTION	150	0.655079	1.74248	0	0.388079	1	723	tags=15%, list=7%, signal=16%
	GOBP_CELL_CHEMOTAXIS	129	0.673141	1.72788	0	0.432095	1	573	tags=19%, list=6%, signal=19%
	GOBP_REGULATION_OF_INFLAMMATORY_RESPONSE	163	0.653384	1.70982	0	0.443433	1	1024	tags=21%, list=10%, signal=23%
	GOBP_CELL_KILLING	83	0.688956	1.67897	0	0.485868	1	383	tags=22%, list=4%, signal=22%
	GOBP_TAXIS	247	0.597465	1.6716	0	0.48416	1	682	tags=14%, list=7%, signal=14%
	GOBP_REGULATION_OF_CELLULAR_COMPONENT_MOVEMENT	475	0.532302	1.5956	0	0.577429	1	582	tags=10%, list=6%, signal=10%
	GOBP_CYTOKINE_PRODUCTION	428	0.485211	1.41813	0	0.60858	1	533	tags=11%, list=5%, signal=11%
	GOBP_POSITIVE_REGULATION_OF_LEUKOCYTE_ADHESION_TO_VASCULAR_ENDOTHELIAL_CELL	16	0.899171	1.77203	0.00224719	0.353999	0.999	0	tags=6%, list=0%, signal=6%
	GOBP_INTERLEUKIN_8_PRODUCTION	45	0.792446	1.80518	0.0028169	0.416329	0.994	259	tags=11%, list=2%, signal=11%
	GOBP_NEGATIVE_REGULATION_OF_INNATE_IMMUNE_RESPONSE	43	0.819212	1.86338	0.00294985	0.253543	0.84	645	tags=26%, list=6%, signal=27%
	GOBP_POSITIVE_REGULATION_OF_INFLAMMATORY_RESPONSE	59	0.742327	1.77478	0.00302115	0.356403	0.999	581	tags=20%, list=6%, signal=21%
	GOBP_NEGATIVE_REGULATION_OF_LOCOMOTION	141	0.655977	1.71771	0.00401606	0.44744	1	300	tags=9%, list=3%, signal=9%
	GOBP_NEGATIVE_REGULATION_OF_OSSIFICATION	15	0.893594	1.78596	0.00454545	0.36843	0.998	17	tags=13%, list=0%, signal=13%
	GOBP_ANTIBACTERIAL_HUMORAL_RESPONSE	19	0.912527	1.85193	0.00487805	0.258263	0.901	338	tags=37%, list=3%, signal=38%
	GOBP_REGULATION_OF_BONE_MINERALIZATION	30	0.831102	1.78584	0.00502513	0.352968	0.999	17	tags=7%, list=0%, signal=7%
	GOBP_VESICLE_ORGANIZATION	243	0.550025	1.51249	0.0052356	0.572363	1	932	tags=14%, list=9%, signal=15%
	GOBP_POSITIVE_REGULATION_OF_LOCOMOTION	263	0.521822	1.43792	0.00568182	0.615675	1	789	tags=13%, list=8%, signal=14%
	GOBP_BIOMINERALIZATION	58	0.740701	1.71158	0.00606061	0.459763	1	17	tags=3%, list=0%, signal=3%
	GOBP_ACUTE_INFLAMMATORY_RESPONSE	37	0.846436	1.87099	0.00607903	0.245897	0.795	84	tags=8%, list=1%, signal=8%
	GOBP_REGULATION_OF_OSSIFICATION	47	0.774261	1.80124	0.00611621	0.387575	0.997	17	tags=4%, list=0%, signal=4%
	GOBP_REGULATION_OF_DEFENSE_RESPONSE	380	0.464758	1.35323	0.00699301	0.641254	1	586	tags=13%, list=6%, signal=13%
	GOBP_NEGATIVE_REGULATION_OF_RESPONSE_TO_EXTERNAL_STIMULUS	166	0.575512	1.53022	0.00829876	0.588467	1	311	tags=12%, list=3%, signal=12%
	GOBP_NEGATIVE_REGULATION_OF_MULTICELLULAR_ORGANISMAL_PROCESS	430	0.463546	1.35324	0.00854701	0.644158	1	682	tags=12%, list=7%, signal=12%
	GOBP_POSITIVE_REGULATION_OF_CELL_ADHESION	234	0.532604	1.48512	0.00970874	0.598725	1	512	tags=12%, list=5%, signal=13%
	GOBP_SECRETORY_GRANULE_ORGANIZATION	19	0.871667	1.78529	0.00995025	0.341139	0.999	2	tags=5%, list=0%, signal=5%
	GOBP_NEGATIVE_REGULATION_OF_LEUKOCYTE_MIGRATION	19	0.858514	1.78261	0.00995025	0.338254	0.999	122	tags=16%, list=1%, signal=16%
	GOBP_RESPONSE_TO_BACTERIUM	296	0.526921	1.50534	0.0108696	0.574518	1	398	tags=11%, list=4%, signal=11%
	GOBP_CHEMOKINE_PRODUCTION	42	0.821187	1.87635	0.010929	0.250596	0.766	469	tags=19%, list=5%, signal=20%
	GOBP_NEGATIVE_REGULATION_OF_REPRODUCTIVE_PROCESS	18	0.861635	1.74804	0.0113122	0.378737	1	604	tags=28%, list=6%, signal=29%
	GOBP_POSITIVE_REGULATION_OF_INTERLEUKIN_8_PRODUCTION	31	0.815833	1.79572	0.0114286	0.375813	0.998	147	tags=10%, list=1%, signal=10%
	GOBP_REGULATION_OF_MEIOTIC_CELL_CYCLE	20	0.841407	1.75274	0.0116822	0.395666	1	604	tags=20%, list=6%, signal=21%
	GOBP_NEGATIVE_REGULATION_OF_CELL_KILLING	17	0.852842	1.70849	0.0117096	0.437354	1	259	tags=29%, list=2%, signal=30%
	GOBP_REGULATION_OF_REPRODUCTIVE_PROCESS	52	0.754095	1.77042	0.0120482	0.347572	0.999	683	tags=17%, list=7%, signal=18%
	GOBP_NEGATIVE_REGULATION_OF_INFLAMMATORY_RESPONSE	62	0.736175	1.75075	0.0121581	0.391987	1	276	tags=11%, list=3%, signal=12%
	GOBP_MUSCLE_CELL_PROLIFERATION	83	0.682812	1.69905	0.0136986	0.452368	1	669	tags=16%, list=6%, signal=17%
	GOBP_DEFENSE_RESPONSE_TO_GRAM_NEGATIVE_BACTERIUM	26	0.849086	1.84282	0.0146341	0.278377	0.936	369	tags=31%, list=4%, signal=32%
	GOBP_NEGATIVE_REGULATION_OF_LEUKOCYTE_MEDIATED_CYTOTOXICITY	16	0.839138	1.69823	0.014742	0.444766	1	259	tags=25%, list=2%, signal=26%
	GOBP_REGULATION_OF_MACROPHAGE_ACTIVATION	32	0.770567	1.69788	0.0147783	0.436153	1	383	tags=19%, list=4%, signal=19%
	GOBP_REGULATION_OF_LEUKOCYTE_ADHESION_TO_VASCULAR_ENDOTHELIAL_CELL	19	0.896013	1.81402	0.0148515	0.39052	0.988	0	tags=5%, list=0%, signal=5%
	GOBP_REGULATION_OF_NATURAL_KILLER_CELL_MEDIATED_IMMUNITY	19	0.855381	1.70352	0.0150376	0.445687	1	84	tags=16%, list=1%, signal=16%
	GOBP_NEGATIVE_REGULATION_OF_IMMUNE_EFFECTOR_PROCESS	74	0.689873	1.66398	0.0160772	0.492213	1	521	tags=16%, list=5%, signal=17%
	GOBP_SEQUESTERING_OF_CALCIUM_ION	47	0.723713	1.63178	0.0161725	0.543535	1	313	tags=19%, list=3%, signal=20%
	GOBP_POSITIVE_REGULATION_OF_SMOOTH_MUSCLE_CELL_PROLIFERATION	43	0.788455	1.79176	0.0163934	0.376261	0.998	533	tags=16%, list=5%, signal=17%
	GOBP_BONE_MINERALIZATION	44	0.775186	1.74851	0.0167131	0.388213	1	17	tags=5%, list=0%, signal=5%
	GOBP_RESPONSE_TO_RADIATION	274	0.517259	1.4298	0.0177515	0.611239	1	767	tags=12%, list=7%, signal=13%
	GOBP_MONOSACCHARIDE_BIOSYNTHETIC_PROCESS	62	0.723154	1.72219	0.0178571	0.442131	1	1052	tags=24%, list=10%, signal=27%
	GOBP_DIVALENT_INORGANIC_CATION_HOMEOSTASIS	183	0.542392	1.47684	0.0185185	0.59136	1	575	tags=11%, list=6%, signal=11%
	GOBP_REGULATION_OF_BIOMINERALIZATION	37	0.787564	1.78727	0.0187166	0.379852	0.998	17	tags=5%, list=0%, signal=5%
	GOBP_REGULATION_OF_MACROPHAGE_MIGRATION	20	0.789361	1.65284	0.0212264	0.524112	1	458	tags=15%, list=4%, signal=16%
	GOBP_MATURE_B_CELL_DIFFERENTIATION_INVOLVED_IN_IMMUNE_RESPONSE	16	0.781309	1.62574	0.0218978	0.529514	1	538	tags=25%, list=5%, signal=26%
	GOBP_SMOOTH_MUSCLE_CELL_PROLIFERATION	62	0.697321	1.61582	0.0235988	0.555743	1	533	tags=15%, list=5%, signal=15%
	GOBP_LEUKOCYTE_TETHERING_OR_ROLLING	18	0.852965	1.6828	0.0236407	0.481516	1	164	tags=11%, list=2%, signal=11%
	GOBP_POSITIVE_REGULATION_OF_ALPHA_BETA_T_CELL_PROLIFERATION	15	0.83535	1.64488	0.0252294	0.524241	1	445	tags=27%, list=4%, signal=28%
	GOBP_B_CELL_DIFFERENTIATION	85	0.646407	1.54783	0.0253623	0.566229	1	1303	tags=31%, list=13%, signal=35%
	GOBP_NEGATIVE_REGULATION_OF_INTERLEUKIN_1_PRODUCTION	18	0.794392	1.63101	0.025522	0.537053	1	1264	tags=33%, list=12%, signal=38%
	GOBP_NEGATIVE_REGULATION_OF_IMMUNE_RESPONSE	81	0.651055	1.56366	0.0268456	0.591078	1	677	tags=22%, list=7%, signal=24%
	GOBP_LEUKOCYTE_MIGRATION	241	0.515861	1.43607	0.028436	0.612842	1	573	tags=15%, list=6%, signal=16%
	GOBP_RESPONSE_TO_LIGHT_STIMULUS	182	0.552772	1.47448	0.0294118	0.585529	1	721	tags=10%, list=7%, signal=11%
	GOBP_CELLULAR_RESPONSE_TO_CORTICOSTEROID_STIMULUS	35	0.775377	1.7106	0.0294906	0.451938	1	183	tags=17%, list=2%, signal=17%
	GOBP_ENDOCRINE_SYSTEM_DEVELOPMENT	37	0.734778	1.63535	0.0306122	0.538861	1	875	tags=22%, list=8%, signal=24%
	GOBP_LEUKOCYTE_ADHESION_TO_VASCULAR_ENDOTHELIAL_CELL	31	0.769481	1.67876	0.0307692	0.476626	1	164	tags=6%, list=2%, signal=7%
	GOBP_REGULATION_OF_LEUKOCYTE_CHEMOTAXIS	55	0.707848	1.64518	0.0309859	0.532716	1	573	tags=20%, list=6%, signal=21%
	GOBP_PROSTANOID_METABOLIC_PROCESS	27	0.779557	1.67321	0.0321839	0.488075	1	325	tags=26%, list=3%, signal=27%
	GOBP_POSITIVE_REGULATION_OF_NEURAL_PRECURSOR_CELL_PROLIFERATION	17	0.825368	1.66667	0.0353535	0.492177	1	669	tags=24%, list=6%, signal=25%
	GOBP_EXTRACELLULAR_MATRIX_DISASSEMBLY	32	0.756146	1.62689	0.0358974	0.534331	1	362	tags=16%, list=3%, signal=16%
	GOBP_ANTIMICROBIAL_HUMORAL_RESPONSE	40	0.711496	1.62815	0.0364583	0.538941	1	463	tags=43%, list=4%, signal=44%
	GOBP_POSITIVE_REGULATION_OF_ENDOTHELIAL_CELL_MIGRATION	50	0.680992	1.57796	0.0372493	0.592692	1	300	tags=10%, list=3%, signal=10%
	GOBP_POSITIVE_REGULATION_OF_VASCULATURE_DEVELOPMENT	71	0.644959	1.52228	0.037415	0.597037	1	458	tags=17%, list=4%, signal=18%
	GOBP_NEGATIVE_REGULATION_OF_STRESS_ACTIVATED_PROTEIN_KINASE_SIGNALING_CASCADE	34	0.718948	1.61203	0.0374332	0.561192	1	106	tags=12%, list=1%, signal=12%
	GOBP_PROSTANOID_BIOSYNTHETIC_PROCESS	18	0.79683	1.64932	0.0385542	0.527337	1	325	tags=33%, list=3%, signal=34%
	GOBP_POSITIVE_REGULATION_OF_CELL_CELL_ADHESION	162	0.536682	1.42954	0.0386266	0.608289	1	512	tags=14%, list=5%, signal=15%
	GOBP_POSITIVE_REGULATION_OF_CELL_POPULATION_PROLIFERATION	432	0.426659	1.23815	0.0393701	0.734105	1	486	tags=13%, list=5%, signal=13%
	GOBP_POSITIVE_REGULATION_OF_LEUKOCYTE_CELL_CELL_ADHESION	149	0.544484	1.45871	0.039823	0.589643	1	512	tags=15%, list=5%, signal=15%
	GOBP_POSITIVE_REGULATION_OF_CHEMOTAXIS	61	0.666313	1.5589	0.04	0.573477	1	492	tags=15%, list=5%, signal=15%
	GOBP_POSITIVE_REGULATION_OF_CYTOKINE_PRODUCTION	255	0.467798	1.28352	0.0410959	0.696534	1	469	tags=12%, list=5%, signal=12%
	GOBP_RESPONSE_TO_CORTICOSTEROID	75	0.630454	1.53276	0.0412698	0.591935	1	433	tags=15%, list=4%, signal=15%
	GOBP_DENDRITIC_CELL_CHEMOTAXIS	16	0.781064	1.57548	0.0416667	0.586478	1	72	tags=13%, list=1%, signal=13%
	GOBP_CELLULAR_RESPONSE_TO_STEROID_HORMONE_STIMULUS	127	0.570447	1.45931	0.0419847	0.595899	1	183	tags=6%, list=2%, signal=6%
	GOBP_RESPONSE_TO_UV	111	0.558085	1.42757	0.0421053	0.606778	1	767	tags=13%, list=7%, signal=13%
	GOBP_LYMPHOCYTE_HOMEOSTASIS	46	0.67321	1.51973	0.0423729	0.587993	1	484	tags=17%, list=5%, signal=18%
	GOBP_NEGATIVE_REGULATION_OF_INTERLEUKIN_1_BETA_PRODUCTION	15	0.826946	1.63775	0.0427928	0.539626	1	1264	tags=40%, list=12%, signal=45%
	GOBP_PANCREAS_DEVELOPMENT	20	0.741707	1.57517	0.043038	0.580148	1	179	tags=10%, list=2%, signal=10%
	GOBP_CD8_POSITIVE_ALPHA_BETA_T_CELL_ACTIVATION	16	0.793498	1.59129	0.0443925	0.585171	1	84	tags=13%, list=1%, signal=13%
	GOBP_POSITIVE_REGULATION_OF_FATTY_ACID_METABOLIC_PROCESS	17	0.775854	1.58973	0.0443925	0.582418	1	800	tags=29%, list=8%, signal=32%
	GOBP_REGULATION_OF_MONONUCLEAR_CELL_MIGRATION	58	0.664819	1.54743	0.0446429	0.56167	1	521	tags=17%, list=5%, signal=18%
	GOBP_REGULATION_OF_NEURAL_PRECURSOR_CELL_PROLIFERATION	33	0.724088	1.57727	0.044665	0.587501	1	1215	tags=24%, list=12%, signal=27%
	GOBP_ALPHA_BETA_T_CELL_PROLIFERATION	22	0.757934	1.61	0.0448878	0.56061	1	445	tags=18%, list=4%, signal=19%
	GOBP_EXTERNAL_ENCAPSULATING_STRUCTURE_ORGANIZATION	120	0.575839	1.47529	0.0454545	0.58743	1	512	tags=8%, list=5%, signal=8%
	GOBP_POSITIVE_REGULATION_OF_SUBSTRATE_ADHESION_DEPENDENT_CELL_SPREADING	26	0.742101	1.60526	0.0459459	0.560858	1	492	tags=23%, list=5%, signal=24%
	GOBP_UNSATURATED_FATTY_ACID_BIOSYNTHETIC_PROCESS	25	0.737751	1.58058	0.0459459	0.59074	1	325	tags=24%, list=3%, signal=25%
	GOBP_MONOSACCHARIDE_METABOLIC_PROCESS	177	0.520064	1.38408	0.0460251	0.618045	1	1052	tags=15%, list=10%, signal=16%
	GOBP_POSITIVE_REGULATION_OF_LEUKOCYTE_MIGRATION	67	0.623878	1.50221	0.0464396	0.578954	1	521	tags=13%, list=5%, signal=14%
	GOBP_RETINOIC_ACID_RECEPTOR_SIGNALING_PATHWAY	18	0.787419	1.56382	0.0472813	0.597819	1	8	tags=6%, list=0%, signal=6%
	GOBP_HUMORAL_IMMUNE_RESPONSE	107	0.566008	1.44307	0.0474576	0.616459	1	369	tags=20%, list=4%, signal=20%
	GOBP_MONOCYTE_CHEMOTAXIS	20	0.771701	1.55354	0.0478469	0.578162	1	179	tags=35%, list=2%, signal=36%
	GOBP_REGULATION_OF_ACUTE_INFLAMMATORY_RESPONSE	17	0.779236	1.55518	0.0492958	0.579161	1	84	tags=12%, list=1%, signal=12%
	GOBP_GLUCOSE_CATABOLIC_PROCESS	29	0.748606	1.60827	0.0496278	0.558503	1	103	tags=14%, list=1%, signal=14%
	WP_HAIR_FOLLICLE_DEVELOPMENT_CYTODIFFERENTIATION_PART_3_OF_3	25	0.889155	1.90957	0	0.405785	0.331	288	tags=20%, list=3%, signal=21%
	NABA_ECM_REGULATORS	68	0.753686	1.7712	0	1	0.996	383	tags=10%, list=4%, signal=11%
	WP_HUMAN_COMPLEMENT_SYSTEM	43	0.836827	1.85067	0.00581395	0.805036	0.809	164	tags=16%, list=2%, signal=16%
	REACTOME_GLUCONEOGENESIS	25	0.842159	1.72642	0.00997506	1	1	403	tags=20%, list=4%, signal=21%
	WP_NEURODEGENERATION_WITH_BRAIN_IRON_ACCUMULATION_NBIA_SUBTYPES_PATHWAY	38	0.780844	1.7363	0.0111732	1	0.999	1	tags=3%, list=0%, signal=3%
	REACTOME_DEGRADATION_OF_THE_EXTRACELLULAR_MATRIX	38	0.770748	1.74284	0.0138504	1	0.999	160	tags=13%, list=2%, signal=13%
	REACTOME_ROS_AND_RNS_PRODUCTION_IN_PHAGOCYTES	25	0.816419	1.72846	0.0169082	1	0.999	295	tags=16%, list=3%, signal=16%
	WP_MIRNAS_INVOLVEMENT_IN_THE_IMMUNE_RESPONSE_IN_SEPSIS	31	0.777506	1.72759	0.018617	1	0.999	17	tags=6%, list=0%, signal=6%
	NABA_MATRISOME_ASSOCIATED	168	0.553074	1.45261	0.0197628	1	1	582	tags=20%, list=6%, signal=20%
	NABA_MATRISOME	208	0.581434	1.54255	0.021645	1	1	582	tags=17%, list=6%, signal=18%
	KEGG_LYSOSOME	99	0.617211	1.54245	0.025	1	1	1444	tags=27%, list=14%, signal=31%
	REACTOME_EXTRACELLULAR_MATRIX_ORGANIZATION	92	0.643566	1.56435	0.0255591	1	1	512	tags=13%, list=5%, signal=14%
	REACTOME_ROLE_OF_LAT2_NTAL_LAB_ON_CALCIUM_MOBILIZATION	21	0.799798	1.61158	0.0314607	1	1	981	tags=43%, list=9%, signal=47%
	PID_RAS_PATHWAY	20	0.794035	1.65983	0.0316302	1	1	626	tags=20%, list=6%, signal=21%
	WP_PHOTODYNAMIC_THERAPYINDUCED_UNFOLDED_PROTEIN_RESPONSE	23	0.78107	1.63986	0.036855	1	1	80	tags=17%, list=1%, signal=17%
	NABA_CORE_MATRISOME	40	0.728198	1.65049	0.039548	1	1	214	tags=5%, list=2%, signal=5%
	BIOCARTA_FCER1_PATHWAY	34	0.712162	1.56109	0.0402145	1	1	626	tags=24%, list=6%, signal=25%
	REACTOME_PURINERGIC_SIGNALING_IN_LEISHMANIASIS_INFECTION	20	0.789828	1.60626	0.0418719	1	1	469	tags=25%, list=5%, signal=26%
	PID_IL23_PATHWAY	17	0.802572	1.58172	0.0480769	1	1	6	tags=6%, list=0%, signal=6%
	REACTOME_GLYCOLYSIS	59	0.625917	1.51273	0.0497076	1	1	651	tags=14%, list=6%, signal=14%
	BMMNCs, bone marrow mononuclear cells; ES, enrichment score; NES, negative normalized enrichment score; NOM, nominal; FDR, false discovery rate; FWER, family-wise error rate.

## Sheet: 3. UPN6_mtDNMT3A_lower_BMMNCs
	Table S4. DNMT3A mutations in BMMNCs and HSPCs, and Gene Set Enrichment Analysis results of DNMT3A-mutated cells
	Lower in DNMT3A-mutated BMMNCs in UPN 6
	Name	Size	ES	NES	NOM p value	FDR q value	FWER p value	Rank at max	Leading edge
	HALLMARK_HEME_METABOLISM	165	-0.862845	-1.93779	0	0	0	552	tags=29%, list=5%, signal=30%
	HALLMARK_MYC_TARGETS_V1	192	-0.668315	-1.50971	0.0327654	0.651361	0.763	1003	tags=48%, list=10%, signal=53%
	HALLMARK_UV_RESPONSE_UP	111	-0.667701	-1.43331	0.0640327	0.717752	0.899	684	tags=20%, list=7%, signal=21%
	HALLMARK_COMPLEMENT	133	-0.614222	-1.37553	0.0893099	0.734502	0.952	955	tags=18%, list=9%, signal=20%
	HALLMARK_XENOBIOTIC_METABOLISM	114	-0.61864	-1.35391	0.0986486	0.653547	0.973	428	tags=9%, list=4%, signal=9%
	GOBP_ESTABLISHMENT_OF_PROTEIN_LOCALIZATION_TO_ORGANELLE	453	-0.620209	-1.48699	0.00114943	1	1	407	tags=15%, list=4%, signal=15%
	GOBP_ORGANIC_ANION_TRANSPORT	149	-0.788378	-1.77115	0.00131926	1	0.974	414	tags=5%, list=4%, signal=6%
	GOBP_ORGANIC_CYCLIC_COMPOUND_CATABOLIC_PROCESS	461	-0.626191	-1.49833	0.00229358	1	1	447	tags=16%, list=4%, signal=16%
	GOBP_COAGULATION	174	-0.746895	-1.6977	0.00272851	1	1	538	tags=10%, list=5%, signal=11%
	GOBP_RESPONSE_TO_PH	15	-0.943135	-1.68479	0.00361664	1	1	5	tags=7%, list=0%, signal=7%
	GOBP_ONE_CARBON_METABOLIC_PROCESS	21	-0.935305	-1.76265	0.00511945	1	0.992	5	tags=10%, list=0%, signal=10%
	GOBP_THYMUS_DEVELOPMENT	25	-0.887058	-1.69074	0.00642055	1	1	124	tags=8%, list=1%, signal=8%
	GOBP_PROTEIN_LOCALIZATION_TO_MEMBRANE	424	-0.610201	-1.45628	0.00683371	1	1	407	tags=14%, list=4%, signal=14%
	GOBP_RESPONSE_TO_ANGIOTENSIN	16	-0.927221	-1.64096	0.00744879	1	1	5	tags=6%, list=0%, signal=6%
	GOBP_WOUND_HEALING	257	-0.689368	-1.58096	0.00770218	1	1	798	tags=13%, list=8%, signal=14%
	GOBP_MEMBRANE_PROTEIN_ECTODOMAIN_PROTEOLYSIS	31	-0.876263	-1.68243	0.00815661	1	1	193	tags=10%, list=2%, signal=10%
	GOBP_NEGATIVE_REGULATION_OF_PHAGOCYTOSIS	17	-0.914352	-1.67739	0.00857633	1	1	298	tags=24%, list=3%, signal=24%
	GOBP_CELLULAR_COMPONENT_MAINTENANCE	32	-0.876789	-1.70653	0.00859107	1	1	193	tags=6%, list=2%, signal=6%
	GOBP_RNA_CATABOLIC_PROCESS	345	-0.639253	-1.50581	0.00945627	1	1	447	tags=20%, list=4%, signal=20%
	GOBP_PROTEIN_TARGETING	334	-0.622164	-1.46531	0.0104651	1	1	407	tags=18%, list=4%, signal=18%
	GOBP_REGULATION_OF_BONE_REMODELING	23	-0.902386	-1.70566	0.0113269	1	1	43	tags=9%, list=0%, signal=9%
	GOBP_BONE_REMODELING	44	-0.824618	-1.6665	0.0120301	1	1	43	tags=5%, list=0%, signal=5%
	GOBP_NEGATIVE_REGULATION_OF_MRNA_CATABOLIC_PROCESS	35	-0.841399	-1.68887	0.0143541	1	1	833	tags=29%, list=8%, signal=31%
	GOBP_TETRAPYRROLE_METABOLIC_PROCESS	41	-0.833286	-1.64886	0.0145161	1	1	607	tags=32%, list=6%, signal=34%
	GOBP_RESPONSE_TO_ESTROGEN	35	-0.818266	-1.62605	0.0149007	1	1	226	tags=9%, list=2%, signal=9%
	GOBP_REGULATION_OF_BODY_FLUID_LEVELS	230	-0.662849	-1.50584	0.0153257	1	1	780	tags=12%, list=7%, signal=12%
	GOBP_RESPONSE_TO_WOUNDING	311	-0.635179	-1.47999	0.0153664	1	1	553	tags=10%, list=5%, signal=10%
	GOBP_RESPONSE_TO_FLUID_SHEAR_STRESS	17	-0.916626	-1.66544	0.015625	1	1	211	tags=12%, list=2%, signal=12%
	GOBP_PROTEIN_REFOLDING	17	-0.899634	-1.62804	0.0159858	1	1	433	tags=47%, list=4%, signal=49%
	GOBP_REGULATION_OF_EXTRINSIC_APOPTOTIC_SIGNALING_PATHWAY_IN_ABSENCE_OF_LIGAND	21	-0.858613	-1.62375	0.0166389	1	1	7	tags=5%, list=0%, signal=5%
	GOBP_REGULATION_OF_COAGULATION	30	-0.864866	-1.65508	0.0189573	1	1	193	tags=10%, list=2%, signal=10%
	GOBP_RESPONSE_TO_COPPER_ION	22	-0.882964	-1.68113	0.0198676	1	1	262	tags=27%, list=3%, signal=28%
	GOBP_PORPHYRIN_CONTAINING_COMPOUND_METABOLIC_PROCESS	32	-0.850415	-1.62956	0.0203762	1	1	607	tags=38%, list=6%, signal=40%
	GOBP_BONE_RESORPTION	34	-0.874934	-1.69617	0.0205047	1	1	43	tags=6%, list=0%, signal=6%
	GOBP_HEME_METABOLIC_PROCESS	28	-0.849136	-1.62552	0.022082	1	1	607	tags=36%, list=6%, signal=38%
	GOBP_RESPONSE_TO_IRON_ION	17	-0.894366	-1.62117	0.0223752	1	1	182	tags=24%, list=2%, signal=24%
	GOBP_ODONTOGENESIS_OF_DENTIN_CONTAINING_TOOTH	23	-0.877264	-1.63535	0.0225443	1	1	169	tags=9%, list=2%, signal=9%
	GOBP_TISSUE_REMODELING	73	-0.764066	-1.60461	0.0237741	1	1	538	tags=8%, list=5%, signal=9%
	GOBP_RIBONUCLEOPROTEIN_COMPLEX_BIOGENESIS	394	-0.606976	-1.44672	0.024447	1	1	841	tags=24%, list=8%, signal=25%
	GOBP_REGULATION_OF_TISSUE_REMODELING	32	-0.848995	-1.63751	0.0254777	1	1	392	tags=13%, list=4%, signal=13%
	GOBP_ANION_TRANSMEMBRANE_TRANSPORT	269	-0.620908	-1.43781	0.0255786	1	1	753	tags=12%, list=7%, signal=12%
	GOBP_NEGATIVE_REGULATION_OF_SIGNAL_TRANSDUCTION_IN_ABSENCE_OF_LIGAND	16	-0.870635	-1.59628	0.0271739	1	1	7	tags=6%, list=0%, signal=6%
	GOBP_REGULATION_OF_LIPOPOLYSACCHARIDE_MEDIATED_SIGNALING_PATHWAY	17	-0.870343	-1.58454	0.0274443	1	1	86	tags=12%, list=1%, signal=12%
	GOBP_TRNA_TRANSPORT	34	-0.807511	-1.57843	0.0280811	1	1	172	tags=9%, list=2%, signal=9%
	GOBP_CELL_CELL_JUNCTION_ORGANIZATION	72	-0.772869	-1.6066	0.0282738	1	1	392	tags=8%, list=4%, signal=9%
	GOBP_POSITIVE_REGULATION_OF_TRANSMEMBRANE_TRANSPORT	83	-0.714679	-1.5307	0.0284495	1	1	759	tags=18%, list=7%, signal=19%
	GOBP_RESPONSE_TO_ANTIBIOTIC	35	-0.818449	-1.6098	0.0295031	1	1	427	tags=20%, list=4%, signal=21%
	GOBP_NEGATIVE_REGULATION_OF_RNA_CATABOLIC_PROCESS	45	-0.798419	-1.59896	0.0303951	1	1	843	tags=27%, list=8%, signal=29%
	GOBP_ESTABLISHMENT_OF_PROTEIN_LOCALIZATION_TO_MEMBRANE	256	-0.623992	-1.44389	0.0305623	1	1	407	tags=20%, list=4%, signal=21%
	GOBP_MEMBRANE_PROTEIN_PROTEOLYSIS	45	-0.792618	-1.59941	0.0312012	1	1	523	tags=11%, list=5%, signal=12%
	GOBP_RESPONSE_TO_GLUCAGON	18	-0.840989	-1.53716	0.0318021	1	1	359	tags=17%, list=3%, signal=17%
	GOBP_ODONTOGENESIS	30	-0.83831	-1.63773	0.0318471	1	1	169	tags=7%, list=2%, signal=7%
	GOBP_RESPONSE_TO_ZINC_ION	27	-0.829171	-1.5496	0.0323625	1	1	630	tags=22%, list=6%, signal=24%
	GOBP_NEUROTRANSMITTER_SECRETION	62	-0.751953	-1.54768	0.0327381	1	1	715	tags=11%, list=7%, signal=12%
	GOBP_NUCLEAR_TRANSCRIBED_MRNA_CATABOLIC_PROCESS	184	-0.654942	-1.47876	0.0329949	1	1	321	tags=25%, list=3%, signal=25%
	GOBP_POSITIVE_REGULATION_OF_OSTEOCLAST_DIFFERENTIATION	15	-0.883998	-1.56888	0.0337478	1	1	5	tags=7%, list=0%, signal=7%
	GOBP_TRANSLATIONAL_INITIATION	171	-0.665649	-1.5026	0.0338101	1	1	522	tags=36%, list=5%, signal=38%
	GOBP_CELL_JUNCTION_ORGANIZATION	272	-0.605811	-1.407	0.0340219	1	1	867	tags=13%, list=8%, signal=14%
	GOBP_AXO_DENDRITIC_TRANSPORT	46	-0.783365	-1.57499	0.0366412	1	1	636	tags=15%, list=6%, signal=16%
	GOBP_RNA_SPLICING_VIA_TRANSESTERIFICATION_REACTIONS	312	-0.592813	-1.37446	0.0377588	1	1	833	tags=22%, list=8%, signal=23%
	GOBP_RESPONSE_TO_INTERLEUKIN_12	44	-0.76751	-1.54164	0.0386399	1	1	370	tags=18%, list=4%, signal=19%
	GOBP_RIBOSOME_BIOGENESIS	272	-0.609584	-1.40555	0.0386534	1	1	608	tags=21%, list=6%, signal=22%
	GOBP_POSITIVE_REGULATION_OF_MRNA_SPLICING_VIA_SPLICEOSOME	16	-0.875058	-1.58805	0.0394265	1	1	433	tags=38%, list=4%, signal=39%
	GOBP_NEGATIVE_REGULATION_OF_CATABOLIC_PROCESS	211	-0.624947	-1.43189	0.0405577	1	1	1057	tags=16%, list=10%, signal=18%
	GOBP_SIGNAL_TRANSDUCTION_IN_ABSENCE_OF_LIGAND	37	-0.77698	-1.55621	0.0405844	1	1	716	tags=11%, list=7%, signal=12%
	GOBP_REGULATION_OF_TRANSMEMBRANE_TRANSPORT	207	-0.615053	-1.42136	0.0415617	1	1	794	tags=13%, list=8%, signal=14%
	GOBP_POSITIVE_REGULATION_OF_ANION_TRANSPORT	269	-0.608126	-1.41997	0.0420272	1	1	780	tags=14%, list=7%, signal=15%
	GOBP_PROTEIN_IMPORT	152	-0.673036	-1.48468	0.0421196	1	1	1115	tags=19%, list=11%, signal=21%
	GOBP_NUCLEAR_TRANSCRIBED_MRNA_CATABOLIC_PROCESS_NONSENSE_MEDIATED_DECAY	112	-0.674767	-1.46267	0.0422343	1	1	206	tags=36%, list=2%, signal=36%
	GOBP_RNA_SPLICING	390	-0.57385	-1.36937	0.0425532	1	1	833	tags=18%, list=8%, signal=19%
	GOBP_RNA_LOCALIZATION	202	-0.628869	-1.43459	0.0428212	1	1	1115	tags=23%, list=11%, signal=25%
	GOBP_POSITIVE_REGULATION_OF_ANION_TRANSMEMBRANE_TRANSPORT	32	-0.813556	-1.59516	0.0434783	1	1	753	tags=22%, list=7%, signal=24%
	GOBP_PIGMENT_METABOLIC_PROCESS	47	-0.760529	-1.53268	0.0435435	1	1	963	tags=32%, list=9%, signal=35%
	GOBP_ADHERENS_JUNCTION_ORGANIZATION	21	-0.846481	-1.55475	0.043554	1	1	299	tags=10%, list=3%, signal=10%
	GOBP_POSITIVE_REGULATION_OF_RNA_SPLICING	28	-0.806287	-1.54608	0.0440945	1	1	433	tags=21%, list=4%, signal=22%
	GOBP_POSITIVE_REGULATION_OF_MRNA_PROCESSING	24	-0.812768	-1.53363	0.0441177	1	1	433	tags=25%, list=4%, signal=26%
	GOBP_REGULATION_OF_NUCLEASE_ACTIVITY	21	-0.849466	-1.58769	0.0449438	1	1	876	tags=38%, list=8%, signal=42%
	GOBP_RESPONSE_TO_LEUKEMIA_INHIBITORY_FACTOR	55	-0.753368	-1.53275	0.0453172	1	1	720	tags=31%, list=7%, signal=33%
	GOBP_VIRAL_GENE_EXPRESSION	184	-0.640594	-1.45415	0.0457604	1	1	206	tags=23%, list=2%, signal=23%
	GOBP_REGULATION_OF_PEPTIDE_TRANSPORT	334	-0.576621	-1.36598	0.0460993	1	1	698	tags=12%, list=7%, signal=13%
	GOBP_NEGATIVE_REGULATION_OF_CELLULAR_CATABOLIC_PROCESS	179	-0.644372	-1.45955	0.0469361	1	1	433	tags=9%, list=4%, signal=10%
	GOBP_REGULATION_OF_MRNA_CATABOLIC_PROCESS	163	-0.654247	-1.46172	0.0471698	1	1	1012	tags=25%, list=10%, signal=27%
	GOBP_NEGATIVE_REGULATION_OF_NF_KAPPAB_TRANSCRIPTION_FACTOR_ACTIVITY	57	-0.736714	-1.50411	0.0473282	1	1	7	tags=2%, list=0%, signal=2%
	GOBP_PROTEIN_TARGETING_TO_MEMBRANE	152	-0.654105	-1.45833	0.0489796	1	1	271	tags=29%, list=3%, signal=29%
	GOBP_PROTEIN_LOCALIZATION_TO_ENDOPLASMIC_RETICULUM	125	-0.662266	-1.47412	0.0494652	1	1	271	tags=34%, list=3%, signal=34%
	REACTOME_NEUROTRANSMITTER_RELEASE_CYCLE	15	-0.943462	-1.6807	0.00347826	1	1	11	tags=7%, list=0%, signal=7%
	REACTOME_TRANSPORT_OF_SMALL_MOLECULES	357	-0.650567	-1.54358	0.00468933	1	1	739	tags=14%, list=7%, signal=15%
	KEGG_PORPHYRIN_AND_CHLOROPHYLL_METABOLISM	20	-0.913238	-1.72043	0.00692042	1	0.999	470	tags=40%, list=5%, signal=42%
	KEGG_COMPLEMENT_AND_COAGULATION_CASCADES	21	-0.896885	-1.6699	0.00833333	1	1	265	tags=24%, list=3%, signal=24%
	REACTOME_NERVOUS_SYSTEM_DEVELOPMENT	331	-0.629257	-1.49061	0.00857843	1	1	558	tags=23%, list=5%, signal=24%
	REACTOME_DEVELOPMENTAL_BIOLOGY	497	-0.600084	-1.44272	0.00915332	1	1	558	tags=18%, list=5%, signal=18%
	WP_PROXIMAL_TUBULE_TRANSPORT	22	-0.874482	-1.67742	0.0137221	1	1	5	tags=5%, list=0%, signal=5%
	WP_OXIDATIVE_DAMAGE	30	-0.870007	-1.65864	0.0175719	1	1	427	tags=20%, list=4%, signal=21%
	REACTOME_METABOLISM_OF_PORPHYRINS	17	-0.884646	-1.63978	0.0192308	1	1	793	tags=53%, list=8%, signal=57%
	REACTOME_METABOLISM_OF_AMINO_ACIDS_AND_DERIVATIVES	255	-0.627889	-1.46248	0.0231425	1	1	488	tags=25%, list=5%, signal=25%
	WP_MITOCHONDRIAL_CIII_ASSEMBLY	16	-0.890702	-1.58649	0.0262697	1	1	744	tags=50%, list=7%, signal=54%
	REACTOME_DEREGULATED_CDK5_TRIGGERS_MULTIPLE_NEURODEGENERATIVE_PATHWAYS_IN_ALZHEIMER_S_DISEASE_MODELS	19	-0.858551	-1.60411	0.026362	1	1	129	tags=16%, list=1%, signal=16%
	WP_EBV_LMP1_SIGNALING	20	-0.847233	-1.56657	0.0298507	1	1	565	tags=15%, list=5%, signal=16%
	REACTOME_CELL_JUNCTION_ORGANIZATION	31	-0.81425	-1.61208	0.0301003	1	1	513	tags=23%, list=5%, signal=24%
	REACTOME_RRNA_PROCESSING	183	-0.666569	-1.49652	0.0306667	1	1	331	tags=27%, list=3%, signal=28%
	BIOCARTA_EIF_PATHWAY	16	-0.873088	-1.58141	0.0314685	1	1	581	tags=50%, list=6%, signal=53%
	REACTOME_SIGNALING_BY_INTERLEUKINS	309	-0.605215	-1.41519	0.031477	1	1	824	tags=16%, list=8%, signal=17%
	REACTOME_TRANSLATION	260	-0.619352	-1.44128	0.032767	1	1	650	tags=33%, list=6%, signal=34%
	REACTOME_SIGNALING_BY_NOTCH3	31	-0.803338	-1.54572	0.0334395	1	1	413	tags=16%, list=4%, signal=17%
	BIOCARTA_VEGF_PATHWAY	21	-0.850712	-1.58703	0.0339559	1	1	613	tags=29%, list=6%, signal=30%
	KEGG_PRION_DISEASES	21	-0.860884	-1.60215	0.0343643	1	1	463	tags=38%, list=4%, signal=40%
	REACTOME_CELLULAR_RESPONSE_TO_HEAT_STRESS	81	-0.719929	-1.54059	0.034965	1	1	1111	tags=22%, list=11%, signal=25%
	PID_ILK_PATHWAY	39	-0.770199	-1.54199	0.0358255	1	1	538	tags=28%, list=5%, signal=30%
	REACTOME_HSF1_DEPENDENT_TRANSACTIVATION	26	-0.827679	-1.60311	0.0361248	1	1	190	tags=15%, list=2%, signal=16%
	REACTOME_EUKARYOTIC_TRANSLATION_INITIATION	112	-0.677363	-1.48896	0.0365169	1	1	321	tags=45%, list=3%, signal=46%
	REACTOME_GENE_AND_PROTEIN_EXPRESSION_BY_JAK_STAT_SIGNALING_AFTER_INTERLEUKIN_12_STIMULATION	35	-0.788865	-1.57345	0.0393701	1	1	370	tags=23%, list=4%, signal=24%
	REACTOME_OTHER_INTERLEUKIN_SIGNALING	16	-0.877122	-1.59914	0.0400697	1	1	427	tags=19%, list=4%, signal=20%
	WP_COMPLEMENT_AND_COAGULATION_CASCADES	22	-0.834813	-1.56658	0.0409556	1	1	265	tags=18%, list=3%, signal=19%
	REACTOME_INTERLEUKIN_12_SIGNALING	41	-0.772684	-1.53245	0.0424528	1	1	370	tags=20%, list=4%, signal=20%
	REACTOME_RHOF_GTPASE_CYCLE	31	-0.805248	-1.5578	0.0427892	1	1	590	tags=13%, list=6%, signal=14%
	KEGG_DILATED_CARDIOMYOPATHY	26	-0.796372	-1.53504	0.043131	1	1	539	tags=27%, list=5%, signal=28%
	REACTOME_INFLUENZA_INFECTION	146	-0.652487	-1.45346	0.0441767	1	1	407	tags=36%, list=4%, signal=37%
	REACTOME_SIGNALING_BY_ROBO_RECEPTORS	171	-0.643654	-1.46265	0.0446429	1	1	447	tags=35%, list=4%, signal=35%
	REACTOME_DNA_DAMAGE_RECOGNITION_IN_GG_NER	37	-0.777688	-1.5368	0.0451713	1	1	466	tags=19%, list=4%, signal=20%
	WP_ARRHYTHMOGENIC_RIGHT_VENTRICULAR_CARDIOMYOPATHY	25	-0.817787	-1.53745	0.0458265	1	1	375	tags=20%, list=4%, signal=21%
	REACTOME_CELLULAR_RESPONSE_TO_STARVATION	136	-0.668636	-1.48299	0.0464807	1	1	478	tags=39%, list=5%, signal=40%
	REACTOME_INTERLEUKIN_12_FAMILY_SIGNALING	46	-0.751872	-1.52324	0.0474777	1	1	370	tags=17%, list=4%, signal=18%
	REACTOME_REGULATION_OF_EXPRESSION_OF_SLITS_AND_ROBOS	146	-0.654462	-1.46737	0.048366	1	1	447	tags=40%, list=4%, signal=41%
	REACTOME_ATTENUATION_PHASE	20	-0.841581	-1.55745	0.0491228	1	1	190	tags=20%, list=2%, signal=20%
	REACTOME_SELENOAMINO_ACID_METABOLISM	93	-0.685175	-1.46437	0.0492958	1	1	206	tags=45%, list=2%, signal=46%
	REACTOME_PROCESSING_OF_CAPPED_INTRON_CONTAINING_PRE_MRNA	229	-0.610348	-1.40465	0.0494924	1	1	1242	tags=30%, list=12%, signal=33%
	BMMNCs, bone marrow mononuclear cells; ES, enrichment score; NES, negative normalized enrichment score; NOM, nominal; FDR, false discovery rate; FWER, family-wise error rate.

## Sheet: 4. UPN13_mtDNMT3A_higher_BMMNC
	Table S4. DNMT3A mutations in BMMNCs and HSPCs, and Gene Set Enrichment Analysis results of DNMT3A-mutated cells
	Higher in DNMT3A-mutated BMMNCs in UPN 13
	Name	Size	ES	NES	NOM p value	FDR q value	FWER p value	Rank at max	Leading edge
	HALLMARK_INTERFERON_GAMMA_RESPONSE	165	0.541321	1.44984	0.0807453	0.793843	0.578	510	tags=13%, list=5%, signal=14%
	HALLMARK_APICAL_SURFACE	20	0.666639	1.43998	0.0906736	0.409147	0.588	550	tags=20%, list=5%, signal=21%
	HALLMARK_INTERFERON_ALPHA_RESPONSE	85	0.5699	1.40374	0.0970464	0.307974	0.634	456	tags=15%, list=4%, signal=16%
	GOBP_DETECTION_OF_EXTERNAL_BIOTIC_STIMULUS	15	0.913145	1.87507	0	1	1	83	tags=20%, list=1%, signal=20%
	GOBP_GLUCOSE_CATABOLIC_PROCESS	24	0.86177	1.91824	0.00278552	1	0.999	157	tags=25%, list=1%, signal=25%
	GOBP_REGULATION_OF_T_CELL_MEDIATED_CYTOTOXICITY	19	0.853014	1.86098	0.00293255	1	1	83	tags=21%, list=1%, signal=21%
	GOBP_MATURE_B_CELL_DIFFERENTIATION_INVOLVED_IN_IMMUNE_RESPONSE	21	0.905826	1.93265	0.00296736	1	0.999	135	tags=10%, list=1%, signal=10%
	GOBP_DETECTION_OF_BIOTIC_STIMULUS	20	0.883436	1.88768	0.00533333	1	1	154	tags=20%, list=1%, signal=20%
	GOBP_MATURE_B_CELL_DIFFERENTIATION	25	0.875328	1.93021	0.008	1	0.999	135	tags=8%, list=1%, signal=8%
	GOBP_NADH_METABOLIC_PROCESS	30	0.820723	1.84514	0.00872093	1	1	157	tags=20%, list=1%, signal=20%
	GOBP_T_CELL_MEDIATED_CYTOTOXICITY	26	0.79921	1.73692	0.0108992	1	1	83	tags=15%, list=1%, signal=15%
	GOBP_NAD_METABOLIC_PROCESS	35	0.802175	1.90206	0.0153846	1	0.999	157	tags=17%, list=1%, signal=17%
	GOBP_LYMPHOCYTE_COSTIMULATION	35	0.761024	1.75555	0.0157233	1	1	838	tags=20%, list=8%, signal=22%
	GOBP_ANTIGEN_PROCESSING_AND_PRESENTATION_OF_ENDOGENOUS_ANTIGEN	18	0.856716	1.79288	0.0159574	1	1	341	tags=33%, list=3%, signal=34%
	GOBP_NEGATIVE_REGULATION_OF_CELL_SUBSTRATE_ADHESION	31	0.80787	1.85062	0.0186916	1	1	3	tags=3%, list=0%, signal=3%
	GOBP_ANTIGEN_PROCESSING_AND_PRESENTATION_OF_ENDOGENOUS_PEPTIDE_ANTIGEN	15	0.85066	1.74373	0.0190024	1	1	341	tags=33%, list=3%, signal=34%
	GOBP_T_CELL_CYTOKINE_PRODUCTION	23	0.808245	1.74774	0.0232558	1	1	54	tags=9%, list=1%, signal=9%
	GOBP_POSITIVE_REGULATION_OF_T_CELL_CYTOKINE_PRODUCTION	15	0.850543	1.74442	0.0233161	1	1	54	tags=13%, list=1%, signal=13%
	GOBP_REGULATION_OF_NATURAL_KILLER_CELL_MEDIATED_IMMUNITY	17	0.79917	1.71853	0.0282776	1	1	54	tags=12%, list=1%, signal=12%
	GOBP_REGULATION_OF_CELL_AGING	32	0.72118	1.67154	0.0290698	1	1	303	tags=19%, list=3%, signal=19%
	GOBP_PROTEIN_HOMOTETRAMERIZATION	31	0.731849	1.66307	0.0302115	1	1	547	tags=19%, list=5%, signal=20%
	GOBP_ENDOPLASMIC_RETICULUM_TO_CYTOSOL_TRANSPORT	23	0.739794	1.66334	0.033241	1	1	1423	tags=48%, list=13%, signal=55%
	GOBP_MATURATION_OF_SSU_RRNA_FROM_TRICISTRONIC_RRNA_TRANSCRIPT_SSU_RRNA_5_8S_RRNA_LSU_RRNA	32	0.732347	1.64751	0.0337423	1	1	216	tags=13%, list=2%, signal=13%
	GOBP_ACTIVIN_RECEPTOR_SIGNALING_PATHWAY	15	0.804234	1.64938	0.0364078	1	1	73	tags=13%, list=1%, signal=13%
	GOBP_NEGATIVE_REGULATION_OF_NEURON_PROJECTION_DEVELOPMENT	51	0.684191	1.64837	0.0383275	1	1	5	tags=4%, list=0%, signal=4%
	GOBP_NEGATIVE_REGULATION_OF_CELL_PROJECTION_ORGANIZATION	71	0.635189	1.57223	0.0404858	1	1	5	tags=3%, list=0%, signal=3%
	GOBP_REGULATION_OF_LEUKOCYTE_MEDIATED_CYTOTOXICITY	34	0.640347	1.54029	0.0404984	1	1	83	tags=12%, list=1%, signal=12%
	GOBP_MONOSACCHARIDE_CATABOLIC_PROCESS	43	0.747665	1.75275	0.0433333	1	1	157	tags=14%, list=1%, signal=14%
	GOBP_CELLULAR_SENESCENCE	45	0.631402	1.53226	0.0440252	1	1	303	tags=11%, list=3%, signal=11%
	GOBP_PHOSPHATIDYLCHOLINE_BIOSYNTHETIC_PROCESS	26	0.718615	1.63172	0.0441177	1	1	834	tags=19%, list=8%, signal=21%
	GOBP_MYOBLAST_DIFFERENTIATION	37	0.638931	1.52373	0.0443038	0.992175	1	313	tags=5%, list=3%, signal=6%
	GOBP_CEREBELLAR_CORTEX_DEVELOPMENT	22	0.704653	1.58916	0.0455696	1	1	1541	tags=41%, list=14%, signal=48%
	GOBP_NEGATIVE_REGULATION_OF_CELL_AGING	15	0.769517	1.59131	0.0460048	1	1	303	tags=27%, list=3%, signal=27%
	GOBP_B_CELL_DIFFERENTIATION	91	0.599201	1.57508	0.0461538	1	1	1262	tags=18%, list=12%, signal=20%
	GOBP_CELL_AGING	71	0.649909	1.61006	0.0462185	1	1	303	tags=11%, list=3%, signal=12%
	GOBP_MODULATION_BY_SYMBIONT_OF_ENTRY_INTO_HOST	33	0.663605	1.53998	0.0473373	1	1	181	tags=15%, list=2%, signal=15%
	GOBP_NEGATIVE_REGULATION_OF_EPITHELIAL_CELL_PROLIFERATION	54	0.66178	1.61703	0.0479705	1	1	288	tags=7%, list=3%, signal=8%
	GOBP_REGULATION_OF_MEMBRANE_DEPOLARIZATION	15	0.784053	1.59412	0.0489691	1	1	154	tags=20%, list=1%, signal=20%
	GOBP_EMBRYONIC_PATTERN_SPECIFICATION	17	0.742812	1.55698	0.0493507	1	1	726	tags=18%, list=7%, signal=19%
	GOBP_NEGATIVE_REGULATION_OF_LEUKOCYTE_MEDIATED_IMMUNITY	27	0.681613	1.53851	0.0495868	1	1	510	tags=15%, list=5%, signal=16%
	REACTOME_GLUCONEOGENESIS	24	0.857463	1.92044	0.00527705	1	0.993	157	tags=25%, list=1%, signal=25%
	REACTOME_TP53_REGULATES_TRANSCRIPTION_OF_ADDITIONAL_CELL_CYCLE_GENES_WHOSE_EXACT_ROLE_IN_THE_P53_PATHWAY_REMAIN_UNCERTAIN	17	0.875477	1.87418	0.0103627	1	1	147	tags=12%, list=1%, signal=12%
	PID_ATF2_PATHWAY	35	0.853299	1.93506	0.0125786	1	0.99	0	tags=3%, list=0%, signal=3%
	REACTOME_ANTIGEN_PRESENTATION_FOLDING_ASSEMBLY_AND_PEPTIDE_LOADING_OF_CLASS_I_MHC	23	0.809946	1.79298	0.0242588	1	1	467	tags=26%, list=4%, signal=27%
	WP_PATHWAYS_IN_CLEAR_CELL_RENAL_CELL_CARCINOMA	52	0.674515	1.65224	0.0271318	1	1	547	tags=15%, list=5%, signal=16%
	KEGG_GLYCOLYSIS_GLUCONEOGENESIS	36	0.745873	1.72565	0.028125	1	1	157	tags=17%, list=1%, signal=17%
	REACTOME_GLYCOLYSIS	56	0.694869	1.72301	0.031746	1	1	424	tags=14%, list=4%, signal=15%
	REACTOME_GLUCOSE_METABOLISM	72	0.6365	1.60988	0.0352423	1	1	424	tags=11%, list=4%, signal=11%
	REACTOME_INTERFERON_ALPHA_BETA_SIGNALING	52	0.704069	1.68919	0.0383275	1	1	641	tags=23%, list=6%, signal=24%
	WP_GLYCOLYSIS_AND_GLUCONEOGENESIS	30	0.700968	1.58951	0.0406977	1	1	157	tags=20%, list=1%, signal=20%
	REACTOME_AMYLOID_FIBER_FORMATION	33	0.659238	1.56317	0.0541311	1	1	70	tags=9%, list=1%, signal=9%
	PID_P38_ALPHA_BETA_DOWNSTREAM_PATHWAY	30	0.688661	1.60367	0.0550725	1	1	99	tags=10%, list=1%, signal=10%
	PID_PTP1B_PATHWAY	35	0.610175	1.41203	0.06	1	1	651	tags=11%, list=6%, signal=12%
	REACTOME_PRE_NOTCH_PROCESSING_IN_GOLGI	16	0.717857	1.50127	0.0612245	1	1	1423	tags=38%, list=13%, signal=43%
	REACTOME_RRNA_MODIFICATION_IN_THE_NUCLEUS_AND_CYTOSOL	53	0.622548	1.54974	0.0620438	1	1	549	tags=21%, list=5%, signal=22%
	PID_RAS_PATHWAY	20	0.754612	1.59343	0.0672269	1	1	3	tags=5%, list=0%, signal=5%
	REACTOME_TRIGLYCERIDE_METABOLISM	19	0.709256	1.51228	0.071618	1	1	450	tags=11%, list=4%, signal=11%
	WP_TYPE_II_INTERFERON_SIGNALING_IFNG	26	0.686631	1.52616	0.0802292	1	1	341	tags=15%, list=3%, signal=16%
	KEGG_FRUCTOSE_AND_MANNOSE_METABOLISM	21	0.697031	1.51613	0.0819672	1	1	597	tags=19%, list=6%, signal=20%
	BIOCARTA_VEGF_PATHWAY	21	0.691003	1.46544	0.0835821	1	1	1486	tags=29%, list=14%, signal=33%
	REACTOME_APOPTOTIC_FACTOR_MEDIATED_RESPONSE	15	0.703751	1.45276	0.0852713	1	1	62	tags=13%, list=1%, signal=13%
	WP_METABOLIC_REPROGRAMMING_IN_COLON_CANCER	38	0.620992	1.44114	0.0861538	1	1	503	tags=24%, list=5%, signal=25%
	REACTOME_MTORC1_MEDIATED_SIGNALLING	24	0.666392	1.45483	0.0891365	1	1	317	tags=25%, list=3%, signal=26%
	PID_CD8_TCR_PATHWAY	44	0.596118	1.41142	0.0996678	1	1	513	tags=9%, list=5%, signal=10%
	BMMNCs, bone marrow mononuclear cells; ES, enrichment score; NES, negative normalized enrichment score; NOM, nominal; FDR, false discovery rate; FWER, family-wise error rate.

## Sheet: 5. UPN13_mtDNMT3A_lower_BMMNC
	Table S4. DNMT3A mutations in BMMNCs and HSPCs, and Gene Set Enrichment Analysis results of DNMT3A-mutated cells
	Lower in DNMT3A-mutated BMMNCs in UPN 13
	Name	Size	ES	NES	NOM p value	FDR q value	FWER p value	Rank at max	Leading edge
	HALLMARK_HEME_METABOLISM	163	-0.898532	-1.9225	0	0	0	417	tags=25%, list=4%, signal=25%
	HALLMARK_G2M_CHECKPOINT	179	-0.759467	-1.60165	0.0239726	0.401083	0.7	1063	tags=37%, list=10%, signal=41%
	HALLMARK_KRAS_SIGNALING_UP	97	-0.75486	-1.56885	0.0310479	0.370701	0.777	475	tags=10%, list=4%, signal=11%
	HALLMARK_REACTIVE_OXYGEN_SPECIES_PATHWAY	44	-0.819659	-1.65131	0.0312945	0.416786	0.561	165	tags=11%, list=2%, signal=11%
	HALLMARK_E2F_TARGETS	190	-0.729729	-1.56751	0.0352941	0.300262	0.781	943	tags=35%, list=9%, signal=38%
	HALLMARK_XENOBIOTIC_METABOLISM	109	-0.741436	-1.5637	0.0410448	0.256219	0.789	666	tags=14%, list=6%, signal=15%
	HALLMARK_COMPLEMENT	122	-0.731646	-1.53953	0.0428922	0.250888	0.838	772	tags=21%, list=7%, signal=23%
	GOBP_POSITIVE_REGULATION_OF_INTERFERON_BETA_PRODUCTION	28	-0.956253	-1.79745	0	0.975373	0.997	61	tags=11%, list=1%, signal=11%
	GOBP_ZINC_ION_HOMEOSTASIS	19	-0.976203	-1.78585	0	1	0.999	3	tags=5%, list=0%, signal=5%
	GOBP_BICARBONATE_TRANSPORT	15	-0.975073	-1.7831	0	1	0.999	92	tags=20%, list=1%, signal=20%
	GOBP_CENTRAL_NERVOUS_SYSTEM_NEURON_AXONOGENESIS	17	-0.968205	-1.76006	0	1	1	69	tags=12%, list=1%, signal=12%
	GOBP_RESPONSE_TO_LIPID	449	-0.742992	-1.63704	0.00107066	0.581214	1	807	tags=13%, list=8%, signal=13%
	GOBP_ORGANIC_ANION_TRANSPORT	148	-0.848507	-1.7722	0.00119048	0.964151	1	197	tags=5%, list=2%, signal=5%
	GOBP_POSITIVE_REGULATION_OF_CYSTEINE_TYPE_ENDOPEPTIDASE_ACTIVITY	98	-0.866048	-1.77861	0.00130719	1	0.999	244	tags=10%, list=2%, signal=10%
	GOBP_CELLULAR_TRANSITION_METAL_ION_HOMEOSTASIS	74	-0.896336	-1.843	0.00133511	1	0.779	96	tags=7%, list=1%, signal=7%
	GOBP_ASTROCYTE_DIFFERENTIATION	28	-0.933147	-1.80811	0.00156495	1	0.994	3	tags=4%, list=0%, signal=4%
	GOBP_MAINTENANCE_OF_LOCATION_IN_CELL	122	-0.828743	-1.73298	0.00246305	0.750293	1	270	tags=8%, list=3%, signal=8%
	GOBP_POSITIVE_REGULATION_OF_NITRIC_OXIDE_METABOLIC_PROCESS	25	-0.933801	-1.72584	0.00311526	0.715904	1	76	tags=12%, list=1%, signal=12%
	GOBP_MAINTENANCE_OF_LOCATION	186	-0.793022	-1.69269	0.00352113	0.673904	1	430	tags=8%, list=4%, signal=8%
	GOBP_INTERFERON_BETA_PRODUCTION	43	-0.887995	-1.73079	0.00422535	0.718425	1	237	tags=9%, list=2%, signal=9%
	GOBP_POSITIVE_REGULATION_OF_CELL_DEATH	372	-0.709655	-1.57246	0.00438597	0.561716	1	362	tags=9%, list=3%, signal=9%
	GOBP_POSITIVE_REGULATION_OF_PROTEOLYSIS	238	-0.765907	-1.65597	0.00455581	0.619286	1	442	tags=9%, list=4%, signal=9%
	GOBP_RESPONSE_TO_INORGANIC_SUBSTANCE	295	-0.738264	-1.60887	0.0045819	0.590929	1	279	tags=8%, list=3%, signal=8%
	GOBP_REGULATION_OF_CYSTEINE_TYPE_ENDOPEPTIDASE_ACTIVITY	154	-0.799376	-1.70286	0.00477327	0.70057	1	362	tags=11%, list=3%, signal=11%
	GOBP_ASTROCYTE_DEVELOPMENT	16	-0.952405	-1.77366	0.00479233	1	0.999	3	tags=6%, list=0%, signal=6%
	GOBP_RESPONSE_TO_MOLECULE_OF_BACTERIAL_ORIGIN	183	-0.798343	-1.6814	0.00595238	0.64311	1	323	tags=8%, list=3%, signal=8%
	GOBP_RESPONSE_TO_ZINC_ION	25	-0.944102	-1.759	0.00617284	0.96511	1	12	tags=8%, list=0%, signal=8%
	GOBP_ERBB2_SIGNALING_PATHWAY	17	-0.961145	-1.74306	0.00666667	0.868978	1	5	tags=6%, list=0%, signal=6%
	GOBP_CELLULAR_ION_HOMEOSTASIS	294	-0.750426	-1.62785	0.00675676	0.563737	1	304	tags=6%, list=3%, signal=6%
	GOBP_REGULATION_OF_REACTIVE_OXYGEN_SPECIES_BIOSYNTHETIC_PROCESS	59	-0.853909	-1.70256	0.00698324	0.686968	1	475	tags=15%, list=4%, signal=16%
	GOBP_GLIAL_CELL_DEVELOPMENT	47	-0.881997	-1.74214	0.00719425	0.739595	1	3	tags=2%, list=0%, signal=2%
	GOBP_POSITIVE_REGULATION_OF_HYDROLASE_ACTIVITY	445	-0.696784	-1.51527	0.00750268	0.585012	1	627	tags=9%, list=6%, signal=9%
	GOBP_POSITIVE_REGULATION_OF_CELL_GROWTH	83	-0.874044	-1.82902	0.0078534	1	0.936	3	tags=1%, list=0%, signal=1%
	GOBP_REGULATION_OF_DEFENSE_RESPONSE_TO_VIRUS_BY_HOST	24	-0.937324	-1.76781	0.00797448	0.960527	1	5	tags=4%, list=0%, signal=4%
	GOBP_REGULATION_OF_DNA_BINDING_TRANSCRIPTION_FACTOR_ACTIVITY	267	-0.743561	-1.60569	0.00805524	0.591303	1	403	tags=7%, list=4%, signal=8%
	GOBP_CELLULAR_HOMEOSTASIS	456	-0.691191	-1.5076	0.00851064	0.568089	1	837	tags=14%, list=8%, signal=15%
	GOBP_PATTERN_RECOGNITION_RECEPTOR_SIGNALING_PATHWAY	137	-0.809213	-1.70245	0.00857843	0.672566	1	752	tags=18%, list=7%, signal=19%
	GOBP_CENTRAL_NERVOUS_SYSTEM_DEVELOPMENT	421	-0.701292	-1.53278	0.00870511	0.576353	1	842	tags=12%, list=8%, signal=12%
	GOBP_CENTRAL_NERVOUS_SYSTEM_NEURON_DEVELOPMENT	34	-0.906793	-1.72554	0.0089153	0.676388	1	106	tags=9%, list=1%, signal=9%
	GOBP_TOLL_LIKE_RECEPTOR_SIGNALING_PATHWAY	100	-0.839565	-1.75599	0.00905563	0.948024	1	752	tags=20%, list=7%, signal=21%
	GOBP_POSITIVE_REGULATION_OF_DEFENSE_RESPONSE_TO_VIRUS_BY_HOST	18	-0.950796	-1.74361	0.00967742	0.90549	1	5	tags=6%, list=0%, signal=6%
	GOBP_CHEMOKINE_PRODUCTION	47	-0.889706	-1.81533	0.00990099	1	0.983	64	tags=9%, list=1%, signal=9%
	GOBP_POSITIVE_REGULATION_OF_ION_TRANSPORT	330	-0.722522	-1.56758	0.01	0.559903	1	391	tags=8%, list=4%, signal=8%
	GOBP_POSITIVE_REGULATION_OF_DEFENSE_RESPONSE	208	-0.765014	-1.65093	0.0101466	0.624407	1	521	tags=14%, list=5%, signal=14%
	GOBP_POSITIVE_REGULATION_OF_REACTIVE_OXYGEN_SPECIES_BIOSYNTHETIC_PROCESS	32	-0.915463	-1.74986	0.0104167	0.976971	1	152	tags=16%, list=1%, signal=16%
	GOBP_POSITIVE_CHEMOTAXIS	27	-0.913528	-1.74012	0.0104167	0.729797	1	143	tags=19%, list=1%, signal=19%
	GOBP_ONE_CARBON_METABOLIC_PROCESS	22	-0.938204	-1.743	0.0109204	0.794142	1	12	tags=9%, list=0%, signal=9%
	GOBP_POSITIVE_REGULATION_OF_RESPONSE_TO_EXTERNAL_STIMULUS	279	-0.737096	-1.59121	0.0110254	0.570261	1	521	tags=12%, list=5%, signal=12%
	GOBP_POSITIVE_REGULATION_OF_DNA_BIOSYNTHETIC_PROCESS	49	-0.872405	-1.74227	0.0110345	0.76853	1	489	tags=24%, list=5%, signal=26%
	GOBP_ACUTE_INFLAMMATORY_RESPONSE	39	-0.916	-1.80579	0.011544	0.912889	0.996	239	tags=10%, list=2%, signal=10%
	GOBP_ACTIVATION_OF_CYSTEINE_TYPE_ENDOPEPTIDASE_ACTIVITY_INVOLVED_IN_APOPTOTIC_PROCESS	61	-0.88179	-1.82459	0.0122283	1	0.962	244	tags=10%, list=2%, signal=10%
	GOBP_POSITIVE_REGULATION_OF_PEPTIDASE_ACTIVITY	123	-0.829485	-1.73013	0.0123609	0.700068	1	244	tags=8%, list=2%, signal=8%
	GOBP_POSITIVE_REGULATION_OF_TELOMERASE_ACTIVITY	25	-0.909208	-1.71544	0.0128205	0.667565	1	395	tags=28%, list=4%, signal=29%
	GOBP_REACTIVE_OXYGEN_SPECIES_BIOSYNTHETIC_PROCESS	70	-0.844096	-1.74621	0.0134048	0.969214	1	244	tags=11%, list=2%, signal=12%
	GOBP_POSITIVE_REGULATION_OF_REACTIVE_OXYGEN_SPECIES_METABOLIC_PROCESS	62	-0.828772	-1.66758	0.013459	0.657766	1	537	tags=18%, list=5%, signal=19%
	GOBP_REGULATION_OF_CELLULAR_RESPONSE_TO_HEAT	66	-0.855599	-1.74304	0.0136612	0.829861	1	309	tags=9%, list=3%, signal=9%
	GOBP_REGULATION_OF_LIPOPOLYSACCHARIDE_MEDIATED_SIGNALING_PATHWAY	18	-0.923831	-1.66265	0.014218	0.639563	1	76	tags=11%, list=1%, signal=11%
	GOBP_REGULATION_OF_COAGULATION	31	-0.913074	-1.71801	0.0149031	0.663887	1	76	tags=6%, list=1%, signal=6%
	GOBP_NEGATIVE_REGULATION_OF_NF_KAPPAB_TRANSCRIPTION_FACTOR_ACTIVITY	58	-0.840466	-1.70146	0.0149864	0.665759	1	165	tags=5%, list=2%, signal=5%
	GOBP_PROTEIN_TARGETING_TO_VACUOLE	37	-0.869248	-1.67362	0.015015	0.650308	1	6	tags=3%, list=0%, signal=3%
	GOBP_AXON_DEVELOPMENT	193	-0.76165	-1.64083	0.0150289	0.600287	1	647	tags=9%, list=6%, signal=9%
	GOBP_HEME_METABOLIC_PROCESS	25	-0.888995	-1.66029	0.0151057	0.603034	1	238	tags=28%, list=2%, signal=29%
	GOBP_POSITIVE_REGULATION_OF_NUCLEOTIDE_METABOLIC_PROCESS	16	-0.919891	-1.66986	0.015544	0.653283	1	22	tags=13%, list=0%, signal=13%
	GOBP_POSTSYNAPSE_ORGANIZATION	71	-0.843465	-1.72355	0.015852	0.673905	1	20	tags=4%, list=0%, signal=4%
	GOBP_POSITIVE_REGULATION_OF_INFLAMMATORY_RESPONSE	62	-0.83555	-1.69924	0.0161725	0.667165	1	244	tags=6%, list=2%, signal=7%
	GOBP_RESPONSE_TO_FLUID_SHEAR_STRESS	18	-0.904961	-1.66079	0.0163934	0.616314	1	12	tags=6%, list=0%, signal=6%
	GOBP_REGULATION_OF_DEFENSE_RESPONSE	379	-0.690583	-1.52214	0.0167224	0.575127	1	602	tags=11%, list=6%, signal=11%
	GOBP_POSITIVE_REGULATION_OF_INTRINSIC_APOPTOTIC_SIGNALING_PATHWAY	40	-0.888096	-1.74529	0.0168303	0.931468	1	226	tags=18%, list=2%, signal=18%
	GOBP_AXON_EXTENSION	52	-0.865652	-1.73183	0.0169014	0.734498	1	69	tags=4%, list=1%, signal=4%
	GOBP_REGULATION_OF_OXIDOREDUCTASE_ACTIVITY	53	-0.851521	-1.69043	0.0176152	0.651124	1	391	tags=15%, list=4%, signal=16%
	GOBP_MYELOID_LEUKOCYTE_ACTIVATION	488	-0.661647	-1.44911	0.0179325	0.555669	1	630	tags=14%, list=6%, signal=14%
	GOBP_REGULATION_OF_MONOOXYGENASE_ACTIVITY	32	-0.889893	-1.72253	0.0181543	0.663148	1	391	tags=19%, list=4%, signal=19%
	GOBP_REGULATION_OF_POSTSYNAPSE_ORGANIZATION	41	-0.887059	-1.73711	0.0184922	0.733351	1	20	tags=5%, list=0%, signal=5%
	GOBP_NEGATIVE_REGULATION_OF_FIBROBLAST_PROLIFERATION	20	-0.896479	-1.6877	0.0186757	0.658193	1	163	tags=15%, list=2%, signal=15%
	GOBP_REGULATION_OF_NITRIC_OXIDE_SYNTHASE_ACTIVITY	26	-0.887528	-1.67879	0.0188679	0.64891	1	391	tags=15%, list=4%, signal=16%
	GOBP_CHAPERONE_MEDIATED_PROTEIN_COMPLEX_ASSEMBLY	18	-0.914162	-1.66036	0.0192926	0.610637	1	419	tags=33%, list=4%, signal=35%
	GOBP_REGULATION_OF_PROTEOLYSIS	428	-0.650218	-1.43679	0.019544	0.549194	1	774	tags=13%, list=7%, signal=14%
	GOBP_RESPONSE_TO_ALCOHOL	130	-0.791193	-1.64494	0.0197044	0.598984	1	279	tags=8%, list=3%, signal=9%
	GOBP_RESPONSE_TO_TEMPERATURE_STIMULUS	142	-0.7852	-1.68439	0.0198758	0.669322	1	637	tags=14%, list=6%, signal=15%
	GOBP_POSITIVE_REGULATION_OF_PEPTIDE_SECRETION	68	-0.842516	-1.71325	0.0199734	0.668942	1	153	tags=4%, list=1%, signal=4%
	GOBP_REGULATION_OF_DNA_BIOSYNTHETIC_PROCESS	76	-0.817536	-1.66082	0.0199734	0.624543	1	489	tags=20%, list=5%, signal=21%
	GOBP_METAL_ION_HOMEOSTASIS	276	-0.712038	-1.55122	0.0200222	0.567647	1	270	tags=5%, list=3%, signal=5%
	GOBP_POSITIVE_REGULATION_OF_TYPE_I_INTERFERON_PRODUCTION	66	-0.818039	-1.68401	0.0200267	0.659848	1	70	tags=6%, list=1%, signal=6%
	GOBP_PROTEIN_TARGETING_TO_LYSOSOME	21	-0.91064	-1.63642	0.0200308	0.578701	1	6	tags=5%, list=0%, signal=5%
	GOBP_TRANSITION_METAL_ION_HOMEOSTASIS	85	-0.840796	-1.72555	0.0200535	0.696821	1	96	tags=7%, list=1%, signal=7%
	GOBP_RESPONSE_TO_FUNGUS	26	-0.88755	-1.63241	0.0205047	0.563911	1	175	tags=19%, list=2%, signal=20%
	GOBP_REGULATION_OF_NITRIC_OXIDE_METABOLIC_PROCESS	40	-0.86967	-1.71207	0.0207407	0.661815	1	588	tags=18%, list=6%, signal=18%
	GOBP_GRANULOCYTE_CHEMOTAXIS	56	-0.823048	-1.64887	0.0208333	0.613207	1	143	tags=7%, list=1%, signal=7%
	GOBP_NEURON_PROJECTION_EXTENSION	73	-0.814017	-1.69339	0.0209424	0.682828	1	647	tags=10%, list=6%, signal=10%
	GOBP_RESPONSE_TO_ETHANOL	70	-0.843457	-1.71866	0.0211361	0.676973	1	238	tags=9%, list=2%, signal=9%
	GOBP_REGULATION_OF_WOUND_HEALING	53	-0.839391	-1.67576	0.0214286	0.657797	1	253	tags=8%, list=2%, signal=8%
	GOBP_NEGATIVE_REGULATION_OF_SUPRAMOLECULAR_FIBER_ORGANIZATION	87	-0.787876	-1.61462	0.0215736	0.584454	1	471	tags=11%, list=4%, signal=12%
	GOBP_REGULATION_OF_PROTEIN_STABILITY	214	-0.737042	-1.57576	0.0216648	0.563205	1	442	tags=12%, list=4%, signal=12%
	GOBP_CELLULAR_RESPONSE_TO_HEAT	90	-0.804934	-1.67252	0.0217949	0.647056	1	362	tags=8%, list=3%, signal=8%
	GOBP_POSITIVE_REGULATION_OF_WOUND_HEALING	26	-0.890913	-1.69063	0.0218069	0.662028	1	253	tags=15%, list=2%, signal=16%
	GOBP_CELL_GROWTH	243	-0.724404	-1.55863	0.0218391	0.569448	1	658	tags=7%, list=6%, signal=7%
	GOBP_SYNAPSE_ORGANIZATION	145	-0.778953	-1.63832	0.0224321	0.593762	1	332	tags=6%, list=3%, signal=6%
	GOBP_REGULATION_OF_ANION_TRANSPORT	442	-0.662665	-1.44445	0.0228509	0.551056	1	637	tags=9%, list=6%, signal=9%
	GOBP_POSITIVE_REGULATION_OF_NF_KAPPAB_TRANSCRIPTION_FACTOR_ACTIVITY	113	-0.774063	-1.61817	0.0229299	0.577801	1	391	tags=9%, list=4%, signal=9%
	GOBP_ION_HOMEOSTASIS	335	-0.693641	-1.51256	0.0233593	0.581148	1	492	tags=7%, list=5%, signal=8%
	GOBP_MONOAMINE_TRANSPORT	15	-0.926055	-1.66649	0.0233723	0.654677	1	244	tags=20%, list=2%, signal=20%
	GOBP_REGULATION_OF_TELOMERASE_ACTIVITY	34	-0.867068	-1.6653	0.0234604	0.652128	1	395	tags=21%, list=4%, signal=21%
	GOBP_GRANULOCYTE_MIGRATION	69	-0.806676	-1.65024	0.0238411	0.620714	1	202	tags=7%, list=2%, signal=7%
	GOBP_REGULATION_OF_PEPTIDE_TRANSPORT	330	-0.697313	-1.50706	0.024581	0.565055	1	602	tags=10%, list=6%, signal=10%
	GOBP_REACTIVE_NITROGEN_SPECIES_METABOLIC_PROCESS	48	-0.85791	-1.69239	0.0246734	0.662752	1	588	tags=15%, list=6%, signal=15%
	GOBP_REGULATION_OF_DEFENSE_RESPONSE_TO_VIRUS	43	-0.831906	-1.66288	0.0247093	0.647382	1	186	tags=5%, list=2%, signal=5%
	GOBP_RESPONSE_TO_HEAT	113	-0.792787	-1.64894	0.0247831	0.620088	1	362	tags=9%, list=3%, signal=9%
	GOBP_RESPONSE_TO_COLD	24	-0.885537	-1.66221	0.0253165	0.633335	1	279	tags=21%, list=3%, signal=21%
	GOBP_MYELOID_LEUKOCYTE_MEDIATED_IMMUNITY	438	-0.664451	-1.46024	0.02589	0.555358	1	630	tags=14%, list=6%, signal=14%
	GOBP_TELOMERE_ORGANIZATION	124	-0.735797	-1.56351	0.0259259	0.561681	1	740	tags=19%, list=7%, signal=21%
	GOBP_REGULATION_OF_REACTIVE_OXYGEN_SPECIES_METABOLIC_PROCESS	120	-0.797612	-1.65456	0.0260223	0.619295	1	244	tags=8%, list=2%, signal=8%
	GOBP_PEPTIDYL_CYSTEINE_MODIFICATION	31	-0.863775	-1.62698	0.0260337	0.55769	1	152	tags=10%, list=1%, signal=10%
	GOBP_CYTOKINE_PRODUCTION	454	-0.658574	-1.44687	0.026287	0.550571	1	391	tags=7%, list=4%, signal=7%
	GOBP_NEUROTRANSMITTER_SECRETION	63	-0.819673	-1.66345	0.0267023	0.653502	1	244	tags=6%, list=2%, signal=6%
	GOBP_ESTABLISHMENT_OF_PROTEIN_LOCALIZATION_TO_VACUOLE	43	-0.833118	-1.64394	0.0269122	0.597331	1	6	tags=2%, list=0%, signal=2%
	GOBP_REGULATION_OF_NEUROTRANSMITTER_LEVELS	85	-0.773126	-1.59424	0.0269576	0.591478	1	719	tags=11%, list=7%, signal=11%
	GOBP_POSITIVE_REGULATION_OF_ATP_METABOLIC_PROCESS	17	-0.919294	-1.68299	0.0269815	0.655021	1	22	tags=12%, list=0%, signal=12%
	GOBP_TAXIS	255	-0.717167	-1.55763	0.0271801	0.570088	1	518	tags=8%, list=5%, signal=8%
	GOBP_PROTEIN_IMPORT	148	-0.747984	-1.59372	0.0272835	0.584906	1	112	tags=5%, list=1%, signal=5%
	GOBP_POSITIVE_REGULATION_OF_APOPTOTIC_SIGNALING_PATHWAY	79	-0.835469	-1.70801	0.0273224	0.677336	1	362	tags=11%, list=3%, signal=12%
	GOBP_POSITIVE_REGULATION_OF_TRANSMEMBRANE_TRANSPORT	82	-0.788762	-1.63395	0.0273438	0.579015	1	270	tags=12%, list=3%, signal=12%
	GOBP_GLIAL_CELL_DIFFERENTIATION	85	-0.813709	-1.63896	0.0277078	0.603334	1	3	tags=1%, list=0%, signal=1%
	GOBP_LEUKOCYTE_MIGRATION	268	-0.710349	-1.53717	0.0279018	0.567086	1	202	tags=5%, list=2%, signal=5%
	GOBP_RESPONSE_TO_METAL_ION	182	-0.744743	-1.58905	0.027907	0.574676	1	279	tags=9%, list=3%, signal=9%
	GOBP_POSITIVE_REGULATION_OF_GROWTH	117	-0.806534	-1.66218	0.0280488	0.624832	1	215	tags=3%, list=2%, signal=3%
	GOBP_PORPHYRIN_CONTAINING_COMPOUND_METABOLIC_PROCESS	29	-0.866552	-1.62094	0.0282318	0.57567	1	703	tags=38%, list=7%, signal=40%
	GOBP_NEUTROPHIL_MIGRATION	59	-0.816818	-1.65173	0.0282885	0.627872	1	202	tags=8%, list=2%, signal=9%
	GOBP_NEUROTRANSMITTER_TRANSPORT	76	-0.788996	-1.59521	0.0285714	0.595948	1	719	tags=12%, list=7%, signal=13%
	GOBP_CELLULAR_RESPONSE_TO_MOLECULE_OF_BACTERIAL_ORIGIN	122	-0.747143	-1.5834	0.0291971	0.566251	1	391	tags=8%, list=4%, signal=8%
	GOBP_CYTOKINE_MEDIATED_SIGNALING_PATHWAY	484	-0.652375	-1.4279	0.0299786	0.544614	1	523	tags=11%, list=5%, signal=11%
	GOBP_ESTABLISHMENT_OF_CELL_POLARITY	80	-0.789013	-1.59917	0.0300261	0.592727	1	619	tags=9%, list=6%, signal=9%
	GOBP_TETRAPYRROLE_METABOLIC_PROCESS	40	-0.841583	-1.62827	0.030086	0.566934	1	703	tags=30%, list=7%, signal=32%
	GOBP_GLIOGENESIS	126	-0.750989	-1.56449	0.0301129	0.567909	1	506	tags=6%, list=5%, signal=7%
	GOBP_BONE_RESORPTION	33	-0.837045	-1.59498	0.0302115	0.592632	1	12	tags=3%, list=0%, signal=3%
	GOBP_MESONEPHROS_DEVELOPMENT	23	-0.871632	-1.63587	0.0302548	0.575477	1	165	tags=9%, list=2%, signal=9%
	GOBP_CELL_CELL_ADHESION	374	-0.667963	-1.46027	0.0302703	0.557047	1	625	tags=8%, list=6%, signal=8%
	GOBP_CELLULAR_IRON_ION_HOMEOSTASIS	46	-0.829087	-1.64503	0.0303907	0.605288	1	96	tags=9%, list=1%, signal=9%
	GOBP_REGULATION_OF_RESPONSE_TO_WOUNDING	68	-0.797862	-1.61171	0.0306258	0.592625	1	442	tags=7%, list=4%, signal=8%
	GOBP_FIBROBLAST_PROLIFERATION	46	-0.818326	-1.6411	0.0306569	0.605486	1	246	tags=15%, list=2%, signal=16%
	GOBP_REGULATION_OF_TISSUE_REMODELING	32	-0.822785	-1.58753	0.0313433	0.569081	1	100	tags=6%, list=1%, signal=6%
	GOBP_NEUTROPHIL_CHEMOTAXIS	48	-0.833358	-1.63382	0.0314735	0.573802	1	143	tags=8%, list=1%, signal=8%
	GOBP_ESTABLISHMENT_OF_PROTEIN_LOCALIZATION_TO_ORGANELLE	461	-0.652253	-1.43383	0.0317287	0.553104	1	395	tags=16%, list=4%, signal=16%
	GOBP_REGULATION_OF_SYNAPSE_STRUCTURE_OR_ACTIVITY	81	-0.816397	-1.68296	0.0321716	0.64389	1	244	tags=6%, list=2%, signal=6%
	GOBP_REGULATION_OF_PROTON_TRANSPORT	15	-0.929298	-1.63738	0.0322034	0.585677	1	209	tags=20%, list=2%, signal=20%
	GOBP_REGULATION_OF_INFLAMMATORY_RESPONSE	168	-0.753362	-1.59166	0.0322196	0.576444	1	244	tags=5%, list=2%, signal=5%
	GOBP_REGULATION_OF_STEM_CELL_PROLIFERATION	17	-0.877448	-1.63297	0.0323129	0.572075	1	215	tags=12%, list=2%, signal=12%
	GOBP_OSTEOCLAST_DIFFERENTIATION	53	-0.82335	-1.62915	0.0324859	0.568233	1	279	tags=8%, list=3%, signal=8%
	GOBP_REGULATION_OF_MULTI_ORGANISM_PROCESS	22	-0.884225	-1.64584	0.0326087	0.608057	1	76	tags=9%, list=1%, signal=9%
	GOBP_APOPTOTIC_CELL_CLEARANCE	28	-0.863225	-1.64825	0.0327613	0.60943	1	588	tags=21%, list=6%, signal=23%
	GOBP_ESTABLISHMENT_OR_MAINTENANCE_OF_CELL_POLARITY	127	-0.747347	-1.57137	0.032967	0.555646	1	836	tags=13%, list=8%, signal=14%
	GOBP_POSITIVE_REGULATION_OF_RESPONSE_TO_WOUNDING	33	-0.860172	-1.61099	0.0332829	0.590686	1	442	tags=15%, list=4%, signal=16%
	GOBP_LEUKOCYTE_CELL_CELL_ADHESION	216	-0.71843	-1.56062	0.0332951	0.565644	1	402	tags=6%, list=4%, signal=7%
	GOBP_CELL_CHEMOTAXIS	130	-0.765301	-1.58581	0.0336134	0.564474	1	172	tags=7%, list=2%, signal=7%
	GOBP_TELOMERE_MAINTENANCE_VIA_TELOMERE_LENGTHENING	62	-0.792274	-1.5722	0.0339463	0.555864	1	395	tags=19%, list=4%, signal=20%
	GOBP_INFLAMMATORY_RESPONSE_TO_ANTIGENIC_STIMULUS	28	-0.848624	-1.627	0.0339506	0.562654	1	393	tags=25%, list=4%, signal=26%
	GOBP_DNA_CATABOLIC_PROCESS	25	-0.873393	-1.62673	0.0340031	0.553957	1	61	tags=8%, list=1%, signal=8%
	GOBP_POSITIVE_REGULATION_OF_TRANSPORT	458	-0.649392	-1.41384	0.0344828	0.547539	1	643	tags=9%, list=6%, signal=10%
	GOBP_CELL_MORPHOGENESIS_INVOLVED_IN_NEURON_DIFFERENTIATION	232	-0.723743	-1.55146	0.0345224	0.572987	1	647	tags=7%, list=6%, signal=8%
	GOBP_RESPONSE_TO_INTERLEUKIN_12	42	-0.840718	-1.6468	0.0345324	0.610071	1	326	tags=14%, list=3%, signal=15%
	GOBP_RNA_DEPENDENT_DNA_BIOSYNTHETIC_PROCESS	55	-0.808639	-1.58101	0.035014	0.560668	1	395	tags=22%, list=4%, signal=23%
	GOBP_ODONTOGENESIS	30	-0.834392	-1.6072	0.0350877	0.593874	1	12	tags=3%, list=0%, signal=3%
	GOBP_REGULATION_OF_EXTRINSIC_APOPTOTIC_SIGNALING_PATHWAY_VIA_DEATH_DOMAIN_RECEPTORS	39	-0.841724	-1.63818	0.0351682	0.588245	1	198	tags=10%, list=2%, signal=10%
	GOBP_DNA_CATABOLIC_PROCESS_ENDONUCLEOLYTIC	19	-0.895744	-1.61727	0.035313	0.577115	1	61	tags=11%, list=1%, signal=11%
	GOBP_PROTEIN_STABILIZATION	135	-0.748031	-1.57236	0.0353659	0.558662	1	328	tags=13%, list=3%, signal=14%
	GOBP_REGULATION_OF_BONE_REMODELING	21	-0.866107	-1.60051	0.0355987	0.59551	1	12	tags=5%, list=0%, signal=5%
	GOBP_REGULATION_OF_PEPTIDE_SECRETION	136	-0.757946	-1.59141	0.03625	0.573455	1	205	tags=5%, list=2%, signal=5%
	GOBP_DNA_BIOSYNTHETIC_PROCESS	139	-0.720024	-1.529	0.0363196	0.576062	1	740	tags=21%, list=7%, signal=22%
	GOBP_CELLULAR_COMPONENT_DISASSEMBLY_INVOLVED_IN_EXECUTION_PHASE_OF_APOPTOSIS	20	-0.867496	-1.61843	0.0366057	0.581863	1	166	tags=15%, list=2%, signal=15%
	GOBP_NEGATIVE_REGULATION_OF_EXTRINSIC_APOPTOTIC_SIGNALING_PATHWAY	65	-0.791045	-1.5938	0.0366197	0.588843	1	459	tags=14%, list=4%, signal=14%
	GOBP_POSITIVE_REGULATION_OF_ANION_TRANSPORT	266	-0.704303	-1.5121	0.036626	0.575223	1	391	tags=6%, list=4%, signal=6%
	GOBP_DIVALENT_INORGANIC_CATION_HOMEOSTASIS	199	-0.725178	-1.53211	0.0367394	0.575976	1	270	tags=5%, list=3%, signal=5%
	GOBP_ODONTOGENESIS_OF_DENTIN_CONTAINING_TOOTH	22	-0.867969	-1.63249	0.0372093	0.568949	1	12	tags=5%, list=0%, signal=5%
	GOBP_PIGMENT_METABOLIC_PROCESS	44	-0.81869	-1.5883	0.0372414	0.569985	1	825	tags=27%, list=8%, signal=29%
	GOBP_THYMUS_DEVELOPMENT	26	-0.866505	-1.63021	0.0374415	0.568865	1	178	tags=8%, list=2%, signal=8%
	GOBP_POSITIVE_REGULATION_OF_PEPTIDYL_SERINE_PHOSPHORYLATION	53	-0.799373	-1.6052	0.0379213	0.583995	1	244	tags=8%, list=2%, signal=8%
	GOBP_LIPOPOLYSACCHARIDE_MEDIATED_SIGNALING_PATHWAY	45	-0.82213	-1.60026	0.0381232	0.592053	1	758	tags=18%, list=7%, signal=19%
	GOBP_REGULATION_OF_PROTEIN_IMPORT	42	-0.861406	-1.69712	0.0381791	0.668995	1	250	tags=10%, list=2%, signal=10%
	GOBP_INFLAMMATORY_RESPONSE	360	-0.661777	-1.45677	0.0383352	0.551686	1	508	tags=7%, list=5%, signal=7%
	GOBP_MYELOID_LEUKOCYTE_MIGRATION	98	-0.75952	-1.56416	0.0384615	0.565726	1	202	tags=8%, list=2%, signal=8%
	GOBP_CELL_MORPHOGENESIS_INVOLVED_IN_DIFFERENTIATION	307	-0.665697	-1.45747	0.0385488	0.554839	1	833	tags=9%, list=8%, signal=10%
	GOBP_POSITIVE_REGULATION_OF_TRANSPORTER_ACTIVITY	41	-0.818115	-1.6055	0.0386266	0.587406	1	270	tags=20%, list=3%, signal=20%
	GOBP_REGULATION_OF_PEPTIDASE_ACTIVITY	235	-0.695946	-1.50996	0.0387168	0.577426	1	362	tags=9%, list=3%, signal=9%
	GOBP_LEUKOCYTE_CHEMOTAXIS	102	-0.763002	-1.57325	0.0390428	0.562195	1	172	tags=7%, list=2%, signal=7%
	GOBP_RESPONSE_TO_ANGIOTENSIN	15	-0.88554	-1.58036	0.0391823	0.55961	1	12	tags=7%, list=0%, signal=7%
	GOBP_HOMEOSTASIS_OF_NUMBER_OF_CELLS	178	-0.712172	-1.51492	0.0393325	0.581051	1	402	tags=8%, list=4%, signal=9%
	GOBP_PROCESS_UTILIZING_AUTOPHAGIC_MECHANISM	392	-0.651497	-1.43275	0.0399568	0.547155	1	599	tags=6%, list=6%, signal=7%
	GOBP_POSITIVE_REGULATION_OF_CYCLIN_DEPENDENT_PROTEIN_KINASE_ACTIVITY	21	-0.857499	-1.58566	0.040201	0.561363	1	387	tags=24%, list=4%, signal=25%
	GOBP_CELL_PART_MORPHOGENESIS	283	-0.67898	-1.4807	0.0402685	0.555528	1	930	tags=11%, list=9%, signal=11%
	GOBP_MICROGLIAL_CELL_ACTIVATION	24	-0.845971	-1.60696	0.0406886	0.590266	1	475	tags=29%, list=4%, signal=30%
	GOBP_POSITIVE_REGULATION_OF_DNA_METABOLIC_PROCESS	139	-0.732184	-1.5269	0.0410628	0.577739	1	837	tags=19%, list=8%, signal=20%
	GOBP_NEGATIVE_REGULATION_OF_DNA_BINDING_TRANSCRIPTION_FACTOR_ACTIVITY	102	-0.763447	-1.59851	0.0417722	0.59076	1	403	tags=8%, list=4%, signal=8%
	GOBP_PHAGOCYTOSIS	223	-0.72078	-1.54268	0.0418118	0.573455	1	543	tags=13%, list=5%, signal=13%
	GOBP_FC_RECEPTOR_MEDIATED_STIMULATORY_SIGNALING_PATHWAY	93	-0.759774	-1.58219	0.0418782	0.563444	1	448	tags=10%, list=4%, signal=10%
	GOBP_REGULATION_OF_MICROTUBULE_POLYMERIZATION	29	-0.822251	-1.59278	0.041979	0.580155	1	588	tags=21%, list=6%, signal=22%
	GOBP_REGULATION_OF_OSTEOCLAST_DIFFERENTIATION	33	-0.861641	-1.63852	0.0421687	0.599041	1	279	tags=9%, list=3%, signal=9%
	GOBP_NEGATIVE_REGULATION_OF_NIK_NF_KAPPAB_SIGNALING	16	-0.871626	-1.60307	0.0422078	0.588701	1	548	tags=19%, list=5%, signal=20%
	GOBP_MICROTUBULE_POLYMERIZATION	47	-0.801553	-1.57973	0.0423729	0.558363	1	688	tags=19%, list=6%, signal=20%
	GOBP_POSITIVE_REGULATION_OF_DNA_BINDING_TRANSCRIPTION_FACTOR_ACTIVITY	167	-0.735345	-1.56358	0.0427046	0.564582	1	391	tags=7%, list=4%, signal=7%
	GOBP_DEVELOPMENTAL_GROWTH_INVOLVED_IN_MORPHOGENESIS	92	-0.777791	-1.6092	0.0429836	0.594161	1	647	tags=8%, list=6%, signal=8%
	GOBP_RESPONSE_TO_FOOD	15	-0.875302	-1.57453	0.0432612	0.561231	1	235	tags=13%, list=2%, signal=14%
	GOBP_NEGATIVE_REGULATION_OF_EXTRINSIC_APOPTOTIC_SIGNALING_PATHWAY_VIA_DEATH_DOMAIN_RECEPTORS	27	-0.871869	-1.67434	0.0435459	0.655863	1	198	tags=11%, list=2%, signal=11%
	GOBP_PROTEIN_DEPOLYMERIZATION	69	-0.77548	-1.5859	0.0440771	0.567867	1	471	tags=7%, list=4%, signal=8%
	GOBP_PROTON_TRANSMEMBRANE_TRANSPORT	81	-0.776962	-1.59312	0.0440986	0.583057	1	490	tags=20%, list=5%, signal=21%
	GOBP_APOPTOTIC_SIGNALING_PATHWAY	390	-0.640479	-1.41141	0.0441989	0.548808	1	629	tags=9%, list=6%, signal=10%
	GOBP_BONE_REMODELING	41	-0.803975	-1.59628	0.0442478	0.595955	1	12	tags=2%, list=0%, signal=2%
	GOBP_DEFENSE_RESPONSE_TO_BACTERIUM	131	-0.725624	-1.56169	0.0447205	0.565118	1	252	tags=10%, list=2%, signal=10%
	GOBP_POSITIVE_REGULATION_OF_SECRETION	135	-0.728774	-1.53094	0.045122	0.574444	1	630	tags=8%, list=6%, signal=9%
	GOBP_EXTRACELLULAR_MATRIX_DISASSEMBLY	29	-0.805122	-1.54867	0.0453125	0.564454	1	484	tags=24%, list=5%, signal=25%
	GOBP_REGULATION_OF_NUCLEOTIDE_BIOSYNTHETIC_PROCESS	17	-0.879417	-1.57493	0.0454545	0.563132	1	22	tags=12%, list=0%, signal=12%
	GOBP_POSITIVE_REGULATION_OF_CELLULAR_PROTEIN_CATABOLIC_PROCESS	109	-0.740714	-1.54076	0.0461347	0.574596	1	479	tags=9%, list=4%, signal=10%
	GOBP_PROTEIN_POLYMERIZATION	182	-0.691845	-1.47861	0.0466507	0.551981	1	597	tags=9%, list=6%, signal=9%
	GOBP_PROTEIN_LOCALIZATION_TO_LYSOSOME	33	-0.817311	-1.57042	0.0474684	0.555906	1	6	tags=3%, list=0%, signal=3%
	GOBP_RESPONSE_TO_ANTIBIOTIC	34	-0.806684	-1.58624	0.047546	0.57042	1	108	tags=6%, list=1%, signal=6%
	GOBP_REGULATION_OF_EXTRINSIC_APOPTOTIC_SIGNALING_PATHWAY	97	-0.732521	-1.50076	0.0478655	0.560267	1	459	tags=11%, list=4%, signal=12%
	GOBP_POSITIVE_REGULATION_OF_INTERLEUKIN_12_PRODUCTION	24	-0.847336	-1.58109	0.0479876	0.563967	1	144	tags=17%, list=1%, signal=17%
	GOBP_SYNAPTIC_SIGNALING	242	-0.658132	-1.4245	0.0481651	0.542501	1	974	tags=12%, list=9%, signal=13%
	GOBP_PROTEIN_LOCALIZATION_TO_CELL_SURFACE	40	-0.782503	-1.55695	0.0483162	0.569188	1	69	tags=8%, list=1%, signal=8%
	GOBP_ADHERENS_JUNCTION_ORGANIZATION	19	-0.869226	-1.58845	0.0486224	0.57338	1	17	tags=5%, list=0%, signal=5%
	GOBP_BONE_MINERALIZATION	36	-0.792784	-1.55613	0.0488506	0.56863	1	245	tags=11%, list=2%, signal=11%
	GOBP_CYTOSKELETON_DEPENDENT_INTRACELLULAR_TRANSPORT	119	-0.723172	-1.52554	0.0489596	0.571721	1	412	tags=8%, list=4%, signal=8%
	GOBP_POSITIVE_REGULATION_OF_PROTEIN_KINASE_B_SIGNALING	77	-0.744571	-1.51687	0.0490956	0.587666	1	198	tags=6%, list=2%, signal=7%
	GOBP_RIBONUCLEOPROTEIN_COMPLEX_SUBUNIT_ORGANIZATION	175	-0.70534	-1.49422	0.049238	0.550789	1	756	tags=25%, list=7%, signal=26%
	GOBP_TYPE_I_INTERFERON_PRODUCTION	104	-0.742722	-1.52729	0.0492424	0.579233	1	570	tags=11%, list=5%, signal=11%
	GOBP_POSITIVE_REGULATION_OF_ANION_TRANSMEMBRANE_TRANSPORT	31	-0.848936	-1.59222	0.0497667	0.578258	1	197	tags=6%, list=2%, signal=7%
	GOBP_PHAGOCYTOSIS_RECOGNITION	38	-0.80167	-1.57667	0.0499266	0.56683	1	388	tags=18%, list=4%, signal=19%
	WP_VITAMIN_D_RECEPTOR_PATHWAY	79	-0.915511	-1.89661	0	0.0574907	0.049	32	tags=5%, list=0%, signal=5%
	NABA_SECRETED_FACTORS	65	-0.917296	-1.86356	0	0.177249	0.271	144	tags=9%, list=1%, signal=9%
	NABA_MATRISOME	210	-0.791138	-1.71619	0.00115741	0.612852	1	420	tags=10%, list=4%, signal=11%
	REACTOME_DISEASES_OF_IMMUNE_SYSTEM	24	-0.969711	-1.83442	0.00163934	0.478531	0.713	76	tags=13%, list=1%, signal=13%
	PID_TOLL_ENDOGENOUS_PATHWAY	18	-0.963216	-1.7694	0.00167504	0.593061	0.999	70	tags=17%, list=1%, signal=17%
	PID_VEGFR1_PATHWAY	18	-0.973417	-1.81108	0.00170358	0.616312	0.931	5	tags=6%, list=0%, signal=6%
	WP_NUCLEAR_RECEPTORS_METAPATHWAY	151	-0.826402	-1.75532	0.00236967	0.604662	1	554	tags=12%, list=5%, signal=12%
	WP_EBV_LMP1_SIGNALING	20	-0.954233	-1.7613	0.00327869	0.587671	1	129	tags=10%, list=1%, signal=10%
	REACTOME_SEMAPHORIN_INTERACTIONS	36	-0.901553	-1.78674	0.00439239	0.702542	0.997	82	tags=11%, list=1%, signal=11%
	PID_AVB3_INTEGRIN_PATHWAY	31	-0.929894	-1.82417	0.00454545	0.511041	0.84	5	tags=3%, list=0%, signal=3%
	BIOCARTA_AKT_PATHWAY	17	-0.943226	-1.74939	0.00495868	0.584371	1	5	tags=6%, list=0%, signal=6%
	REACTOME_TOLL_LIKE_RECEPTOR_CASCADES	121	-0.817129	-1.74382	0.00501882	0.596603	1	530	tags=12%, list=5%, signal=12%
	REACTOME_RHO_GTPASES_ACTIVATE_NADPH_OXIDASES	16	-0.945626	-1.72951	0.00505051	0.591785	1	3	tags=6%, list=0%, signal=6%
	WP_NRF2_PATHWAY	63	-0.892118	-1.80407	0.00545703	0.619737	0.961	312	tags=14%, list=3%, signal=15%
	REACTOME_NEUROTRANSMITTER_RELEASE_CYCLE	19	-0.948818	-1.72473	0.00660066	0.57823	1	6	tags=5%, list=0%, signal=5%
	REACTOME_SIGNALING_BY_INTERLEUKINS	303	-0.746608	-1.61828	0.00674157	0.485208	1	521	tags=13%, list=5%, signal=13%
	REACTOME_HSP90_CHAPERONE_CYCLE_FOR_STEROID_HORMONE_RECEPTORS_SHR	37	-0.922121	-1.79491	0.00694444	0.672814	0.989	309	tags=35%, list=3%, signal=36%
	WP_ARYL_HYDROCARBON_RECEPTOR_NETPATH	34	-0.926014	-1.77875	0.00727802	0.590646	0.997	76	tags=9%, list=1%, signal=9%
	REACTOME_SIGNALING_BY_RHO_GTPASES_MIRO_GTPASES_AND_RHOBTB3	457	-0.708679	-1.54552	0.00757576	0.507543	1	1034	tags=16%, list=10%, signal=17%
	REACTOME_TOLL_LIKE_RECEPTOR_TLR1_TLR2_CASCADE	82	-0.864009	-1.76144	0.00807537	0.628579	1	279	tags=9%, list=3%, signal=9%
	REACTOME_BINDING_AND_UPTAKE_OF_LIGANDS_BY_SCAVENGER_RECEPTORS	54	-0.88984	-1.7857	0.00829876	0.635936	0.997	116	tags=11%, list=1%, signal=11%
	WP_PHOTODYNAMIC_THERAPYINDUCED_AP1_SURVIVAL_SIGNALING	39	-0.870195	-1.68817	0.00917431	0.58321	1	279	tags=8%, list=3%, signal=8%
	REACTOME_RHO_GTPASE_EFFECTORS	203	-0.767365	-1.65467	0.0101925	0.531299	1	780	tags=18%, list=7%, signal=19%
	NABA_MATRISOME_ASSOCIATED	172	-0.792863	-1.68039	0.0105018	0.507753	1	319	tags=10%, list=3%, signal=11%
	REACTOME_INTERLEUKIN_4_AND_INTERLEUKIN_13_SIGNALING	65	-0.86642	-1.77267	0.0107239	0.60455	0.997	391	tags=15%, list=4%, signal=16%
	KEGG_PORPHYRIN_AND_CHLOROPHYLL_METABOLISM	18	-0.934219	-1.67982	0.0113452	0.499841	1	238	tags=33%, list=2%, signal=34%
	BIOCARTA_PPARA_PATHWAY	38	-0.908117	-1.77943	0.0118519	0.642007	0.997	309	tags=13%, list=3%, signal=14%
	PID_FOXM1_PATHWAY	32	-0.877868	-1.68315	0.011994	0.528521	1	506	tags=38%, list=5%, signal=39%
	PID_IL2_PI3K_PATHWAY	30	-0.903354	-1.70927	0.0121766	0.614263	1	32	tags=7%, list=0%, signal=7%
	PID_SMAD2_3NUCLEAR_PATHWAY	57	-0.869181	-1.73745	0.0121786	0.585712	1	279	tags=11%, list=3%, signal=11%
	REACTOME_RHOBTB2_GTPASE_CYCLE	21	-0.90707	-1.68479	0.0126582	0.558489	1	467	tags=33%, list=4%, signal=35%
	REACTOME_TRANSPORT_OF_SMALL_MOLECULES	362	-0.716542	-1.55941	0.0131868	0.50524	1	621	tags=10%, list=6%, signal=10%
	PID_AR_TF_PATHWAY	37	-0.879205	-1.7508	0.0133136	0.606304	1	548	tags=14%, list=5%, signal=14%
	REACTOME_GOLGI_ASSOCIATED_VESICLE_BIOGENESIS	47	-0.885639	-1.72753	0.0140252	0.58163	1	16	tags=6%, list=0%, signal=6%
	BIOCARTA_P53HYPOXIA_PATHWAY	16	-0.924413	-1.68131	0.0144	0.514335	1	309	tags=13%, list=3%, signal=13%
	WP_GLUCOCORTICOID_RECEPTOR_PATHWAY	35	-0.893077	-1.73788	0.0145985	0.61161	1	216	tags=9%, list=2%, signal=9%
	REACTOME_METABOLISM_OF_COFACTORS	16	-0.933713	-1.66643	0.0153322	0.52452	1	224	tags=13%, list=2%, signal=13%
	WP_ARYL_HYDROCARBON_RECEPTOR_PATHWAY	22	-0.895845	-1.70021	0.0156495	0.654921	1	391	tags=14%, list=4%, signal=14%
	PID_PI3KCI_PATHWAY	37	-0.866344	-1.68998	0.0161527	0.605267	1	5	tags=3%, list=0%, signal=3%
	WP_IMATINIB_AND_CHRONIC_MYELOID_LEUKEMIA	15	-0.885244	-1.61241	0.0163934	0.501065	1	215	tags=13%, list=2%, signal=14%
	REACTOME_POTENTIAL_THERAPEUTICS_FOR_SARS	64	-0.821169	-1.69377	0.0172872	0.616889	1	216	tags=9%, list=2%, signal=10%
	REACTOME_GAP_JUNCTION_TRAFFICKING_AND_REGULATION	16	-0.907312	-1.66106	0.0180624	0.540862	1	455	tags=44%, list=4%, signal=46%
	REACTOME_METABOLISM_OF_PORPHYRINS	15	-0.924368	-1.69939	0.0181818	0.638761	1	238	tags=33%, list=2%, signal=34%
	REACTOME_ATTENUATION_PHASE	18	-0.917535	-1.64256	0.0194805	0.501767	1	309	tags=39%, list=3%, signal=40%
	KEGG_PROGESTERONE_MEDIATED_OOCYTE_MATURATION	54	-0.843495	-1.69886	0.0196906	0.621796	1	537	tags=19%, list=5%, signal=19%
	REACTOME_L1CAM_INTERACTIONS	56	-0.84405	-1.68728	0.0200535	0.558607	1	672	tags=25%, list=6%, signal=27%
	REACTOME_HSF1_DEPENDENT_TRANSACTIVATION	23	-0.913563	-1.69226	0.0201342	0.608002	1	309	tags=30%, list=3%, signal=31%
	REACTOME_CYTOKINE_SIGNALING_IN_IMMUNE_SYSTEM	484	-0.64376	-1.43017	0.0206297	0.603474	1	639	tags=11%, list=6%, signal=11%
	REACTOME_CILIUM_ASSEMBLY	143	-0.762127	-1.61152	0.0206561	0.498229	1	672	tags=13%, list=6%, signal=13%
	REACTOME_AGGREPHAGY	27	-0.894642	-1.71105	0.0212121	0.624576	1	323	tags=41%, list=3%, signal=42%
	REACTOME_COOPERATION_OF_PREFOLDIN_AND_TRIC_CCT_IN_ACTIN_AND_TUBULIN_FOLDING	22	-0.904135	-1.6778	0.0212418	0.498636	1	328	tags=55%, list=3%, signal=56%
	REACTOME_VEGFR2_MEDIATED_VASCULAR_PERMEABILITY	19	-0.912671	-1.68318	0.0224719	0.540886	1	224	tags=11%, list=2%, signal=11%
	PID_LKB1_PATHWAY	33	-0.869127	-1.68808	0.0225904	0.56862	1	134	tags=9%, list=1%, signal=9%
	REACTOME_GENE_AND_PROTEIN_EXPRESSION_BY_JAK_STAT_SIGNALING_AFTER_INTERLEUKIN_12_STIMULATION	34	-0.852014	-1.64423	0.0231884	0.510347	1	326	tags=15%, list=3%, signal=15%
	REACTOME_TRANS_GOLGI_NETWORK_VESICLE_BUDDING	61	-0.865495	-1.73685	0.0234483	0.563796	1	16	tags=5%, list=0%, signal=5%
	WP_RETINOBLASTOMA_GENE_IN_CANCER	85	-0.78397	-1.62872	0.0240506	0.500326	1	820	tags=31%, list=8%, signal=33%
	PID_TELOMERASE_PATHWAY	55	-0.829207	-1.6745	0.0246914	0.505191	1	774	tags=22%, list=7%, signal=23%
	PID_REG_GR_PATHWAY	51	-0.845615	-1.69658	0.0248963	0.617369	1	429	tags=10%, list=4%, signal=10%
	REACTOME_UPTAKE_AND_ACTIONS_OF_BACTERIAL_TOXINS	18	-0.910067	-1.6713	0.0251968	0.510726	1	224	tags=17%, list=2%, signal=17%
	PID_VEGFR1_2_PATHWAY	53	-0.838277	-1.68329	0.0253879	0.553266	1	69	tags=4%, list=1%, signal=4%
	REACTOME_DOWNREGULATION_OF_ERBB2_SIGNALING	16	-0.902064	-1.63789	0.0255591	0.484703	1	255	tags=25%, list=2%, signal=26%
	WP_PROSTAGLANDIN_SYNTHESIS_AND_REGULATION	21	-0.859963	-1.60615	0.0260163	0.494423	1	206	tags=14%, list=2%, signal=15%
	PID_PI3KCI_AKT_PATHWAY	28	-0.868779	-1.63874	0.0260337	0.487987	1	5	tags=4%, list=0%, signal=4%
	REACTOME_SIGNALING_BY_EGFR_IN_CANCER	18	-0.902721	-1.65962	0.0261011	0.527431	1	255	tags=22%, list=2%, signal=23%
	REACTOME_RECRUITMENT_OF_NUMA_TO_MITOTIC_CENTROSOMES	72	-0.817093	-1.65739	0.0271003	0.528138	1	506	tags=15%, list=5%, signal=16%
	REACTOME_NEUTROPHIL_DEGRANULATION	391	-0.66903	-1.44032	0.027115	0.604547	1	532	tags=13%, list=5%, signal=13%
	REACTOME_NEURONAL_SYSTEM	126	-0.773576	-1.60858	0.0272953	0.491962	1	719	tags=11%, list=7%, signal=12%
	WP_NUCLEOTIDEBINDING_OLIGOMERIZATION_DOMAIN_NOD_PATHWAY	29	-0.870647	-1.65072	0.0275651	0.522505	1	5	tags=3%, list=0%, signal=3%
	REACTOME_DDX58_IFIH1_MEDIATED_INDUCTION_OF_INTERFERON_ALPHA_BETA	60	-0.798404	-1.60926	0.0281294	0.495132	1	255	tags=12%, list=2%, signal=12%
	PID_HDAC_CLASSII_PATHWAY	30	-0.865704	-1.63894	0.0284006	0.494329	1	592	tags=27%, list=6%, signal=28%
	REACTOME_SELECTIVE_AUTOPHAGY	57	-0.848125	-1.68254	0.0290456	0.519724	1	572	tags=30%, list=5%, signal=31%
	REACTOME_CONSTITUTIVE_SIGNALING_BY_LIGAND_RESPONSIVE_EGFR_CANCER_VARIANTS	16	-0.918733	-1.62451	0.0292096	0.478942	1	255	tags=25%, list=2%, signal=26%
	REACTOME_SEALING_OF_THE_NUCLEAR_ENVELOPE_NE_BY_ESCRT_III	18	-0.86599	-1.59136	0.0301109	0.504279	1	306	tags=22%, list=3%, signal=23%
	WP_FERROPTOSIS	34	-0.865617	-1.68882	0.0301205	0.595671	1	745	tags=26%, list=7%, signal=28%
	REACTOME_RHO_GTPASES_ACTIVATE_IQGAPS	20	-0.886194	-1.62172	0.0301587	0.483652	1	306	tags=35%, list=3%, signal=36%
	REACTOME_DEGRADATION_OF_THE_EXTRACELLULAR_MATRIX	38	-0.841157	-1.64914	0.0304348	0.512651	1	772	tags=26%, list=7%, signal=28%
	KEGG_PROSTATE_CANCER	59	-0.80617	-1.62587	0.0311231	0.485588	1	135	tags=5%, list=1%, signal=5%
	REACTOME_LATE_ENDOSOMAL_MICROAUTOPHAGY	27	-0.867434	-1.65972	0.0312989	0.536771	1	323	tags=22%, list=3%, signal=23%
	REACTOME_RHO_GTPASES_ACTIVATE_FORMINS	110	-0.757248	-1.57449	0.0313283	0.47927	1	1171	tags=34%, list=11%, signal=37%
	KEGG_GAP_JUNCTION	43	-0.8296	-1.64041	0.0314735	0.495734	1	672	tags=21%, list=6%, signal=22%
	REACTOME_INTERLEUKIN_12_FAMILY_SIGNALING	45	-0.843026	-1.64604	0.0315186	0.510332	1	326	tags=13%, list=3%, signal=14%
	REACTOME_CELL_CYCLE_MITOTIC	441	-0.658496	-1.45323	0.031556	0.589252	1	1058	tags=26%, list=10%, signal=27%
	REACTOME_AUTOPHAGY	114	-0.765884	-1.60049	0.031746	0.498583	1	572	tags=18%, list=5%, signal=18%
	REACTOME_ANCHORING_OF_THE_BASAL_BODY_TO_THE_PLASMA_MEMBRANE	81	-0.775113	-1.63145	0.0318302	0.496589	1	650	tags=12%, list=6%, signal=13%
	REACTOME_LYSOSOME_VESICLE_BIOGENESIS	30	-0.864995	-1.62814	0.0319635	0.48985	1	6	tags=3%, list=0%, signal=3%
	REACTOME_RECYCLING_PATHWAY_OF_L1	30	-0.862701	-1.63512	0.0319767	0.489125	1	455	tags=27%, list=4%, signal=28%
	PID_CMYB_PATHWAY	69	-0.816527	-1.65228	0.0326371	0.524083	1	245	tags=13%, list=2%, signal=13%
	REACTOME_FCGAMMA_RECEPTOR_FCGR_DEPENDENT_PHAGOCYTOSIS	100	-0.768763	-1.58794	0.0332056	0.495241	1	448	tags=8%, list=4%, signal=8%
	REACTOME_INTERLEUKIN_12_SIGNALING	40	-0.848746	-1.64991	0.0336257	0.517597	1	326	tags=15%, list=3%, signal=15%
	REACTOME_SIGNALING_BY_ERBB2	32	-0.873019	-1.62466	0.033675	0.484394	1	255	tags=13%, list=2%, signal=13%
	REACTOME_ACTIVATION_OF_NMDA_RECEPTORS_AND_POSTSYNAPTIC_EVENTS	42	-0.827684	-1.64821	0.0344828	0.508007	1	672	tags=21%, list=6%, signal=23%
	KEGG_NOD_LIKE_RECEPTOR_SIGNALING_PATHWAY	43	-0.833162	-1.64399	0.0353107	0.503417	1	129	tags=7%, list=1%, signal=7%
	WP_ENDOTHELIN_PATHWAYS	15	-0.893924	-1.59861	0.0358306	0.494756	1	270	tags=20%, list=3%, signal=20%
	REACTOME_RIPK1_MEDIATED_REGULATED_NECROSIS	27	-0.872031	-1.62862	0.0359375	0.49413	1	255	tags=15%, list=2%, signal=15%
	REACTOME_RECRUITMENT_OF_MITOTIC_CENTROSOME_PROTEINS_AND_COMPLEXES	69	-0.785535	-1.62598	0.0367454	0.491445	1	506	tags=12%, list=5%, signal=12%
	REACTOME_MITOTIC_PROMETAPHASE	170	-0.733966	-1.57486	0.0368609	0.482394	1	1346	tags=33%, list=13%, signal=37%
	WP_ARRHYTHMOGENIC_RIGHT_VENTRICULAR_CARDIOMYOPATHY	28	-0.828222	-1.57101	0.0374813	0.48553	1	253	tags=7%, list=2%, signal=7%
	REACTOME_RESOLUTION_OF_SISTER_CHROMATID_COHESION	103	-0.753575	-1.58308	0.0390625	0.497194	1	1346	tags=42%, list=13%, signal=47%
	REACTOME_TRANSMISSION_ACROSS_CHEMICAL_SYNAPSES	98	-0.806149	-1.64198	0.0392157	0.496538	1	672	tags=13%, list=6%, signal=14%
	REACTOME_REGULATION_OF_PLK1_ACTIVITY_AT_G2_M_TRANSITION	77	-0.790068	-1.61984	0.039267	0.485355	1	556	tags=19%, list=5%, signal=20%
	REACTOME_SENSORY_PROCESSING_OF_SOUND	26	-0.843974	-1.59237	0.0393939	0.505727	1	253	tags=8%, list=2%, signal=8%
	WP_EXERCISEINDUCED_CIRCADIAN_REGULATION	37	-0.811633	-1.57802	0.039823	0.490076	1	482	tags=19%, list=5%, signal=20%
	REACTOME_SIGNALING_BY_VEGF	74	-0.779362	-1.58906	0.039897	0.496445	1	253	tags=5%, list=2%, signal=5%
	REACTOME_NERVOUS_SYSTEM_DEVELOPMENT	335	-0.681186	-1.47464	0.0402235	0.572845	1	533	tags=24%, list=5%, signal=25%
	REACTOME_SENSORY_PROCESSING_OF_SOUND_BY_OUTER_HAIR_CELLS_OF_THE_COCHLEA	17	-0.881257	-1.58228	0.0403226	0.49004	1	253	tags=12%, list=2%, signal=12%
	REACTOME_TRANSLOCATION_OF_SLC2A4_GLUT4_TO_THE_PLASMA_MEMBRANE	49	-0.814651	-1.60393	0.0407303	0.491459	1	672	tags=31%, list=6%, signal=33%
	REACTOME_FORMATION_OF_TUBULIN_FOLDING_INTERMEDIATES_BY_CCT_TRIC	15	-0.881017	-1.60041	0.0410509	0.493555	1	328	tags=53%, list=3%, signal=55%
	REACTOME_REGULATED_NECROSIS	49	-0.811876	-1.58772	0.0410765	0.49116	1	391	tags=16%, list=4%, signal=17%
	REACTOME_MEMBRANE_TRAFFICKING	459	-0.644283	-1.40858	0.0414894	0.596191	1	1109	tags=15%, list=10%, signal=16%
	REACTOME_CHAPERONE_MEDIATED_AUTOPHAGY	17	-0.88782	-1.58264	0.0415335	0.493697	1	323	tags=47%, list=3%, signal=48%
	WP_COMMON_PATHWAYS_UNDERLYING_DRUG_ADDICTION	20	-0.859007	-1.60522	0.0417362	0.492172	1	533	tags=25%, list=5%, signal=26%
	REACTOME_RHOBTB_GTPASE_CYCLE	31	-0.877006	-1.65247	0.0418535	0.532628	1	652	tags=32%, list=6%, signal=34%
	REACTOME_CLATHRIN_MEDIATED_ENDOCYTOSIS	102	-0.758313	-1.59018	0.0420382	0.502807	1	455	tags=10%, list=4%, signal=10%
	REACTOME_IRON_UPTAKE_AND_TRANSPORT	42	-0.809321	-1.57944	0.0434132	0.494918	1	715	tags=26%, list=7%, signal=28%
	WP_RENIN_ANGIOTENSIN_ALDOSTERONE_SYSTEM_RAAS	22	-0.850246	-1.57683	0.0436137	0.489508	1	270	tags=23%, list=3%, signal=23%
	WP_SELENIUM_MICRONUTRIENT_NETWORK	39	-0.805645	-1.57676	0.0470588	0.485202	1	391	tags=13%, list=4%, signal=13%
	REACTOME_EPH_EPHRIN_MEDIATED_REPULSION_OF_CELLS	26	-0.84285	-1.56178	0.0479233	0.50198	1	806	tags=27%, list=8%, signal=29%
	REACTOME_DEREGULATED_CDK5_TRIGGERS_MULTIPLE_NEURODEGENERATIVE_PATHWAYS_IN_ALZHEIMER_S_DISEASE_MODELS	18	-0.87527	-1.58559	0.048	0.493405	1	114	tags=11%, list=1%, signal=11%
	REACTOME_KINESINS	31	-0.848316	-1.60951	0.0494753	0.499914	1	1079	tags=45%, list=10%, signal=50%
	BMMNCs, bone marrow mononuclear cells; ES, enrichment score; NES, negative normalized enrichment score; NOM, nominal; FDR, false discovery rate; FWER, family-wise error rate.

## Sheet: 6 Higher in mtDNMT3A_HSPCs_UPN6
	Table S4. DNMT3A mutations in BMMNCs and HSPCs, and Gene Set Enrichment Analysis results of DNMT3A-mutated cells
	Higher in DNMT3A-mutated HSPCs in UPN 6
	Name	Size	ES	NES	NOM p value	FDR q value	FWER p value	Rank at max	Leading edge
	HALLMARK_MYC_TARGETS_V1	184	0.668729	1.24923	0.111948	1	1	657	tags=35%, list=7%, signal=37%
	HALLMARK_APICAL_JUNCTION	87	0.712714	1.28303	0.142683	1	0.997	717	tags=13%, list=8%, signal=14%
	HALLMARK_HEME_METABOLISM	145	0.665069	1.22936	0.16009	1	1	362	tags=8%, list=4%, signal=8%
	HALLMARK_REACTIVE_OXYGEN_SPECIES_PATHWAY	44	0.739723	1.29446	0.184636	1	0.995	822	tags=36%, list=9%, signal=40%
	GOBP_NUCLEAR_TRANSCRIBED_MRNA_CATABOLIC_PROCESS_NONSENSE_MEDIATED_DECAY	97	0.968281	1.77582	0	0	0	118	tags=56%, list=1%, signal=56%
	GOBP_PROTEIN_LOCALIZATION_TO_ENDOPLASMIC_RETICULUM	109	0.955705	1.75365	0	0	0	164	tags=50%, list=2%, signal=51%
	GOBP_ESTABLISHMENT_OF_PROTEIN_LOCALIZATION_TO_ENDOPLASMIC_RETICULUM	90	0.959403	1.75195	0	0	0	164	tags=61%, list=2%, signal=62%
	GOBP_NUCLEAR_TRANSCRIBED_MRNA_CATABOLIC_PROCESS	160	0.944254	1.75181	0	0	0	118	tags=34%, list=1%, signal=34%
	GOBP_PROTEIN_TARGETING_TO_MEMBRANE	139	0.951692	1.75168	0	0	0	225	tags=42%, list=2%, signal=42%
	GOBP_VIRAL_GENE_EXPRESSION	165	0.939348	1.74431	0	0	0	118	tags=33%, list=1%, signal=33%
	GOBP_TRANSLATIONAL_INITIATION	150	0.937649	1.7344	0	0	0	118	tags=37%, list=1%, signal=37%
	GOBP_COTRANSLATIONAL_PROTEIN_TARGETING_TO_MEMBRANE	80	0.964184	1.73361	0	0	0	164	tags=69%, list=2%, signal=69%
	GOBP_ESTABLISHMENT_OF_PROTEIN_LOCALIZATION_TO_MEMBRANE	237	0.907367	1.68741	0	9.65683e-05	0.001	225	tags=26%, list=2%, signal=26%
	GOBP_CYTOPLASMIC_TRANSLATION	81	0.936681	1.68651	0	8.69115e-05	0.001	118	tags=33%, list=1%, signal=33%
	GOBP_PROTEIN_TARGETING	304	0.883701	1.66254	0	0.00103546	0.013	164	tags=19%, list=2%, signal=19%
	GOBP_PROTEIN_LOCALIZATION_TO_MEMBRANE	394	0.883051	1.66132	0	0.001095a2507	0.015	304	tags=18%, list=3%, signal=17%
	GOBP_RNA_CATABOLIC_PROCESS	316	0.873423	1.64515	0	0.00529872	0.075	424	tags=25%, list=5%, signal=25%
	GOBP_RIBOSOMAL_SMALL_SUBUNIT_BIOGENESIS	62	0.898481	1.62133	0	0.0317509	0.396	94	tags=18%, list=1%, signal=18%
	GOBP_PEPTIDE_BIOSYNTHETIC_PROCESS	480	0.855595	1.62013	0	0.0325369	0.424	424	tags=20%, list=5%, signal=19%
	GOBP_ESTABLISHMENT_OF_PROTEIN_LOCALIZATION_TO_ORGANELLE	406	0.857711	1.61816	0	0.0349767	0.466	311	tags=18%, list=3%, signal=18%
	GOBP_ORGANIC_CYCLIC_COMPOUND_CATABOLIC_PROCESS	417	0.847274	1.60689	0	0.0627581	0.695	424	tags=19%, list=5%, signal=19%
	GOBP_RRNA_METABOLIC_PROCESS	195	0.827135	1.55052	0	0.572591	1	82	tags=9%, list=1%, signal=9%
	GOBP_RIBOSOME_BIOGENESIS	252	0.814368	1.53478	0	0.701008	1	224	tags=11%, list=2%, signal=11%
	GOBP_NCRNA_PROCESSING	309	0.781867	1.4768	0	1	1	82	tags=6%, list=1%, signal=5%
	GOBP_NCRNA_METABOLIC_PROCESS	353	0.761964	1.43246	0	1	1	142	tags=5%, list=2%, signal=5%
	GOBP_RIBONUCLEOPROTEIN_COMPLEX_BIOGENESIS	367	0.752087	1.42393	0	1	1	705	tags=19%, list=8%, signal=20%
	GOBP_RIBOSOMAL_LARGE_SUBUNIT_BIOGENESIS	62	0.879527	1.54496	0.00126904	0.640985	1	93	tags=19%, list=1%, signal=19%
	GOBP_TOLL_LIKE_RECEPTOR_9_SIGNALING_PATHWAY	17	0.950784	1.55451	0.00749625	0.533288	1	39	tags=6%, list=0%, signal=6%
	GOBP_RIBOSOME_ASSEMBLY	48	0.863919	1.51364	0.00784314	0.972517	1	224	tags=25%, list=2%, signal=25%
	GOBP_ORGANIC_ANION_TRANSPORT	129	0.785571	1.44901	0.0100784	1	1	304	tags=6%, list=3%, signal=6%
	GOBP_MATURATION_OF_SSU_RRNA	42	0.873474	1.49666	0.0165062	1	1	49	tags=7%, list=1%, signal=7%
	GOBP_REGULATION_OF_PROTEIN_LOCALIZATION_TO_CELL_SURFACE	21	0.915464	1.53703	0.0174419	0.690546	1	14	tags=5%, list=0%, signal=5%
	GOBP_REGULATION_OF_GLYCOGEN_METABOLIC_PROCESS	18	0.919903	1.53801	0.0182094	0.703219	1	39	tags=6%, list=0%, signal=6%
	GOBP_ADHERENS_JUNCTION_ORGANIZATION	18	0.933121	1.53237	0.0188679	0.714101	1	3	tags=6%, list=0%, signal=6%
	GOBP_REGULATION_OF_PROTEIN_BINDING	109	0.780895	1.4291	0.0208575	1	1	629	tags=11%, list=7%, signal=12%
	GOBP_NEGATIVE_REGULATION_OF_ALPHA_BETA_T_CELL_ACTIVATION	17	0.919069	1.53999	0.0230415	0.699248	1	39	tags=6%, list=0%, signal=6%
	GOBP_MATURATION_OF_SSU_RRNA_FROM_TRICISTRONIC_RRNA_TRANSCRIPT_SSU_RRNA_5_8S_RRNA_LSU_RRNA	29	0.881723	1.48084	0.0257143	1	1	49	tags=7%, list=1%, signal=7%
	GOBP_POSITIVE_REGULATION_OF_RESPONSE_TO_DNA_DAMAGE_STIMULUS	70	0.811926	1.43709	0.025958	1	1	641	tags=17%, list=7%, signal=18%
	GOBP_RIBOSOMAL_LARGE_SUBUNIT_ASSEMBLY	21	0.906077	1.52659	0.0268256	0.789677	1	224	tags=33%, list=2%, signal=34%
	GOBP_BASE_EXCISION_REPAIR	30	0.874187	1.49056	0.0276625	1	1	39	tags=7%, list=0%, signal=7%
	GOBP_MATURATION_OF_LSU_RRNA	26	0.891942	1.51112	0.0331412	0.990175	1	472	tags=35%, list=5%, signal=36%
	GOBP_MYELOID_DENDRITIC_CELL_ACTIVATION	15	0.918721	1.51463	0.0350076	0.988341	1	122	tags=13%, list=1%, signal=13%
	GOBP_PROTEIN_LOCALIZATION_TO_CELL_SURFACE	32	0.86533	1.4549	0.0438472	1	1	14	tags=3%, list=0%, signal=3%
	GOBP_POSITIVE_REGULATION_OF_APOPTOTIC_SIGNALING_PATHWAY	72	0.793896	1.42662	0.0466258	1	1	454	tags=17%, list=5%, signal=17%
	GOBP_RESPONSE_TO_ESTROGEN	32	0.857926	1.45681	0.0469417	1	1	564	tags=19%, list=6%, signal=20%
	GOBP_REGULATION_OF_SPROUTING_ANGIOGENESIS	15	0.904255	1.49914	0.0473282	1	1	39	tags=7%, list=0%, signal=7%
	GOBP_PLACENTA_DEVELOPMENT	52	0.816	1.42703	0.0480769	1	1	522	tags=15%, list=6%, signal=16%
	REACTOME_CELLULAR_RESPONSE_TO_STARVATION	125	0.957664	1.76164	0	0	0	118	tags=44%, list=1%, signal=44%
	REACTOME_SELENOAMINO_ACID_METABOLISM	81	0.975231	1.76126	0	0	0	118	tags=68%, list=1%, signal=68%
	REACTOME_SRP_DEPENDENT_COTRANSLATIONAL_PROTEIN_TARGETING_TO_MEMBRANE	91	0.963886	1.75788	0	0	0	164	tags=63%, list=2%, signal=63%
	REACTOME_EUKARYOTIC_TRANSLATION_ELONGATION	72	0.977106	1.75322	0	0	0	118	tags=79%, list=1%, signal=80%
	REACTOME_NONSENSE_MEDIATED_DECAY_NMD	93	0.969416	1.75253	0	0	0	118	tags=60%, list=1%, signal=60%
	KEGG_RIBOSOME	69	0.977664	1.74741	0	0	0	118	tags=80%, list=1%, signal=80%
	REACTOME_RRNA_PROCESSING	166	0.94653	1.74683	0	0	0	118	tags=34%, list=1%, signal=34%
	REACTOME_METABOLISM_OF_AMINO_ACIDS_AND_DERIVATIVES	227	0.92506	1.74461	0	0	0	146	tags=25%, list=2%, signal=25%
	REACTOME_EUKARYOTIC_TRANSLATION_INITIATION	98	0.958415	1.74261	0	0	0	118	tags=57%, list=1%, signal=57%
	REACTOME_RESPONSE_OF_EIF2AK4_GCN2_TO_AMINO_ACID_DEFICIENCY	82	0.969478	1.74209	0	0	0	118	tags=67%, list=1%, signal=67%
	WP_CYTOPLASMIC_RIBOSOMAL_PROTEINS	66	0.978262	1.73802	0	0	0	118	tags=82%, list=1%, signal=82%
	REACTOME_SIGNALING_BY_ROBO_RECEPTORS	155	0.9332	1.73148	0	0	0	118	tags=37%, list=1%, signal=37%
	REACTOME_REGULATION_OF_EXPRESSION_OF_SLITS_AND_ROBOS	133	0.938628	1.72752	0	0	0	118	tags=42%, list=1%, signal=42%
	REACTOME_TRANSLATION	239	0.908832	1.71989	0	0	0	274	tags=29%, list=3%, signal=29%
	REACTOME_INFLUENZA_INFECTION	131	0.92573	1.70971	0	7.08293e-05	0.001	142	tags=44%, list=2%, signal=44%
	REACTOME_NERVOUS_SYSTEM_DEVELOPMENT	304	0.881487	1.66819	0	0.000392197	0.006	175	tags=21%, list=2%, signal=21%
	REACTOME_DEVELOPMENTAL_BIOLOGY	448	0.854217	1.61975	0	0.020715	0.291	318	tags=18%, list=3%, signal=18%
	REACTOME_ACTIVATION_OF_THE_MRNA_UPON_BINDING_OF_THE_CAP_BINDING_COMPLEX_AND_EIFS_AND_SUBSEQUENT_BINDING_TO_43S	47	0.930235	1.61181	0	0.0324849	0.437	375	tags=60%, list=4%, signal=62%
	REACTOME_CELLULAR_RESPONSES_TO_EXTERNAL_STIMULI	490	0.824543	1.55673	0	0.354092	0.999	311	tags=18%, list=3%, signal=18%
	REACTOME_TRAF6_MEDIATED_NF_KB_ACTIVATION	18	0.940693	1.54859	0.0058309	0.428414	1	92	tags=11%, list=1%, signal=11%
	WNT_SIGNALING	39	0.852035	1.50919	0.0274151	1	1	47	tags=5%, list=1%, signal=5%
	REACTOME_HEME_SIGNALING	33	0.867929	1.51014	0.0339463	1	1	70	tags=6%, list=1%, signal=6%
	REACTOME_RHOF_GTPASE_CYCLE	26	0.883353	1.50114	0.0339943	1	1	3	tags=4%, list=0%, signal=4%
	PID_AURORA_A_PATHWAY	26	0.879838	1.46785	0.0373134	1	1	334	tags=23%, list=4%, signal=24%
	REACTOME_LEISHMANIA_INFECTION	108	0.756821	1.37	0.0374574	1	1	639	tags=17%, list=7%, signal=18%
	REACTOME_INFLAMMASOMES	16	0.910015	1.50468	0.0406886	1	1	169	tags=19%, list=2%, signal=19%
	WP_VEGFAVEGFR2_SIGNALING_PATHWAY	294	0.682662	1.2883	0.0420945	1	1	336	tags=11%, list=4%, signal=11%
	SIG_CHEMOTAXIS	29	0.86675	1.46653	0.0435414	1	1	639	tags=24%, list=7%, signal=26%
	REACTOME_RESPIRATORY_ELECTRON_TRANSPORT_ATP_SYNTHESIS_BY_CHEMIOSMOTIC_COUPLING_AND_HEAT_PRODUCTION_BY_UNCOUPLING_PROTEINS	104	0.75519	1.37667	0.0458824	1	1	722	tags=39%, list=8%, signal=42%
	WP_NEURODEGENERATION_WITH_BRAIN_IRON_ACCUMULATION_NBIA_SUBTYPES_PATHWAY	34	0.861513	1.46455	0.0460251	1	1	501	tags=9%, list=5%, signal=9%
	REACTOME_THE_CITRIC_ACID_TCA_CYCLE_AND_RESPIRATORY_ELECTRON_TRANSPORT	144	0.737997	1.35341	0.0463065	1	1	722	tags=32%, list=8%, signal=34%
	REACTOME_TOLL_LIKE_RECEPTOR_CASCADES	102	0.768271	1.39771	0.0474496	1	1	554	tags=14%, list=6%, signal=14%
	REACTOME_GOLGI_ASSOCIATED_VESICLE_BIOGENESIS	43	0.83114	1.44187	0.0484522	1	1	780	tags=21%, list=8%, signal=23%
	REACTOME_TOLL_LIKE_RECEPTOR_9_TLR9_CASCADE	67	0.789022	1.41715	0.0495663	1	1	92	tags=7%, list=1%, signal=7%
	WP_ENDOMETRIAL_CANCER	44	0.825802	1.45075	0.0499343	1	1	336	tags=11%, list=4%, signal=12%
	HSPCs, hematopoietic stem cells and progenitor cells; ES, enrichment score; NES, negative normalized enrichment score; NOM, nominal; FDR, false discovery rate; FWER, family-wise error rate.

## Sheet: 7. Lower in mtDNMT3A_HSPCs_UPN6
	Table S4. DNMT3A mutations in BMMNCs and HSPCs, and Gene Set Enrichment Analysis results of DNMT3A-mutated cells
	Lower in DNMT3A-mutated HSPCs in UPN 6
	Name	Size	ES	NES	NOM p value	FDR q value	FWER p value	Rank at max	Leading edge
	HALLMARK_COAGULATION	44	-0.710584	-1.61004	0.0223881	0.256363	0.121	337	tags=20%, list=4%, signal=21%
	GOBP_REGULATION_OF_NUCLEOTIDE_BIOSYNTHETIC_PROCESS	15	-0.949113	-1.82596	0	0.92563	0.719	74	tags=13%, list=1%, signal=13%
	GOBP_REGULATION_OF_NATURAL_KILLER_CELL_ACTIVATION	15	-0.937021	-1.79524	0	1	0.89	6	tags=7%, list=0%, signal=7%
	GOBP_POSITIVE_REGULATION_OF_T_CELL_MEDIATED_IMMUNITY	25	-0.846165	-1.78325	0	0.931324	0.932	292	tags=20%, list=3%, signal=21%
	GOBP_CILIUM_ORGANIZATION	201	-0.529808	-1.42005	0	0.777874	1	860	tags=10%, list=9%, signal=11%
	GOBP_NEGATIVE_REGULATION_OF_IMMUNE_RESPONSE	68	-0.725076	-1.73196	0.00531915	0.641566	0.99	262	tags=12%, list=3%, signal=12%
	GOBP_REGULATION_OF_ATP_METABOLIC_PROCESS	72	-0.673234	-1.60814	0.00531915	0.652023	1	578	tags=14%, list=6%, signal=15%
	GOBP_REGULATION_OF_NUCLEOTIDE_METABOLIC_PROCESS	65	-0.756326	-1.75996	0.00537634	0.715792	0.959	74	tags=5%, list=1%, signal=5%
	GOBP_CILIARY_BASAL_BODY_PLASMA_MEMBRANE_DOCKING	78	-0.688977	-1.6602	0.00555556	0.616095	1	251	tags=8%, list=3%, signal=8%
	GOBP_MEMBRANE_DOCKING	133	-0.573275	-1.49147	0.00854701	0.73842	1	517	tags=9%, list=6%, signal=9%
	GOBP_REGULATION_OF_NATURAL_KILLER_CELL_MEDIATED_IMMUNITY	15	-0.919029	-1.74923	0.00874636	0.642551	0.974	9	tags=13%, list=0%, signal=13%
	GOBP_ALPHA_BETA_T_CELL_PROLIFERATION	20	-0.912523	-1.84576	0.00877193	1	0.582	9	tags=10%, list=0%, signal=10%
	GOBP_INORGANIC_ANION_TRANSPORT	58	-0.708658	-1.6672	0.00881057	0.664158	1	701	tags=14%, list=8%, signal=15%
	GOBP_CARDIAC_VENTRICLE_MORPHOGENESIS	17	-0.895639	-1.70441	0.00890208	0.586479	1	324	tags=29%, list=3%, signal=30%
	GOBP_REGULATION_OF_NITRIC_OXIDE_SYNTHASE_ACTIVITY	24	-0.812919	-1.6821	0.00911854	0.686184	1	303	tags=13%, list=3%, signal=13%
	GOBP_POSITIVE_REGULATION_OF_ALPHA_BETA_T_CELL_ACTIVATION	41	-0.778822	-1.75613	0.0107527	0.663539	0.965	47	tags=10%, list=1%, signal=10%
	GOBP_PROTEIN_REFOLDING	17	-0.881552	-1.66402	0.010929	0.622527	1	151	tags=29%, list=2%, signal=30%
	GOBP_INTERLEUKIN_4_PRODUCTION	20	-0.87127	-1.74279	0.0115942	0.624408	0.982	344	tags=25%, list=4%, signal=26%
	GOBP_POSITIVE_REGULATION_OF_CYTOKINE_PRODUCTION_INVOLVED_IN_IMMUNE_RESPONSE	28	-0.833564	-1.77184	0.0124224	0.862757	0.944	292	tags=18%, list=3%, signal=18%
	GOBP_POSITIVE_REGULATION_OF_LEUKOCYTE_MEDIATED_IMMUNITY	52	-0.737119	-1.71995	0.0125	0.672776	0.996	292	tags=13%, list=3%, signal=14%
	GOBP_HEMATOPOIETIC_PROGENITOR_CELL_DIFFERENTIATION	113	-0.545887	-1.37135	0.0136054	0.789867	1	767	tags=26%, list=8%, signal=28%
	GOBP_NEGATIVE_REGULATION_OF_LYMPHOCYTE_MEDIATED_IMMUNITY	18	-0.885089	-1.70597	0.0143266	0.616055	1	259	tags=22%, list=3%, signal=23%
	GOBP_REGULATION_OF_LEUKOCYTE_MEDIATED_CYTOTOXICITY	26	-0.829174	-1.71643	0.0145985	0.640972	0.997	32	tags=12%, list=0%, signal=12%
	GOBP_REGULATION_OF_CELL_CYCLE_G2_M_PHASE_TRANSITION	178	-0.528137	-1.41648	0.0147059	0.776557	1	429	tags=12%, list=5%, signal=13%
	GOBP_ANTIGEN_PROCESSING_AND_PRESENTATION_OF_ENDOGENOUS_ANTIGEN	16	-0.886425	-1.71039	0.0147493	0.630928	1	44	tags=31%, list=0%, signal=31%
	GOBP_NEGATIVE_REGULATION_OF_INNATE_IMMUNE_RESPONSE	36	-0.772246	-1.65533	0.0148148	0.616661	1	54	tags=8%, list=1%, signal=8%
	GOBP_CARDIAC_VENTRICLE_DEVELOPMENT	37	-0.757805	-1.62161	0.0150376	0.649161	1	324	tags=16%, list=3%, signal=17%
	GOBP_NEGATIVE_REGULATION_OF_LEUKOCYTE_MEDIATED_IMMUNITY	22	-0.847615	-1.64551	0.0162866	0.64611	1	259	tags=18%, list=3%, signal=19%
	GOBP_CARDIAC_CHAMBER_MORPHOGENESIS	30	-0.779973	-1.66863	0.0174216	0.690694	1	324	tags=17%, list=3%, signal=17%
	GOBP_REGULATION_OF_OXIDOREDUCTASE_ACTIVITY	46	-0.724347	-1.66644	0.0197628	0.636169	1	752	tags=22%, list=8%, signal=24%
	GOBP_INTEGRATED_STRESS_RESPONSE_SIGNALING	20	-0.828739	-1.64493	0.0201729	0.623964	1	874	tags=50%, list=9%, signal=55%
	GOBP_POSITIVE_REGULATION_OF_CELL_KILLING	20	-0.858151	-1.68113	0.022293	0.653517	1	32	tags=15%, list=0%, signal=15%
	GOBP_REGULATION_OF_TRANSCRIPTION_REGULATORY_REGION_DNA_BINDING	24	-0.862583	-1.77067	0.0227273	0.727233	0.946	149	tags=17%, list=2%, signal=17%
	GOBP_NEGATIVE_REGULATION_OF_DNA_BINDING	31	-0.74112	-1.61636	0.024055	0.633457	1	149	tags=16%, list=2%, signal=16%
	GOBP_POSITIVE_REGULATION_OF_ERYTHROCYTE_DIFFERENTIATION	24	-0.750081	-1.52049	0.0247678	0.689447	1	864	tags=33%, list=9%, signal=37%
	GOBP_CYTOKINE_PRODUCTION_INVOLVED_IN_IMMUNE_RESPONSE	45	-0.683251	-1.58628	0.025974	0.669595	1	292	tags=16%, list=3%, signal=16%
	GOBP_POSITIVE_REGULATION_OF_UBIQUITIN_PROTEIN_TRANSFERASE_ACTIVITY	26	-0.784098	-1.61828	0.0260586	0.643499	1	742	tags=31%, list=8%, signal=33%
	GOBP_NATURAL_KILLER_CELL_MEDIATED_IMMUNITY	25	-0.771739	-1.60488	0.0266667	0.630046	1	259	tags=16%, list=3%, signal=16%
	GOBP_POSITIVE_REGULATION_OF_PEPTIDYL_LYSINE_ACETYLATION	22	-0.809687	-1.63445	0.0275862	0.606684	1	607	tags=18%, list=7%, signal=19%
	GOBP_POSITIVE_REGULATION_OF_PROTEIN_MODIFICATION_BY_SMALL_PROTEIN_CONJUGATION_OR_REMOVAL	95	-0.645595	-1.56427	0.0275862	0.676458	1	742	tags=15%, list=8%, signal=16%
	GOBP_POSITIVE_REGULATION_OF_RESPONSE_TO_CYTOKINE_STIMULUS	36	-0.721296	-1.55953	0.0278884	0.654448	1	573	tags=19%, list=6%, signal=21%
	GOBP_REGULATION_OF_MONOOXYGENASE_ACTIVITY	29	-0.761242	-1.6069	0.027972	0.638558	1	303	tags=10%, list=3%, signal=11%
	GOBP_POSITIVE_REGULATION_OF_PROTEIN_CONTAINING_COMPLEX_DISASSEMBLY	17	-0.797358	-1.53467	0.0282132	0.67485	1	174	tags=18%, list=2%, signal=18%
	GOBP_CHLORIDE_TRANSPORT	29	-0.738085	-1.57976	0.0283912	0.651555	1	570	tags=10%, list=6%, signal=11%
	GOBP_REGULATION_OF_PLATELET_ACTIVATION	16	-0.827221	-1.59561	0.0301205	0.639391	1	303	tags=19%, list=3%, signal=19%
	GOBP_VENTRICULAR_SEPTUM_DEVELOPMENT	24	-0.736264	-1.51213	0.0310559	0.703167	1	84	tags=8%, list=1%, signal=8%
	GOBP_CARDIAC_CHAMBER_DEVELOPMENT	52	-0.709147	-1.5836	0.03125	0.665149	1	483	tags=13%, list=5%, signal=14%
	GOBP_RESPONSE_TO_ELECTRICAL_STIMULUS	16	-0.818622	-1.58113	0.0324484	0.661093	1	325	tags=19%, list=3%, signal=19%
	GOBP_NEGATIVE_REGULATION_OF_CARBOHYDRATE_METABOLIC_PROCESS	24	-0.758192	-1.5598	0.0327869	0.667623	1	117	tags=13%, list=1%, signal=13%
	GOBP_POSITIVE_REGULATION_OF_INSULIN_SECRETION	30	-0.738517	-1.55994	0.0334448	0.681502	1	310	tags=17%, list=3%, signal=17%
	GOBP_PRODUCTION_OF_SMALL_RNA_INVOLVED_IN_GENE_SILENCING_BY_RNA	36	-0.704472	-1.52774	0.0344828	0.692581	1	578	tags=14%, list=6%, signal=15%
	GOBP_AORTA_DEVELOPMENT	19	-0.795625	-1.59982	0.0346821	0.635864	1	483	tags=16%, list=5%, signal=17%
	GOBP_ERBB2_SIGNALING_PATHWAY	15	-0.833068	-1.57433	0.0348837	0.661534	1	398	tags=20%, list=4%, signal=21%
	GOBP_NEGATIVE_REGULATION_OF_CALCIUM_MEDIATED_SIGNALING	15	-0.86022	-1.63478	0.0368272	0.626357	1	17	tags=7%, list=0%, signal=7%
	GOBP_REGULATION_OF_CHROMOSOME_SEPARATION	61	-0.598238	-1.44096	0.0382775	0.767594	1	429	tags=18%, list=5%, signal=19%
	GOBP_IMMUNOGLOBULIN_PRODUCTION	60	-0.592822	-1.42849	0.0382979	0.758853	1	192	tags=12%, list=2%, signal=12%
	GOBP_PROTEIN_LIPID_COMPLEX_SUBUNIT_ORGANIZATION	20	-0.76141	-1.54926	0.039039	0.660607	1	303	tags=15%, list=3%, signal=15%
	GOBP_POSITIVE_REGULATION_OF_PRODUCTION_OF_MOLECULAR_MEDIATOR_OF_IMMUNE_RESPONSE	50	-0.671896	-1.53867	0.0390625	0.682409	1	292	tags=12%, list=3%, signal=12%
	GOBP_POSITIVE_REGULATION_OF_IMMUNE_EFFECTOR_PROCESS	101	-0.571821	-1.45187	0.0397351	0.758389	1	292	tags=10%, list=3%, signal=10%
	GOBP_INORGANIC_ANION_TRANSMEMBRANE_TRANSPORT	34	-0.761405	-1.63698	0.04	0.637394	1	42	tags=6%, list=0%, signal=6%
	GOBP_INTERLEUKIN_17_PRODUCTION	17	-0.799715	-1.56851	0.0405797	0.672243	1	192	tags=18%, list=2%, signal=18%
	GOBP_CARDIAC_SEPTUM_MORPHOGENESIS	17	-0.767601	-1.53816	0.0422535	0.671826	1	324	tags=12%, list=3%, signal=12%
	GOBP_ARTERY_DEVELOPMENT	31	-0.723733	-1.55573	0.0424028	0.64437	1	1125	tags=29%, list=12%, signal=33%
	GOBP_CELL_CYCLE_G2_M_PHASE_TRANSITION	218	-0.499545	-1.33814	0.0425532	0.813849	1	455	tags=11%, list=5%, signal=12%
	GOBP_REGULATION_OF_CHROMOSOME_SEGREGATION	74	-0.601518	-1.43406	0.0430108	0.752512	1	429	tags=16%, list=5%, signal=17%
	GOBP_VASCULAR_ENDOTHELIAL_GROWTH_FACTOR_RECEPTOR_SIGNALING_PATHWAY	48	-0.643102	-1.46476	0.0433071	0.741234	1	292	tags=8%, list=3%, signal=9%
	GOBP_MEMBRANE_INVAGINATION	42	-0.665009	-1.49945	0.0443548	0.725277	1	871	tags=29%, list=9%, signal=31%
	GOBP_STRIATED_MUSCLE_CELL_PROLIFERATION	23	-0.751359	-1.54413	0.046729	0.671394	1	761	tags=26%, list=8%, signal=28%
	GOBP_POSITIVE_REGULATION_OF_CELL_CYCLE_PHASE_TRANSITION	73	-0.610925	-1.44002	0.0478723	0.762579	1	400	tags=12%, list=4%, signal=13%
	PID_VEGFR1_PATHWAY	15	-0.955074	-1.78158	0	0.764216	0.835	3	tags=7%, list=0%, signal=7%
	REACTOME_VEGFR2_MEDIATED_VASCULAR_PERMEABILITY	21	-0.891499	-1.82451	0.00307692	0.763153	0.59	203	tags=14%, list=2%, signal=15%
	REACTOME_ANTIGEN_PRESENTATION_FOLDING_ASSEMBLY_AND_PEPTIDE_LOADING_OF_CLASS_I_MHC	22	-0.85942	-1.70849	0.00874636	0.895313	0.981	556	tags=36%, list=6%, signal=39%
	REACTOME_ANCHORING_OF_THE_BASAL_BODY_TO_THE_PLASMA_MEMBRANE	79	-0.681459	-1.64215	0.0105263	0.80214	1	251	tags=8%, list=3%, signal=8%
	PID_LKB1_PATHWAY	31	-0.789376	-1.73938	0.0107914	0.860481	0.949	3	tags=3%, list=0%, signal=3%
	PID_AVB3_INTEGRIN_PATHWAY	27	-0.837148	-1.70727	0.013245	0.725452	0.983	191	tags=7%, list=2%, signal=8%
	REACTOME_MITOTIC_SPINDLE_CHECKPOINT	95	-0.607748	-1.57129	0.0134228	0.646949	1	736	tags=19%, list=8%, signal=20%
	REACTOME_PERK_REGULATES_GENE_EXPRESSION	30	-0.774504	-1.61816	0.013468	0.776856	1	942	tags=50%, list=10%, signal=55%
	REACTOME_INTERFERON_ALPHA_BETA_SIGNALING	47	-0.671113	-1.57918	0.0169492	0.691969	1	259	tags=21%, list=3%, signal=22%
	REACTOME_INTERFERON_GAMMA_SIGNALING	57	-0.674953	-1.60549	0.0180995	0.779406	1	259	tags=12%, list=3%, signal=13%
	REACTOME_AURKA_ACTIVATION_BY_TPX2	61	-0.688568	-1.6485	0.0186916	0.869653	1	251	tags=10%, list=3%, signal=10%
	REACTOME_IMMUNOREGULATORY_INTERACTIONS_BETWEEN_A_LYMPHOID_AND_A_NON_LYMPHOID_CELL	42	-0.757978	-1.66447	0.019305	0.886974	0.999	47	tags=10%, list=1%, signal=10%
	REACTOME_RECRUITMENT_OF_MITOTIC_CENTROSOME_PROTEINS_AND_COMPLEXES	70	-0.636111	-1.54635	0.0207254	0.622153	1	251	tags=9%, list=3%, signal=9%
	WP_GASTRIC_CANCER_NETWORK_1	16	-0.825877	-1.57845	0.0220994	0.652546	1	19	tags=13%, list=0%, signal=13%
	REACTOME_METABOLISM_OF_COFACTORS	16	-0.848101	-1.5896	0.0225989	0.741018	1	3	tags=6%, list=0%, signal=6%
	KEGG_TYPE_I_DIABETES_MELLITUS	20	-0.779768	-1.56974	0.025788	0.618191	1	292	tags=35%, list=3%, signal=36%
	KEGG_CELL_ADHESION_MOLECULES_CAMS	47	-0.676551	-1.52909	0.0265487	0.637378	1	59	tags=11%, list=1%, signal=11%
	PID_PI3KCI_AKT_PATHWAY	28	-0.76548	-1.62626	0.0266667	0.811632	1	3	tags=4%, list=0%, signal=4%
	KEGG_ALLOGRAFT_REJECTION	17	-0.795038	-1.55112	0.0295858	0.666494	1	59	tags=29%, list=1%, signal=30%
	PID_IL2_PI3K_PATHWAY	26	-0.788067	-1.58618	0.0319489	0.705219	1	249	tags=12%, list=3%, signal=12%
	REACTOME_ATF4_ACTIVATES_GENES_IN_RESPONSE_TO_ENDOPLASMIC_RETICULUM_STRESS	25	-0.769591	-1.59245	0.0324675	0.784189	1	666	tags=44%, list=7%, signal=47%
	PID_ALK1_PATHWAY	16	-0.825688	-1.53565	0.0377907	0.637543	1	324	tags=19%, list=3%, signal=19%
	BIOCARTA_PPARA_PATHWAY	38	-0.657764	-1.45354	0.0398406	0.629464	1	102	tags=8%, list=1%, signal=8%
	REACTOME_POLO_LIKE_KINASE_MEDIATED_EVENTS	15	-0.794273	-1.54756	0.0417827	0.646982	1	869	tags=40%, list=9%, signal=44%
	BIOCARTA_NKCELLS_PATHWAY	15	-0.785365	-1.50896	0.0438356	0.618416	1	529	tags=33%, list=6%, signal=35%
	REACTOME_SELENOAMINO_ACID_METABOLISM	84	-0.923468	-1.80929	0	0	0	321	tags=65%, list=3%, signal=67%
	REACTOME_NONSENSE_MEDIATED_DECAY_NMD	98	-0.915358	-1.80698	0	0	0	321	tags=57%, list=3%, signal=58%
	REACTOME_RRNA_PROCESSING	176	-0.892364	-1.79904	0	0	0	377	tags=37%, list=4%, signal=38%
	KEGG_RIBOSOME	72	-0.928407	-1.79126	0	0	0	159	tags=68%, list=2%, signal=69%
	REACTOME_EUKARYOTIC_TRANSLATION_ELONGATION	76	-0.927691	-1.78834	0	0	0	321	tags=75%, list=3%, signal=77%
	REACTOME_METABOLISM_OF_AMINO_ACIDS_AND_DERIVATIVES	232	-0.863756	-1.78452	0	0	0	321	tags=27%, list=3%, signal=27%
	REACTOME_CELLULAR_RESPONSE_TO_STARVATION	124	-0.910388	-1.78136	0	0	0	321	tags=45%, list=3%, signal=46%
	REACTOME_SRP_DEPENDENT_COTRANSLATIONAL_PROTEIN_TARGETING_TO_MEMBRANE	97	-0.905124	-1.76697	0	0	0	321	tags=60%, list=3%, signal=61%
	REACTOME_INFLUENZA_INFECTION	138	-0.893336	-1.76348	0	0	0	321	tags=43%, list=3%, signal=44%
	WP_CYTOPLASMIC_RIBOSOMAL_PROTEINS	72	-0.932056	-1.759	0	0.00010368	0.001	159	tags=68%, list=2%, signal=69%
	REACTOME_RESPONSE_OF_EIF2AK4_GCN2_TO_AMINO_ACID_DEFICIENCY	84	-0.922104	-1.75783	0	0.000189561	0.002	321	tags=65%, list=3%, signal=67%
	REACTOME_EUKARYOTIC_TRANSLATION_INITIATION	103	-0.90965	-1.75737	0	0.000173764	0.002	364	tags=62%, list=4%, signal=64%
	REACTOME_REGULATION_OF_EXPRESSION_OF_SLITS_AND_ROBOS	136	-0.889696	-1.75613	0	0.000160398	0.002	321	tags=45%, list=3%, signal=46%
	REACTOME_TRANSLATION	246	-0.847174	-1.74834	0	0.000148941	0.002	530	tags=35%, list=5%, signal=36%
	REACTOME_SIGNALING_BY_ROBO_RECEPTORS	160	-0.8686	-1.73112	0	0.00139627	0.019	364	tags=40%, list=4%, signal=41%
	REACTOME_ACTIVATION_OF_THE_MRNA_UPON_BINDING_OF_THE_CAP_BINDING_COMPLEX_AND_EIFS_AND_SUBSEQUENT_BINDING_TO_43S	50	-0.900411	-1.70013	0	0.0100984	0.145	265	tags=50%, list=3%, signal=51%
	REACTOME_NERVOUS_SYSTEM_DEVELOPMENT	313	-0.796847	-1.66964	0	0.0394057	0.467	322	tags=22%, list=3%, signal=22%
	REACTOME_TOLL_LIKE_RECEPTOR_CASCADES	110	-0.833656	-1.65517	0	0.0646783	0.663	250	tags=11%, list=3%, signal=11%
	REACTOME_DISEASES_OF_IMMUNE_SYSTEM	21	-0.952435	-1.64963	0	0.0730858	0.725	120	tags=14%, list=1%, signal=14%
	REACTOME_DEVELOPMENTAL_BIOLOGY	470	-0.770781	-1.64679	0	0.075162	0.754	528	tags=19%, list=5%, signal=19%
	REACTOME_TOLL_LIKE_RECEPTOR_TLR1_TLR2_CASCADE	77	-0.866439	-1.64602	0	0.073375	0.761	191	tags=12%, list=2%, signal=12%
	REACTOME_CLASS_I_MHC_MEDIATED_ANTIGEN_PROCESSING_PRESENTATION	292	-0.711341	-1.48416	0	0.904856	1	1014	tags=18%, list=10%, signal=19%
	REACTOME_CELLULAR_RESPONSES_TO_EXTERNAL_STIMULI	488	-0.684889	-1.45393	0.00110011	0.986383	1	528	tags=22%, list=5%, signal=22%
	PID_TOLL_ENDOGENOUS_PATHWAY	17	-0.95184	-1.59468	0.00143472	0.257439	0.995	120	tags=29%, list=1%, signal=30%
	WP_NEURAL_CREST_CELL_MIGRATION_DURING_DEVELOPMENT	23	-0.886359	-1.56928	0.00576369	0.39493	0.998	315	tags=17%, list=3%, signal=18%
	WP_PHOTODYNAMIC_THERAPYINDUCED_UNFOLDED_PROTEIN_RESPONSE	21	-0.909215	-1.5731	0.00859599	0.382491	0.998	196	tags=19%, list=2%, signal=19%
	KEGG_PROSTATE_CANCER	56	-0.814832	-1.53833	0.0103226	0.635741	1	18	tags=4%, list=0%, signal=4%
	WP_NEURAL_CREST_CELL_MIGRATION_IN_CANCER	23	-0.886359	-1.53619	0.0112202	0.633365	1	315	tags=17%, list=3%, signal=18%
	BIOCARTA_NGF_PATHWAY	15	-0.906091	-1.53098	0.015493	0.639805	1	505	tags=27%, list=5%, signal=28%
	BIOCARTA_ETS_PATHWAY	15	-0.918398	-1.54466	0.0159652	0.593697	0.999	54	tags=13%, list=1%, signal=13%
	REACTOME_ANTIGEN_PROCESSING_CROSS_PRESENTATION	89	-0.778442	-1.50619	0.0165394	0.793826	1	877	tags=31%, list=9%, signal=34%
	KEGG_OXIDATIVE_PHOSPHORYLATION	88	-0.754975	-1.46907	0.0201258	0.944121	1	772	tags=34%, list=8%, signal=37%
	REACTOME_RESPIRATORY_ELECTRON_TRANSPORT_ATP_SYNTHESIS_BY_CHEMIOSMOTIC_COUPLING_AND_HEAT_PRODUCTION_BY_UNCOUPLING_PROTEINS	99	-0.739359	-1.44839	0.0224439	0.952295	1	785	tags=32%, list=8%, signal=35%
	WP_PHYSIOLOGICAL_AND_PATHOLOGICAL_HYPERTROPHY_OF_THE_HEART	17	-0.899145	-1.51608	0.0243902	0.779694	1	315	tags=29%, list=3%, signal=30%
	REACTOME_RESPIRATORY_ELECTRON_TRANSPORT	96	-0.744936	-1.45109	0.0248447	0.978181	1	710	tags=31%, list=7%, signal=33%
	REACTOME_THE_CITRIC_ACID_TCA_CYCLE_AND_RESPIRATORY_ELECTRON_TRANSPORT	141	-0.710664	-1.40038	0.025	1	1	963	tags=30%, list=10%, signal=33%
	WP_PHOTODYNAMIC_THERAPYINDUCED_NFE2L2_NRF2_SURVIVAL_SIGNALING	16	-0.885402	-1.51591	0.0255319	0.732628	1	54	tags=13%, list=1%, signal=13%
	WP_NEURODEGENERATION_WITH_BRAIN_IRON_ACCUMULATION_NBIA_SUBTYPES_PATHWAY	36	-0.841993	-1.51367	0.0257104	0.733386	1	5	tags=3%, list=0%, signal=3%
	BIOCARTA_INSULIN_PATHWAY	18	-0.879845	-1.53415	0.0259366	0.629823	1	497	tags=17%, list=5%, signal=18%
	WP_MITOCHONDRIAL_COMPLEX_I_ASSEMBLY_MODEL_OXPHOS_SYSTEM	52	-0.788625	-1.46342	0.0260756	0.984247	1	710	tags=33%, list=7%, signal=35%
	WP_ELECTRON_TRANSPORT_CHAIN_OXPHOS_SYSTEM_IN_MITOCHONDRIA	73	-0.766522	-1.47279	0.0264151	0.945251	1	710	tags=38%, list=7%, signal=41%
	KEGG_PATHWAYS_IN_CANCER	173	-0.688625	-1.39285	0.0266821	0.979814	1	1093	tags=17%, list=11%, signal=19%
	PID_ENDOTHELIN_PATHWAY	36	-0.812271	-1.48551	0.0267738	0.913041	1	392	tags=14%, list=4%, signal=14%
	REACTOME_RHO_GTPASES_ACTIVATE_NADPH_OXIDASES	16	-0.901992	-1.49866	0.0268657	0.810409	1	2	tags=6%, list=0%, signal=6%
	BIOCARTA_IGF1_PATHWAY	18	-0.883737	-1.51599	0.0271041	0.755417	1	497	tags=17%, list=5%, signal=18%
	KEGG_PARKINSONS_DISEASE	89	-0.730368	-1.4071	0.0283951	0.970052	1	772	tags=36%, list=8%, signal=39%
	REACTOME_RRNA_MODIFICATION_IN_THE_NUCLEUS_AND_CYTOSOL	52	-0.783892	-1.4777	0.0288714	0.934184	1	339	tags=17%, list=3%, signal=18%
	PID_SMAD2_3NUCLEAR_PATHWAY	54	-0.783249	-1.45954	0.0317662	0.966434	1	528	tags=15%, list=5%, signal=16%
	BIOCARTA_GPCR_PATHWAY	25	-0.844503	-1.4903	0.0327169	0.880292	1	142	tags=16%, list=1%, signal=16%
	REACTOME_DDX58_IFIH1_MEDIATED_INDUCTION_OF_INTERFERON_ALPHA_BETA	61	-0.760293	-1.42933	0.0333333	0.960904	1	172	tags=10%, list=2%, signal=10%
	REACTOME_TOLL_LIKE_RECEPTOR_9_TLR9_CASCADE	75	-0.750589	-1.44221	0.0357583	0.962338	1	191	tags=11%, list=2%, signal=11%
	REACTOME_COMPLEX_I_BIOGENESIS	54	-0.775693	-1.44737	0.0362225	0.946147	1	710	tags=31%, list=7%, signal=34%
	BIOCARTA_EPO_PATHWAY	17	-0.878762	-1.4758	0.0378682	0.933693	1	497	tags=18%, list=5%, signal=19%
	REACTOME_TRANSPORT_OF_VITAMINS_NUCLEOSIDES_AND_RELATED_MOLECULES	24	-0.85702	-1.50363	0.0384615	0.777539	1	373	tags=17%, list=4%, signal=17%
	WP_OXIDATIVE_PHOSPHORYLATION	40	-0.795323	-1.45066	0.0400534	0.946956	1	710	tags=40%, list=7%, signal=43%
	WP_MET_IN_TYPE_1_PAPILLARY_RENAL_CELL_CARCINOMA	40	-0.792337	-1.43975	0.0422721	0.968796	1	497	tags=10%, list=5%, signal=10%
	PID_PS1_PATHWAY	29	-0.82871	-1.47235	0.0434783	0.92909	1	506	tags=14%, list=5%, signal=14%
	SA_B_CELL_RECEPTOR_COMPLEXES	22	-0.851028	-1.47887	0.0441379	0.943285	1	497	tags=18%, list=5%, signal=19%
	BIOCARTA_NFAT_PATHWAY	32	-0.825354	-1.45273	0.0441379	0.979953	1	142	tags=9%, list=1%, signal=9%
	PID_S1P_S1P2_PATHWAY	17	-0.879993	-1.50536	0.044733	0.780468	1	392	tags=24%, list=4%, signal=24%
	PID_VEGFR1_2_PATHWAY	47	-0.774791	-1.42621	0.048	0.934842	1	1080	tags=21%, list=11%, signal=24%
	REACTOME_REGULATION_OF_MRNA_STABILITY_BY_PROTEINS_THAT_BIND_AU_RICH_ELEMENTS	79	-0.744384	-1.42437	0.0485075	0.911965	1	1007	tags=46%, list=10%, signal=50%
	WP_SUDDEN_INFANT_DEATH_SYNDROME_SIDS_SUSCEPTIBILITY_PATHWAYS	66	-0.749355	-1.42489	0.0487805	0.920262	1	608	tags=18%, list=6%, signal=19%
	HSPCs, hematopoietic stem cells and progenitor cells; ES, enrichment score; NES, negative normalized enrichment score; NOM, nominal; FDR, false discovery rate; FWER, family-wise error rate.

## Sheet: 8Higher in mtDNMT3A_HSPCs_UPN13
	Table S4. DNMT3A mutations in BMMNCs and HSPCs, and Gene Set Enrichment Analysis results of DNMT3A-mutated cells
	Higher in DNMT3A-mutated HSPCs in UPN 13
	Name	Size	ES	NES	NOM p value	FDR q value	FWER p value	Rank at max	Leading edge
	HALLMARK_HEME_METABOLISM	127	0.8314	1.83415	0	0.0962128	0.103	153	tags=4%, list=2%, signal=4%
	GOBP_REGULATION_OF_BLOOD_PRESSURE	53	0.892102	1.94924	0	1	0.644	3	tags=4%, list=0%, signal=4%
	GOBP_T_CELL_CYTOKINE_PRODUCTION	20	0.959876	1.85776	0	1	0.995	126	tags=20%, list=1%, signal=20%
	GOBP_REGULATION_OF_NUCLEOTIDE_BIOSYNTHETIC_PROCESS	16	0.941499	1.80676	0.00340136	0.952449	1	25	tags=13%, list=0%, signal=13%
	GOBP_NEGATIVE_REGULATION_OF_NIK_NF_KAPPAB_SIGNALING	17	0.942153	1.78731	0.00344828	0.848617	1	2	tags=6%, list=0%, signal=6%
	GOBP_DETOXIFICATION	71	0.840957	1.86993	0.00442478	1	0.994	137	tags=14%, list=1%, signal=14%
	GOBP_CYTOKINE_PRODUCTION_INVOLVED_IN_IMMUNE_RESPONSE	50	0.871367	1.89121	0.0045045	1	0.975	126	tags=10%, list=1%, signal=10%
	GOBP_HYDROGEN_PEROXIDE_CATABOLIC_PROCESS	19	0.938394	1.81567	0.00653595	0.96087	1	137	tags=37%, list=1%, signal=37%
	GOBP_POSITIVE_REGULATION_OF_ATP_METABOLIC_PROCESS	17	0.927458	1.74316	0.00980392	0.890861	1	25	tags=12%, list=0%, signal=12%
	GOBP_RENAL_SYSTEM_PROCESS	42	0.907652	1.83807	0.0125	1	0.999	0	tags=2%, list=0%, signal=2%
	GOBP_HOMOTYPIC_CELL_CELL_ADHESION	46	0.860001	1.87071	0.0130435	1	0.993	150	tags=11%, list=2%, signal=11%
	GOBP_LYMPHOCYTE_APOPTOTIC_PROCESS	41	0.886252	1.85465	0.0147601	1	0.995	5	tags=5%, list=0%, signal=5%
	GOBP_T_CELL_APOPTOTIC_PROCESS	25	0.899585	1.81756	0.0150943	1	1	251	tags=12%, list=3%, signal=12%
	GOBP_ORGANIC_ANION_TRANSPORT	139	0.77273	1.6696	0.0162162	0.932771	1	277	tags=5%, list=3%, signal=5%
	GOBP_NEGATIVE_REGULATION_OF_LEUKOCYTE_APOPTOTIC_PROCESS	23	0.843555	1.72195	0.0177936	0.867892	1	405	tags=17%, list=4%, signal=18%
	GOBP_MEMBRANE_RAFT_ORGANIZATION	15	0.888734	1.75422	0.0182927	0.909557	1	295	tags=20%, list=3%, signal=21%
	GOBP_NEGATIVE_REGULATION_OF_ACTIN_FILAMENT_POLYMERIZATION	32	0.922207	1.88787	0.0187266	1	0.979	233	tags=19%, list=2%, signal=19%
	GOBP_CELLULAR_OXIDANT_DETOXIFICATION	56	0.854067	1.85285	0.0189573	0.99408	0.995	137	tags=16%, list=1%, signal=16%
	GOBP_POSITIVE_REGULATION_OF_NUCLEOTIDE_METABOLIC_PROCESS	16	0.927709	1.78998	0.0200669	0.941734	1	25	tags=13%, list=0%, signal=13%
	GOBP_CIRCULATORY_SYSTEM_PROCESS	203	0.734127	1.61088	0.0208333	0.854199	1	385	tags=9%, list=4%, signal=9%
	GOBP_EXTRACELLULAR_MATRIX_DISASSEMBLY	25	0.870016	1.77738	0.0235294	0.860846	1	103	tags=12%, list=1%, signal=12%
	GOBP_CELLULAR_RESPONSE_TO_TOXIC_SUBSTANCE	63	0.850359	1.79373	0.024	0.98066	1	137	tags=16%, list=1%, signal=16%
	GOBP_PRODUCTION_OF_MOLECULAR_MEDIATOR_OF_IMMUNE_RESPONSE	109	0.773457	1.74284	0.0240964	0.853192	1	340	tags=16%, list=3%, signal=16%
	GOBP_REGULATION_OF_REACTIVE_OXYGEN_SPECIES_BIOSYNTHETIC_PROCESS	50	0.772506	1.64946	0.0251046	0.87914	1	104	tags=10%, list=1%, signal=10%
	GOBP_REGULATION_OF_T_CELL_MEDIATED_IMMUNITY	40	0.805039	1.72526	0.0263158	0.883167	1	126	tags=15%, list=1%, signal=15%
	GOBP_PLATELET_AGGREGATION	36	0.873213	1.76684	0.0267176	0.879028	1	150	tags=11%, list=2%, signal=11%
	GOBP_HYDROGEN_PEROXIDE_METABOLIC_PROCESS	31	0.884124	1.82513	0.027027	1	1	137	tags=26%, list=1%, signal=26%
	GOBP_REACTIVE_NITROGEN_SPECIES_METABOLIC_PROCESS	40	0.803593	1.67984	0.0272374	1	1	104	tags=10%, list=1%, signal=10%
	GOBP_ACTIVATED_T_CELL_PROLIFERATION	23	0.834022	1.676	0.03	0.957706	1	74	tags=9%, list=1%, signal=9%
	GOBP_ANTIGEN_PROCESSING_AND_PRESENTATION_OF_ENDOGENOUS_ANTIGEN	18	0.8682	1.6804	0.030303	1	1	126	tags=28%, list=1%, signal=28%
	GOBP_PLATELET_ACTIVATION	78	0.808857	1.78822	0.0304348	0.894849	1	65	tags=4%, list=1%, signal=4%
	GOBP_T_CELL_MEDIATED_IMMUNITY	53	0.792275	1.70989	0.0377359	0.901776	1	126	tags=11%, list=1%, signal=11%
	GOBP_POSITIVE_REGULATION_OF_CYTOKINE_PRODUCTION_INVOLVED_IN_IMMUNE_RESPONSE	31	0.795683	1.64194	0.0387597	0.849111	1	269	tags=16%, list=3%, signal=17%
	GOBP_LEUKOCYTE_MEDIATED_CYTOTOXICITY	49	0.788079	1.67289	0.0413223	0.94443	1	126	tags=14%, list=1%, signal=14%
	GOBP_NEGATIVE_REGULATION_OF_NF_KAPPAB_TRANSCRIPTION_FACTOR_ACTIVITY	53	0.759715	1.62979	0.0413223	0.864658	1	105	tags=6%, list=1%, signal=6%
	GOBP_REGULATION_OF_GRANULOCYTE_CHEMOTAXIS	20	0.817611	1.62396	0.0416667	0.834406	1	5	tags=5%, list=0%, signal=5%
	GOBP_REGULATION_OF_CELL_MATRIX_ADHESION	63	0.70046	1.56345	0.0418605	0.784768	1	414	tags=8%, list=4%, signal=8%
	GOBP_COAGULATION	160	0.747619	1.67637	0.0419162	0.987606	1	232	tags=5%, list=2%, signal=5%
	GOBP_POSITIVE_REGULATION_OF_VIRAL_LIFE_CYCLE	24	0.813354	1.61237	0.041958	0.866275	1	106	tags=13%, list=1%, signal=13%
	GOBP_LEUKOCYTE_APOPTOTIC_PROCESS	55	0.841141	1.72897	0.042735	0.898145	1	251	tags=9%, list=3%, signal=9%
	GOBP_POSITIVE_REGULATION_OF_PRODUCTION_OF_MOLECULAR_MEDIATOR_OF_IMMUNE_RESPONSE	52	0.768187	1.63092	0.0431035	0.879242	1	340	tags=19%, list=3%, signal=20%
	GOBP_RESPONSE_TO_TOXIC_SUBSTANCE	122	0.756301	1.6501	0.0434783	0.899166	1	137	tags=10%, list=1%, signal=10%
	GOBP_REGULATION_OF_T_CELL_ACTIVATION	166	0.680617	1.52377	0.0434783	0.756473	1	125	tags=7%, list=1%, signal=7%
	GOBP_NEGATIVE_REGULATION_OF_LYMPHOCYTE_APOPTOTIC_PROCESS	18	0.84605	1.64443	0.0438871	0.858242	1	405	tags=17%, list=4%, signal=17%
	GOBP_ADAPTIVE_IMMUNE_RESPONSE_BASED_ON_SOMATIC_RECOMBINATION_OF_IMMUNE_RECEPTORS_BUILT_FROM_IMMUNOGLOBULIN_SUPERFAMILY_DOMAINS	141	0.686807	1.5495	0.0451613	0.736732	1	129	tags=8%, list=1%, signal=8%
	GOBP_CYTOPLASMIC_SEQUESTERING_OF_PROTEIN	18	0.857812	1.66597	0.0454545	0.897496	1	2	tags=6%, list=0%, signal=6%
	GOBP_REGULATION_OF_PRODUCTION_OF_MOLECULAR_MEDIATOR_OF_IMMUNE_RESPONSE	74	0.822203	1.74688	0.0456853	0.909837	1	340	tags=16%, list=3%, signal=17%
	GOBP_REGULATION_OF_NITRIC_OXIDE_METABOLIC_PROCESS	34	0.813032	1.59449	0.0465116	0.797995	1	104	tags=12%, list=1%, signal=12%
	REACTOME_FACTORS_INVOLVED_IN_MEGAKARYOCYTE_DEVELOPMENT_AND_PLATELET_PRODUCTION	92	0.865676	1.9547	0	0.503255	0.457	93	tags=4%, list=1%, signal=4%
	REACTOME_HEME_SIGNALING	35	0.957852	1.90919	0	0.706123	0.81	0	tags=3%, list=0%, signal=3%
	WP_VITAMIN_B12_METABOLISM	19	0.937621	1.86287	0.00647249	0.733585	0.97	163	tags=16%, list=2%, signal=16%
	KEGG_GRAFT_VERSUS_HOST_DISEASE	18	0.889122	1.78267	0.00952381	0.758972	0.998	185	tags=56%, list=2%, signal=57%
	WP_SELENIUM_MICRONUTRIENT_NETWORK	35	0.890101	1.84008	0.0114943	0.629981	0.986	163	tags=20%, list=2%, signal=20%
	WP_ALLOGRAFT_REJECTION	38	0.901434	1.87088	0.0121951	0.880155	0.955	185	tags=34%, list=2%, signal=35%
	KEGG_INTESTINAL_IMMUNE_NETWORK_FOR_IGA_PRODUCTION	22	0.927095	1.80105	0.0130293	0.756037	0.997	185	tags=45%, list=2%, signal=46%
	REACTOME_GENERATION_OF_SECOND_MESSENGER_MOLECULES	18	0.921422	1.77316	0.0131579	0.649053	0.998	185	tags=44%, list=2%, signal=45%
	KEGG_NEUROACTIVE_LIGAND_RECEPTOR_INTERACTION	37	0.83306	1.75565	0.015444	0.66069	1	364	tags=8%, list=4%, signal=8%
	REACTOME_HEMOSTASIS	335	0.664973	1.57951	0.0192308	0.853415	1	371	tags=8%, list=4%, signal=8%
	KEGG_ALLOGRAFT_REJECTION	18	0.884641	1.66225	0.0196721	0.858337	1	185	tags=50%, list=2%, signal=51%
	KEGG_SYSTEMIC_LUPUS_ERYTHEMATOSUS	23	0.923396	1.78015	0.0223048	0.685743	0.998	185	tags=48%, list=2%, signal=49%
	KEGG_AUTOIMMUNE_THYROID_DISEASE	17	0.88481	1.72388	0.0229508	0.685243	1	185	tags=53%, list=2%, signal=54%
	WP_FOLATE_METABOLISM	29	0.92109	1.86197	0.0314685	0.592821	0.971	163	tags=17%, list=2%, signal=17%
	REACTOME_DEGRADATION_OF_THE_EXTRACELLULAR_MATRIX	34	0.820219	1.6931	0.0334573	0.768095	1	7	tags=6%, list=0%, signal=6%
	REACTOME_COSTIMULATION_BY_THE_CD28_FAMILY	43	0.832681	1.74221	0.0335821	0.66054	1	261	tags=21%, list=3%, signal=21%
	WP_REGULATION_OF_ACTIN_CYTOSKELETON	76	0.744065	1.60628	0.0377359	0.865617	1	233	tags=9%, list=2%, signal=9%
	NABA_ECM_AFFILIATED	34	0.823226	1.65866	0.0393013	0.820758	1	28	tags=6%, list=0%, signal=6%
	WP_LUNG_FIBROSIS	21	0.854231	1.62854	0.0404412	0.854476	1	79	tags=14%, list=1%, signal=14%
	REACTOME_CELL_JUNCTION_ORGANIZATION	26	0.779028	1.63453	0.0441767	0.878312	1	414	tags=19%, list=4%, signal=20%
	HSPCs, hematopoietic stem cells and progenitor cells; ES, enrichment score; NES, negative normalized enrichment score; NOM, nominal; FDR, false discovery rate; FWER, family-wise error rate.

## Sheet: 9 Lower in mtDNMT3A_HSPCs_UPN13
	Table S4. DNMT3A mutations in BMMNCs and HSPCs, and Gene Set Enrichment Analysis results of DNMT3A-mutated cells
	Lower in DNMT3A-mutated HSPCs in UPN 13
	Name	Size	ES	NES	NOM p value	FDR q value	FWER p value	Rank at max	Leading edge
	HALLMARK_MYC_TARGETS_V1	189	-0.776911	-1.58728	0.00117509	0.10669	0.098	770	tags=46%, list=8%, signal=49%
	HALLMARK_UNFOLDED_PROTEIN_RESPONSE	92	-0.772577	-1.50707	0.0147601	0.227701	0.376	764	tags=24%, list=8%, signal=26%
	HALLMARK_MYC_TARGETS_V2	55	-0.770127	-1.44729	0.0411141	0.34613	0.64	628	tags=31%, list=6%, signal=33%
	HALLMARK_G2M_CHECKPOINT	176	-0.640917	-1.29085	0.0765607	1	0.996	1053	tags=28%, list=11%, signal=31%
	GOBP_PROTEIN_TARGETING_TO_MEMBRANE	147	-0.901763	-1.81035	0	0	0	364	tags=41%, list=4%, signal=42%
	GOBP_NUCLEAR_TRANSCRIBED_MRNA_CATABOLIC_PROCESS_NONSENSE_MEDIATED_DECAY	102	-0.914368	-1.80646	0	0	0	159	tags=48%, list=2%, signal=48%
	GOBP_PROTEIN_LOCALIZATION_TO_ENDOPLASMIC_RETICULUM	115	-0.904145	-1.79565	0	0	0	159	tags=44%, list=2%, signal=45%
	GOBP_ESTABLISHMENT_OF_PROTEIN_LOCALIZATION_TO_MEMBRANE	245	-0.868238	-1.79044	0	0	0	364	tags=27%, list=4%, signal=27%
	GOBP_TRANSLATIONAL_INITIATION	161	-0.893101	-1.78614	0	0	0	521	tags=48%, list=5%, signal=50%
	GOBP_COTRANSLATIONAL_PROTEIN_TARGETING_TO_MEMBRANE	85	-0.91857	-1.77665	0	0.000153864	0.001	262	tags=64%, list=3%, signal=65%
	GOBP_VIRAL_GENE_EXPRESSION	174	-0.884107	-1.77567	0	0.000131883	0.001	340	tags=34%, list=3%, signal=34%
	GOBP_RNA_CATABOLIC_PROCESS	328	-0.839134	-1.76042	0	0.000230849	0.002	525	tags=29%, list=5%, signal=30%
	GOBP_ESTABLISHMENT_OF_PROTEIN_LOCALIZATION_TO_ENDOPLASMIC_RETICULUM	96	-0.91437	-1.75674	0	0.000205199	0.002	159	tags=53%, list=2%, signal=53%
	GOBP_NUCLEAR_TRANSCRIBED_MRNA_CATABOLIC_PROCESS	170	-0.880518	-1.75571	0	0.000278158	0.003	321	tags=34%, list=3%, signal=34%
	GOBP_PROTEIN_TARGETING	324	-0.844102	-1.74968	0	0.00067632	0.008	414	tags=23%, list=4%, signal=23%
	GOBP_PEPTIDE_BIOSYNTHETIC_PROCESS	498	-0.815521	-1.73418	0	0.00223663	0.028	529	tags=23%, list=5%, signal=23%
	GOBP_ORGANIC_CYCLIC_COMPOUND_CATABOLIC_PROCESS	432	-0.815188	-1.73275	0	0.0022802	0.031	525	tags=24%, list=5%, signal=24%
	GOBP_CYTOPLASMIC_TRANSLATION	86	-0.891835	-1.71882	0	0.00602123	0.087	517	tags=50%, list=5%, signal=52%
	GOBP_ESTABLISHMENT_OF_PROTEIN_LOCALIZATION_TO_ORGANELLE	428	-0.809142	-1.7133	0	0.00815343	0.119	414	tags=18%, list=4%, signal=18%
	GOBP_PROTEIN_LOCALIZATION_TO_MEMBRANE	406	-0.80886	-1.71224	0	0.00799013	0.124	364	tags=16%, list=4%, signal=16%
	GOBP_RIBOSOMAL_SMALL_SUBUNIT_BIOGENESIS	68	-0.89022	-1.68538	0	0.0287122	0.399	349	tags=22%, list=4%, signal=23%
	GOBP_RIBOSOME_BIOGENESIS	267	-0.805165	-1.66753	0	0.05886	0.673	379	tags=16%, list=4%, signal=17%
	GOBP_RIBOSOME_ASSEMBLY	52	-0.902554	-1.6625	0	0.0676671	0.751	438	tags=33%, list=4%, signal=34%
	GOBP_RESPONSE_TO_ETHANOL	62	-0.873998	-1.6621	0	0.0652097	0.755	361	tags=16%, list=4%, signal=17%
	GOBP_RRNA_METABOLIC_PROCESS	206	-0.812875	-1.6471	0	0.106051	0.916	606	tags=19%, list=6%, signal=20%
	GOBP_NCRNA_PROCESSING	327	-0.77746	-1.6302	0	0.152978	0.98	606	tags=13%, list=6%, signal=14%
	GOBP_ZINC_ION_HOMEOSTASIS	20	-0.93893	-1.60984	0	0.228769	1	2	tags=5%, list=0%, signal=5%
	GOBP_PATTERN_RECOGNITION_RECEPTOR_SIGNALING_PATHWAY	134	-0.800254	-1.6042	0	0.25128	1	659	tags=14%, list=7%, signal=15%
	GOBP_RIBONUCLEOPROTEIN_COMPLEX_BIOGENESIS	383	-0.756733	-1.58598	0	0.297016	1	657	tags=19%, list=7%, signal=19%
	GOBP_NCRNA_METABOLIC_PROCESS	375	-0.742973	-1.54545	0	0.439657	1	606	tags=12%, list=6%, signal=12%
	GOBP_REGULATION_OF_CELLULAR_AMIDE_METABOLIC_PROCESS	307	-0.712652	-1.48056	0	0.721958	1	861	tags=21%, list=9%, signal=22%
	GOBP_POSTTRANSCRIPTIONAL_REGULATION_OF_GENE_EXPRESSION	455	-0.696255	-1.47699	0	0.708229	1	849	tags=22%, list=9%, signal=23%
	GOBP_RIBOSOMAL_LARGE_SUBUNIT_BIOGENESIS	64	-0.880364	-1.64162	0.00128205	0.119997	0.957	529	tags=33%, list=5%, signal=34%
	GOBP_CELLULAR_ION_HOMEOSTASIS	271	-0.706218	-1.46827	0.0023068	0.739627	1	380	tags=6%, list=4%, signal=6%
	GOBP_DIVALENT_INORGANIC_CATION_HOMEOSTASIS	181	-0.760882	-1.54653	0.00232829	0.440247	1	299	tags=6%, list=3%, signal=6%
	GOBP_RIBONUCLEOPROTEIN_COMPLEX_SUBUNIT_ORGANIZATION	168	-0.757221	-1.51319	0.0023753	0.600757	1	727	tags=23%, list=7%, signal=24%
	GOBP_TOLL_LIKE_RECEPTOR_SIGNALING_PATHWAY	97	-0.813606	-1.56125	0.00242718	0.393355	1	341	tags=10%, list=3%, signal=11%
	GOBP_NEGATIVE_REGULATION_OF_UBIQUITIN_DEPENDENT_PROTEIN_CATABOLIC_PROCESS	35	-0.878075	-1.59618	0.00271739	0.269306	1	64	tags=14%, list=1%, signal=14%
	GOBP_RESPONSE_TO_ALCOHOL	123	-0.791575	-1.56174	0.00371747	0.399765	1	579	tags=15%, list=6%, signal=15%
	GOBP_POSITIVE_REGULATION_OF_TRANSLATION	100	-0.79654	-1.57161	0.00376884	0.338608	1	551	tags=23%, list=6%, signal=24%
	GOBP_RESPONSE_TO_ZINC_ION	23	-0.932862	-1.58139	0.00423729	0.308314	1	2	tags=4%, list=0%, signal=4%
	GOBP_POSITIVE_REGULATION_OF_CELLULAR_AMIDE_METABOLIC_PROCESS	116	-0.77529	-1.53829	0.00489596	0.475871	1	551	tags=20%, list=6%, signal=21%
	GOBP_POSITIVE_REGULATION_OF_CYSTEINE_TYPE_ENDOPEPTIDASE_ACTIVITY	91	-0.818963	-1.58666	0.00506971	0.301068	1	470	tags=14%, list=5%, signal=15%
	GOBP_NEGATIVE_REGULATION_OF_PROTEOLYSIS_INVOLVED_IN_CELLULAR_PROTEIN_CATABOLIC_PROCESS	40	-0.863795	-1.5991	0.00527705	0.271603	1	64	tags=13%, list=1%, signal=13%
	GOBP_METAL_ION_HOMEOSTASIS	254	-0.711099	-1.47972	0.00563063	0.7203	1	392	tags=7%, list=4%, signal=7%
	GOBP_POSITIVE_REGULATION_OF_CELL_GROWTH	77	-0.832934	-1.59012	0.00632111	0.289117	1	347	tags=8%, list=3%, signal=8%
	GOBP_POSITIVE_REGULATION_OF_APOPTOTIC_SIGNALING_PATHWAY	71	-0.829816	-1.58036	0.0063857	0.306068	1	300	tags=11%, list=3%, signal=12%
	GOBP_POSITIVE_REGULATION_OF_INTRINSIC_APOPTOTIC_SIGNALING_PATHWAY	34	-0.886601	-1.61189	0.00646831	0.233574	1	299	tags=21%, list=3%, signal=21%
	GOBP_PEPTIDYL_CYSTEINE_MODIFICATION	29	-0.882608	-1.53834	0.00678426	0.484632	1	224	tags=10%, list=2%, signal=11%
	GOBP_ION_HOMEOSTASIS	313	-0.686269	-1.42415	0.00793651	0.844218	1	392	tags=6%, list=4%, signal=6%
	GOBP_ACUTE_INFLAMMATORY_RESPONSE	30	-0.914717	-1.64068	0.00820793	0.118209	0.958	64	tags=7%, list=1%, signal=7%
	GOBP_POSITIVE_REGULATION_OF_DNA_BINDING_TRANSCRIPTION_FACTOR_ACTIVITY	159	-0.737107	-1.47745	0.00828402	0.72132	1	531	tags=10%, list=5%, signal=10%
	GOBP_RIBOSOMAL_SMALL_SUBUNIT_ASSEMBLY	17	-0.920115	-1.58495	0.00862069	0.294759	1	349	tags=47%, list=4%, signal=49%
	GOBP_REGULATION_OF_UBIQUITIN_PROTEIN_TRANSFERASE_ACTIVITY	39	-0.864904	-1.57852	0.00928382	0.309124	1	268	tags=21%, list=3%, signal=21%
	GOBP_NEGATIVE_REGULATION_OF_ALPHA_BETA_T_CELL_ACTIVATION	20	-0.911531	-1.61017	0.00958904	0.235393	1	311	tags=20%, list=3%, signal=21%
	GOBP_ACTIVATION_OF_CYSTEINE_TYPE_ENDOPEPTIDASE_ACTIVITY_INVOLVED_IN_APOPTOTIC_PROCESS	55	-0.839932	-1.59763	0.0103226	0.269706	1	406	tags=11%, list=4%, signal=11%
	GOBP_NEGATIVE_REGULATION_OF_CELLULAR_PROTEIN_CATABOLIC_PROCESS	48	-0.842758	-1.55522	0.0103896	0.411388	1	64	tags=10%, list=1%, signal=10%
	GOBP_NEGATIVE_REGULATION_OF_CELLULAR_CATABOLIC_PROCESS	154	-0.731972	-1.4684	0.0107143	0.746813	1	405	tags=11%, list=4%, signal=11%
	GOBP_POSITIVE_REGULATION_OF_PEPTIDASE_ACTIVITY	115	-0.777582	-1.52562	0.0109223	0.562342	1	506	tags=13%, list=5%, signal=14%
	GOBP_CELLULAR_RESPONSE_TO_TOPOLOGICALLY_INCORRECT_PROTEIN	124	-0.752216	-1.4915	0.0109756	0.718204	1	558	tags=14%, list=6%, signal=14%
	GOBP_RIBOSOMAL_LARGE_SUBUNIT_ASSEMBLY	22	-0.903076	-1.55749	0.0113314	0.403099	1	438	tags=32%, list=4%, signal=33%
	GOBP_RESPONSE_TO_ATP	16	-0.926867	-1.59052	0.0114613	0.295436	1	194	tags=13%, list=2%, signal=13%
	GOBP_REGULATION_OF_CYSTEINE_TYPE_ENDOPEPTIDASE_ACTIVITY	140	-0.741069	-1.49122	0.0123001	0.710576	1	518	tags=14%, list=5%, signal=15%
	GOBP_TRANSFORMING_GROWTH_FACTOR_BETA_RECEPTOR_SIGNALING_PATHWAY	97	-0.769966	-1.48455	0.0133657	0.72356	1	584	tags=11%, list=6%, signal=12%
	GOBP_CHEMICAL_HOMEOSTASIS	485	-0.619714	-1.3152	0.0135593	0.942829	1	886	tags=11%, list=9%, signal=11%
	GOBP_POSITIVE_REGULATION_OF_INFLAMMATORY_RESPONSE	55	-0.801612	-1.49572	0.0138539	0.699565	1	172	tags=7%, list=2%, signal=7%
	GOBP_REGULATION_OF_PHOSPHOPROTEIN_PHOSPHATASE_ACTIVITY	72	-0.788295	-1.50661	0.0139417	0.64012	1	982	tags=22%, list=10%, signal=24%
	GOBP_ASTROCYTE_DIFFERENTIATION	28	-0.860047	-1.51786	0.0139665	0.579653	1	2	tags=4%, list=0%, signal=4%
	GOBP_RESPONSE_TO_METAL_ION	166	-0.711987	-1.44657	0.0143027	0.810032	1	771	tags=13%, list=8%, signal=13%
	GOBP_RESPONSE_TO_TOPOLOGICALLY_INCORRECT_PROTEIN	148	-0.726748	-1.44611	0.0144231	0.805958	1	766	tags=16%, list=8%, signal=17%
	GOBP_NEGATIVE_REGULATION_OF_CD4_POSITIVE_ALPHA_BETA_T_CELL_ACTIVATION	16	-0.916819	-1.55462	0.014556	0.406654	1	311	tags=25%, list=3%, signal=26%
	GOBP_POSITIVE_REGULATION_OF_NF_KAPPAB_TRANSCRIPTION_FACTOR_ACTIVITY	105	-0.767539	-1.5066	0.0146879	0.630442	1	531	tags=11%, list=5%, signal=12%
	GOBP_REGULATION_OF_MRNA_CATABOLIC_PROCESS	160	-0.728587	-1.46338	0.0155875	0.773018	1	1037	tags=36%, list=10%, signal=39%
	GOBP_RESPONSE_TO_TRANSFORMING_GROWTH_FACTOR_BETA	117	-0.74294	-1.45717	0.0158924	0.78384	1	584	tags=10%, list=6%, signal=11%
	GOBP_MODIFICATION_DEPENDENT_MACROMOLECULE_CATABOLIC_PROCESS	485	-0.627393	-1.34185	0.016055	0.927396	1	1015	tags=14%, list=10%, signal=15%
	GOBP_REGULATION_OF_PHOSPHATASE_ACTIVITY	98	-0.759873	-1.48297	0.01625	0.709686	1	982	tags=17%, list=10%, signal=19%
	GOBP_ERAD_PATHWAY	79	-0.752363	-1.43658	0.0163112	0.816118	1	500	tags=10%, list=5%, signal=11%
	GOBP_REGULATION_OF_UBIQUITIN_PROTEIN_LIGASE_ACTIVITY	20	-0.893157	-1.57395	0.0172166	0.331288	1	225	tags=30%, list=2%, signal=31%
	GOBP_POSITIVE_REGULATION_OF_GROWTH	107	-0.743248	-1.46325	0.0172202	0.765736	1	349	tags=8%, list=4%, signal=9%
	GOBP_CELLULAR_TRANSITION_METAL_ION_HOMEOSTASIS	67	-0.783368	-1.48998	0.0178571	0.70218	1	367	tags=9%, list=4%, signal=9%
	GOBP_NEGATIVE_REGULATION_OF_PROTEASOMAL_UBIQUITIN_DEPENDENT_PROTEIN_CATABOLIC_PROCESS	25	-0.862595	-1.54694	0.0185714	0.446251	1	64	tags=12%, list=1%, signal=12%
	GOBP_REGULATION_OF_PROTEIN_DEPHOSPHORYLATION	89	-0.751167	-1.47278	0.0194884	0.727118	1	982	tags=22%, list=10%, signal=25%
	GOBP_MITOCHONDRIAL_ELECTRON_TRANSPORT_NADH_TO_UBIQUINONE	51	-0.790175	-1.47721	0.0195822	0.714928	1	710	tags=35%, list=7%, signal=38%
	GOBP_POSITIVE_REGULATION_OF_DEFENSE_RESPONSE	190	-0.687657	-1.38511	0.0197905	0.87308	1	877	tags=19%, list=9%, signal=21%
	GOBP_REGULATION_OF_CENTRIOLE_REPLICATION	18	-0.890753	-1.54769	0.0198864	0.449995	1	23	tags=6%, list=0%, signal=6%
	GOBP_REGULATION_OF_DEPHOSPHORYLATION	124	-0.721586	-1.43653	0.0209102	0.809336	1	982	tags=17%, list=10%, signal=19%
	GOBP_ER_NUCLEUS_SIGNALING_PATHWAY	42	-0.823805	-1.50353	0.0210526	0.646864	1	136	tags=10%, list=1%, signal=10%
	GOBP_REGULATION_OF_PROTEIN_STABILITY	203	-0.676248	-1.37572	0.0213777	0.857137	1	677	tags=16%, list=7%, signal=17%
	GOBP_ENERGY_DERIVATION_BY_OXIDATION_OF_ORGANIC_COMPOUNDS	196	-0.675496	-1.39516	0.0215311	0.860669	1	952	tags=24%, list=10%, signal=26%
	GOBP_REGULATION_OF_UBIQUITIN_DEPENDENT_PROTEIN_CATABOLIC_PROCESS	117	-0.747229	-1.46209	0.0217391	0.759399	1	479	tags=10%, list=5%, signal=11%
	GOBP_CELL_AGING	66	-0.782025	-1.4755	0.0221066	0.711873	1	504	tags=14%, list=5%, signal=14%
	GOBP_TRANSITION_METAL_ION_HOMEOSTASIS	79	-0.761037	-1.47177	0.0247525	0.727018	1	367	tags=8%, list=4%, signal=8%
	GOBP_REGULATION_OF_PROTEOLYSIS	394	-0.634379	-1.32611	0.0252874	0.936564	1	1015	tags=16%, list=10%, signal=17%
	GOBP_CENTRIOLE_ASSEMBLY	36	-0.83293	-1.53416	0.0254351	0.500223	1	23	tags=3%, list=0%, signal=3%
	GOBP_AGING	162	-0.690686	-1.39361	0.0255517	0.860562	1	789	tags=14%, list=8%, signal=15%
	GOBP_REGULATION_OF_MEIOTIC_CELL_CYCLE	19	-0.86719	-1.52276	0.0270655	0.556856	1	20	tags=5%, list=0%, signal=5%
	GOBP_DENDRITIC_CELL_MIGRATION	15	-0.897034	-1.52027	0.0272597	0.568744	1	365	tags=33%, list=4%, signal=35%
	GOBP_POSITIVE_REGULATION_OF_PHOSPHATASE_ACTIVITY	19	-0.881719	-1.52339	0.0277372	0.561752	1	142	tags=21%, list=1%, signal=21%
	GOBP_NEGATIVE_REGULATION_OF_CELL_AGING	17	-0.912248	-1.56107	0.0281065	0.385637	1	443	tags=24%, list=4%, signal=25%
	GOBP_NEGATIVE_REGULATION_OF_CATABOLIC_PROCESS	182	-0.695527	-1.40038	0.0285714	0.851367	1	1028	tags=18%, list=10%, signal=20%
	GOBP_CELL_GROWTH	224	-0.672517	-1.38385	0.0290698	0.87653	1	1012	tags=13%, list=10%, signal=14%
	GOBP_MATURATION_OF_LSU_RRNA	27	-0.851971	-1.49092	0.0292479	0.703485	1	529	tags=30%, list=5%, signal=31%
	GOBP_NEGATIVE_REGULATION_OF_SMALL_GTPASE_MEDIATED_SIGNAL_TRANSDUCTION	32	-0.844109	-1.52511	0.0293725	0.556534	1	35	tags=3%, list=0%, signal=3%
	GOBP_NEGATIVE_REGULATION_OF_TELOMERE_MAINTENANCE_VIA_TELOMERE_LENGTHENING	20	-0.862582	-1.48308	0.0312057	0.717883	1	581	tags=25%, list=6%, signal=26%
	GOBP_NEGATIVE_REGULATION_OF_PROTEIN_CATABOLIC_PROCESS	73	-0.758889	-1.45755	0.03125	0.788804	1	64	tags=7%, list=1%, signal=7%
	GOBP_POSITIVE_REGULATION_OF_PROTEOLYSIS	226	-0.672855	-1.38022	0.032147	0.855716	1	1082	tags=16%, list=11%, signal=18%
	GOBP_CELLULAR_SENESCENCE	43	-0.803521	-1.46305	0.0325097	0.759104	1	443	tags=12%, list=4%, signal=12%
	GOBP_RESPONSE_TO_KETONE	93	-0.732548	-1.41562	0.0333333	0.838692	1	748	tags=22%, list=8%, signal=23%
	GOBP_DNA_BIOSYNTHETIC_PROCESS	132	-0.701472	-1.39934	0.0343137	0.853054	1	632	tags=18%, list=6%, signal=19%
	GOBP_GENERATION_OF_PRECURSOR_METABOLITES_AND_ENERGY	340	-0.619785	-1.30489	0.0343249	0.954077	1	952	tags=20%, list=10%, signal=22%
	GOBP_PROCESS_UTILIZING_AUTOPHAGIC_MECHANISM	363	-0.633809	-1.31666	0.0347534	0.952634	1	1227	tags=14%, list=12%, signal=16%
	GOBP_POSITIVE_REGULATION_OF_INTERLEUKIN_12_PRODUCTION	19	-0.875258	-1.51214	0.0350631	0.600479	1	672	tags=32%, list=7%, signal=34%
	GOBP_PROTEASOMAL_PROTEIN_CATABOLIC_PROCESS	363	-0.621239	-1.28499	0.0352273	0.958749	1	1015	tags=15%, list=10%, signal=16%
	GOBP_WATER_HOMEOSTASIS	24	-0.85194	-1.51543	0.0357143	0.590277	1	573	tags=17%, list=6%, signal=18%
	GOBP_REGULATION_OF_MRNA_METABOLIC_PROCESS	260	-0.658516	-1.34694	0.0361727	0.915446	1	1185	tags=33%, list=12%, signal=36%
	GOBP_NEGATIVE_REGULATION_OF_PROTEASOMAL_PROTEIN_CATABOLIC_PROCESS	30	-0.83709	-1.48487	0.0366848	0.729752	1	64	tags=10%, list=1%, signal=10%
	GOBP_NEGATIVE_REGULATION_OF_CELL_CYCLE_PROCESS	261	-0.646616	-1.3389	0.0381503	0.912794	1	1053	tags=23%, list=11%, signal=25%
	GOBP_RESPONSE_TO_OSMOTIC_STRESS	48	-0.784643	-1.45067	0.0388601	0.799177	1	886	tags=21%, list=9%, signal=23%
	GOBP_NEGATIVE_REGULATION_OF_PROTEIN_MODIFICATION_BY_SMALL_PROTEIN_CONJUGATION_OR_REMOVAL	62	-0.761171	-1.4357	0.0391909	0.809326	1	65	tags=8%, list=1%, signal=8%
	GOBP_ENDOPLASMIC_RETICULUM_UNFOLDED_PROTEIN_RESPONSE	98	-0.710922	-1.38655	0.0394089	0.878496	1	558	tags=11%, list=6%, signal=12%
	GOBP_UBIQUITIN_DEPENDENT_ERAD_PATHWAY	63	-0.757722	-1.4409	0.0401035	0.818283	1	681	tags=11%, list=7%, signal=12%
	GOBP_RESPONSE_TO_ORGANIC_CYCLIC_COMPOUND	430	-0.606438	-1.28193	0.0408627	0.957525	1	775	tags=12%, list=8%, signal=13%
	GOBP_REGULATION_OF_DNA_METABOLIC_PROCESS	226	-0.650525	-1.34136	0.041225	0.926139	1	1109	tags=17%, list=11%, signal=19%
	GOBP_REGULATION_OF_NUCLEASE_ACTIVITY	17	-0.873721	-1.48758	0.0417867	0.71454	1	441	tags=29%, list=4%, signal=31%
	GOBP_TELOMERE_MAINTENANCE_VIA_TELOMERE_LENGTHENING	60	-0.762138	-1.44425	0.0425532	0.813955	1	632	tags=23%, list=6%, signal=25%
	GOBP_PROTEIN_STABILIZATION	127	-0.70045	-1.38732	0.0428922	0.883689	1	508	tags=15%, list=5%, signal=16%
	GOBP_NEGATIVE_REGULATION_OF_G_PROTEIN_COUPLED_RECEPTOR_SIGNALING_PATHWAY	21	-0.864885	-1.47761	0.0431035	0.728795	1	483	tags=24%, list=5%, signal=25%
	GOBP_REGULATION_OF_CELLULAR_RESPONSE_TO_TRANSFORMING_GROWTH_FACTOR_BETA_STIMULUS	65	-0.764149	-1.42134	0.0431373	0.845866	1	441	tags=9%, list=4%, signal=10%
	GOBP_RESPIRATORY_ELECTRON_TRANSPORT_CHAIN	98	-0.717919	-1.38196	0.0440806	0.864074	1	710	tags=30%, list=7%, signal=32%
	GOBP_NADH_DEHYDROGENASE_COMPLEX_ASSEMBLY	59	-0.764982	-1.43129	0.0441558	0.823029	1	710	tags=29%, list=7%, signal=31%
	GOBP_PROTEIN_REFOLDING	17	-0.857646	-1.45501	0.0442857	0.770733	1	441	tags=35%, list=4%, signal=37%
	GOBP_GLIAL_CELL_DIFFERENTIATION	86	-0.719713	-1.40197	0.0455665	0.851196	1	443	tags=5%, list=4%, signal=5%
	GOBP_APOPTOTIC_SIGNALING_PATHWAY	368	-0.606097	-1.28296	0.0457589	0.957905	1	741	tags=13%, list=7%, signal=14%
	GOBP_OXIDATIVE_PHOSPHORYLATION	103	-0.712356	-1.37614	0.0461725	0.86389	1	952	tags=36%, list=10%, signal=39%
	GOBP_REGULATION_OF_PROTEIN_MODIFICATION_BY_SMALL_PROTEIN_CONJUGATION_OR_REMOVAL	168	-0.67565	-1.36571	0.0462633	0.886251	1	559	tags=11%, list=6%, signal=11%
	GOBP_RESPONSE_TO_ENDOPLASMIC_RETICULUM_STRESS	213	-0.647263	-1.32775	0.0475087	0.934056	1	1375	tags=22%, list=14%, signal=25%
	GOBP_MITOCHONDRIAL_RESPIRATORY_CHAIN_COMPLEX_ASSEMBLY	92	-0.713118	-1.3885	0.0479705	0.886298	1	859	tags=22%, list=9%, signal=24%
	GOBP_REGULATION_OF_DNA_BIOSYNTHETIC_PROCESS	70	-0.744259	-1.41317	0.0486891	0.838531	1	1080	tags=29%, list=11%, signal=32%
	GOBP_REGULATION_OF_PROTEASOMAL_UBIQUITIN_DEPENDENT_PROTEIN_CATABOLIC_PROCESS	95	-0.716543	-1.37581	0.0487211	0.861233	1	1015	tags=18%, list=10%, signal=20%
	GOBP_REGULATION_OF_PEPTIDASE_ACTIVITY	215	-0.653628	-1.32292	0.0495283	0.937052	1	943	tags=19%, list=9%, signal=21%
	GOBP_NEGATIVE_REGULATION_OF_MRNA_CATABOLIC_PROCESS	31	-0.818091	-1.45651	0.0497312	0.773656	1	1028	tags=48%, list=10%, signal=54%
	REACTOME_SELENOAMINO_ACID_METABOLISM	84	-0.923468	-1.80929	0	0	0	321	tags=65%, list=3%, signal=67%
	REACTOME_NONSENSE_MEDIATED_DECAY_NMD	98	-0.915358	-1.80698	0	0	0	321	tags=57%, list=3%, signal=58%
	REACTOME_RRNA_PROCESSING	176	-0.892364	-1.79904	0	0	0	377	tags=37%, list=4%, signal=38%
	KEGG_RIBOSOME	72	-0.928407	-1.79126	0	0	0	159	tags=68%, list=2%, signal=69%
	REACTOME_EUKARYOTIC_TRANSLATION_ELONGATION	76	-0.927691	-1.78834	0	0	0	321	tags=75%, list=3%, signal=77%
	REACTOME_METABOLISM_OF_AMINO_ACIDS_AND_DERIVATIVES	232	-0.863756	-1.78452	0	0	0	321	tags=27%, list=3%, signal=27%
	REACTOME_CELLULAR_RESPONSE_TO_STARVATION	124	-0.910388	-1.78136	0	0	0	321	tags=45%, list=3%, signal=46%
	REACTOME_SRP_DEPENDENT_COTRANSLATIONAL_PROTEIN_TARGETING_TO_MEMBRANE	97	-0.905124	-1.76697	0	0	0	321	tags=60%, list=3%, signal=61%
	REACTOME_INFLUENZA_INFECTION	138	-0.893336	-1.76348	0	0	0	321	tags=43%, list=3%, signal=44%
	WP_CYTOPLASMIC_RIBOSOMAL_PROTEINS	72	-0.932056	-1.759	0	0.00010368	0.001	159	tags=68%, list=2%, signal=69%
	REACTOME_RESPONSE_OF_EIF2AK4_GCN2_TO_AMINO_ACID_DEFICIENCY	84	-0.922104	-1.75783	0	0.000189561	0.002	321	tags=65%, list=3%, signal=67%
	REACTOME_EUKARYOTIC_TRANSLATION_INITIATION	103	-0.90965	-1.75737	0	0.000173764	0.002	364	tags=62%, list=4%, signal=64%
	REACTOME_REGULATION_OF_EXPRESSION_OF_SLITS_AND_ROBOS	136	-0.889696	-1.75613	0	0.000160398	0.002	321	tags=45%, list=3%, signal=46%
	REACTOME_TRANSLATION	246	-0.847174	-1.74834	0	0.000148941	0.002	530	tags=35%, list=5%, signal=36%
	REACTOME_SIGNALING_BY_ROBO_RECEPTORS	160	-0.8686	-1.73112	0	0.00139627	0.019	364	tags=40%, list=4%, signal=41%
	REACTOME_ACTIVATION_OF_THE_MRNA_UPON_BINDING_OF_THE_CAP_BINDING_COMPLEX_AND_EIFS_AND_SUBSEQUENT_BINDING_TO_43S	50	-0.900411	-1.70013	0	0.0100984	0.145	265	tags=50%, list=3%, signal=51%
	REACTOME_NERVOUS_SYSTEM_DEVELOPMENT	313	-0.796847	-1.66964	0	0.0394057	0.467	322	tags=22%, list=3%, signal=22%
	REACTOME_TOLL_LIKE_RECEPTOR_CASCADES	110	-0.833656	-1.65517	0	0.0646783	0.663	250	tags=11%, list=3%, signal=11%
	REACTOME_DISEASES_OF_IMMUNE_SYSTEM	21	-0.952435	-1.64963	0	0.0730858	0.725	120	tags=14%, list=1%, signal=14%
	REACTOME_DEVELOPMENTAL_BIOLOGY	470	-0.770781	-1.64679	0	0.075162	0.754	528	tags=19%, list=5%, signal=19%
	REACTOME_TOLL_LIKE_RECEPTOR_TLR1_TLR2_CASCADE	77	-0.866439	-1.64602	0	0.073375	0.761	191	tags=12%, list=2%, signal=12%
	REACTOME_CLASS_I_MHC_MEDIATED_ANTIGEN_PROCESSING_PRESENTATION	292	-0.711341	-1.48416	0	0.904856	1	1014	tags=18%, list=10%, signal=19%
	REACTOME_CELLULAR_RESPONSES_TO_EXTERNAL_STIMULI	488	-0.684889	-1.45393	0.00110011	0.986383	1	528	tags=22%, list=5%, signal=22%
	PID_TOLL_ENDOGENOUS_PATHWAY	17	-0.95184	-1.59468	0.00143472	0.257439	0.995	120	tags=29%, list=1%, signal=30%
	WP_NEURAL_CREST_CELL_MIGRATION_DURING_DEVELOPMENT	23	-0.886359	-1.56928	0.00576369	0.39493	0.998	315	tags=17%, list=3%, signal=18%
	WP_PHOTODYNAMIC_THERAPYINDUCED_UNFOLDED_PROTEIN_RESPONSE	21	-0.909215	-1.5731	0.00859599	0.382491	0.998	196	tags=19%, list=2%, signal=19%
	KEGG_PROSTATE_CANCER	56	-0.814832	-1.53833	0.0103226	0.635741	1	18	tags=4%, list=0%, signal=4%
	WP_NEURAL_CREST_CELL_MIGRATION_IN_CANCER	23	-0.886359	-1.53619	0.0112202	0.633365	1	315	tags=17%, list=3%, signal=18%
	BIOCARTA_NGF_PATHWAY	15	-0.906091	-1.53098	0.015493	0.639805	1	505	tags=27%, list=5%, signal=28%
	BIOCARTA_ETS_PATHWAY	15	-0.918398	-1.54466	0.0159652	0.593697	0.999	54	tags=13%, list=1%, signal=13%
	REACTOME_ANTIGEN_PROCESSING_CROSS_PRESENTATION	89	-0.778442	-1.50619	0.0165394	0.793826	1	877	tags=31%, list=9%, signal=34%
	KEGG_OXIDATIVE_PHOSPHORYLATION	88	-0.754975	-1.46907	0.0201258	0.944121	1	772	tags=34%, list=8%, signal=37%
	REACTOME_RESPIRATORY_ELECTRON_TRANSPORT_ATP_SYNTHESIS_BY_CHEMIOSMOTIC_COUPLING_AND_HEAT_PRODUCTION_BY_UNCOUPLING_PROTEINS	99	-0.739359	-1.44839	0.0224439	0.952295	1	785	tags=32%, list=8%, signal=35%
	WP_PHYSIOLOGICAL_AND_PATHOLOGICAL_HYPERTROPHY_OF_THE_HEART	17	-0.899145	-1.51608	0.0243902	0.779694	1	315	tags=29%, list=3%, signal=30%
	REACTOME_RESPIRATORY_ELECTRON_TRANSPORT	96	-0.744936	-1.45109	0.0248447	0.978181	1	710	tags=31%, list=7%, signal=33%
	REACTOME_THE_CITRIC_ACID_TCA_CYCLE_AND_RESPIRATORY_ELECTRON_TRANSPORT	141	-0.710664	-1.40038	0.025	1	1	963	tags=30%, list=10%, signal=33%
	WP_PHOTODYNAMIC_THERAPYINDUCED_NFE2L2_NRF2_SURVIVAL_SIGNALING	16	-0.885402	-1.51591	0.0255319	0.732628	1	54	tags=13%, list=1%, signal=13%
	WP_NEURODEGENERATION_WITH_BRAIN_IRON_ACCUMULATION_NBIA_SUBTYPES_PATHWAY	36	-0.841993	-1.51367	0.0257104	0.733386	1	5	tags=3%, list=0%, signal=3%
	BIOCARTA_INSULIN_PATHWAY	18	-0.879845	-1.53415	0.0259366	0.629823	1	497	tags=17%, list=5%, signal=18%
	WP_MITOCHONDRIAL_COMPLEX_I_ASSEMBLY_MODEL_OXPHOS_SYSTEM	52	-0.788625	-1.46342	0.0260756	0.984247	1	710	tags=33%, list=7%, signal=35%
	WP_ELECTRON_TRANSPORT_CHAIN_OXPHOS_SYSTEM_IN_MITOCHONDRIA	73	-0.766522	-1.47279	0.0264151	0.945251	1	710	tags=38%, list=7%, signal=41%
	KEGG_PATHWAYS_IN_CANCER	173	-0.688625	-1.39285	0.0266821	0.979814	1	1093	tags=17%, list=11%, signal=19%
	PID_ENDOTHELIN_PATHWAY	36	-0.812271	-1.48551	0.0267738	0.913041	1	392	tags=14%, list=4%, signal=14%
	REACTOME_RHO_GTPASES_ACTIVATE_NADPH_OXIDASES	16	-0.901992	-1.49866	0.0268657	0.810409	1	2	tags=6%, list=0%, signal=6%
	BIOCARTA_IGF1_PATHWAY	18	-0.883737	-1.51599	0.0271041	0.755417	1	497	tags=17%, list=5%, signal=18%
	KEGG_PARKINSONS_DISEASE	89	-0.730368	-1.4071	0.0283951	0.970052	1	772	tags=36%, list=8%, signal=39%
	REACTOME_RRNA_MODIFICATION_IN_THE_NUCLEUS_AND_CYTOSOL	52	-0.783892	-1.4777	0.0288714	0.934184	1	339	tags=17%, list=3%, signal=18%
	PID_SMAD2_3NUCLEAR_PATHWAY	54	-0.783249	-1.45954	0.0317662	0.966434	1	528	tags=15%, list=5%, signal=16%
	BIOCARTA_GPCR_PATHWAY	25	-0.844503	-1.4903	0.0327169	0.880292	1	142	tags=16%, list=1%, signal=16%
	REACTOME_DDX58_IFIH1_MEDIATED_INDUCTION_OF_INTERFERON_ALPHA_BETA	61	-0.760293	-1.42933	0.0333333	0.960904	1	172	tags=10%, list=2%, signal=10%
	REACTOME_TOLL_LIKE_RECEPTOR_9_TLR9_CASCADE	75	-0.750589	-1.44221	0.0357583	0.962338	1	191	tags=11%, list=2%, signal=11%
	REACTOME_COMPLEX_I_BIOGENESIS	54	-0.775693	-1.44737	0.0362225	0.946147	1	710	tags=31%, list=7%, signal=34%
	BIOCARTA_EPO_PATHWAY	17	-0.878762	-1.4758	0.0378682	0.933693	1	497	tags=18%, list=5%, signal=19%
	REACTOME_TRANSPORT_OF_VITAMINS_NUCLEOSIDES_AND_RELATED_MOLECULES	24	-0.85702	-1.50363	0.0384615	0.777539	1	373	tags=17%, list=4%, signal=17%
	WP_OXIDATIVE_PHOSPHORYLATION	40	-0.795323	-1.45066	0.0400534	0.946956	1	710	tags=40%, list=7%, signal=43%
	WP_MET_IN_TYPE_1_PAPILLARY_RENAL_CELL_CARCINOMA	40	-0.792337	-1.43975	0.0422721	0.968796	1	497	tags=10%, list=5%, signal=10%
	PID_PS1_PATHWAY	29	-0.82871	-1.47235	0.0434783	0.92909	1	506	tags=14%, list=5%, signal=14%
	SA_B_CELL_RECEPTOR_COMPLEXES	22	-0.851028	-1.47887	0.0441379	0.943285	1	497	tags=18%, list=5%, signal=19%
	BIOCARTA_NFAT_PATHWAY	32	-0.825354	-1.45273	0.0441379	0.979953	1	142	tags=9%, list=1%, signal=9%
	PID_S1P_S1P2_PATHWAY	17	-0.879993	-1.50536	0.044733	0.780468	1	392	tags=24%, list=4%, signal=24%
	PID_VEGFR1_2_PATHWAY	47	-0.774791	-1.42621	0.048	0.934842	1	1080	tags=21%, list=11%, signal=24%
	REACTOME_REGULATION_OF_MRNA_STABILITY_BY_PROTEINS_THAT_BIND_AU_RICH_ELEMENTS	79	-0.744384	-1.42437	0.0485075	0.911965	1	1007	tags=46%, list=10%, signal=50%
	WP_SUDDEN_INFANT_DEATH_SYNDROME_SIDS_SUSCEPTIBILITY_PATHWAYS	66	-0.749355	-1.42489	0.0487805	0.920262	1	608	tags=18%, list=6%, signal=19%
	HSPCs, hematopoietic stem cells and progenitor cells; ES, enrichment score; NES, negative normalized enrichment score; NOM, nominal; FDR, false discovery rate; FWER, family-wise error rate.
