# Supplementary material for: Early activation of inflammatory pathways in UBA1-mutated hematopoietic stem and progenitor cells in VEXAS
Source: Cell Rep Med. 2023 Aug 15;4(8):101160. doi: 10.1016/j.xcrm.2023.101160 (PMC10439277; doi:10.1016/j.xcrm.2023.101160)
Supplement: Table S5. Single-cell RNA sequencing metrics summary, related to STAR Methods Cell preparation, whole transcriptome amplification (WTA), cDNA library preparation, and sequencing [file mmc6.xlsx]

## Sheet: Contents
	Table S5. Sequencing metrics summary
	Contents
	Sheet1	Gene expression metrics
	Sheet2	TCR sequence metrics
	Sheet3	BCR sequence metrics

## Sheet: 1. Gene expression metrics
	Table S5. Sequencing metrics summary
	Gene expression metrics
	Samples	Reagents	Total reads	Valid barcodes	Estimated No. of cells	Fraction reads per cells	Mean reads per cell	Total genes detected	Median genes per cell	Median UMI counts per cell	Reads mapped to genome	Sequencing saturation	Q30 bases in RNA read	Q30 bases in barcode	Q30 bases in sample index	Q30 bases in UMI
	HD 1_BMMNCs	Chromium Single Cell 3’ Reagent Kit V2	666120472	0.977	11894	0.815	56004	20966	777	2017	0.934	0.838	0.928	0.968	0.935	0.967
	HD 2_BMMNCs	Chromium Single Cell 3’ Reagent Kit V2	822802757	0.96	14297	0.734	57550	21812	1177	3490	0.936	0.691	0.936	0.968	0.937	0.967
	HD 3_BMMNCs	Chromium Single Cell 3’ Reagent Kit V2	695271806	0.974	4918	0.736	141372	20032	982	2947	0.939	0.837	0.928	0.967	0.942	0.966
	HD 4_BMMNCs	Chromium Single Cell 3’ Reagent Kit V2	610458488	0.977	5316	0.647	114834	19989	802	2070	0.934	0.852	0.923	0.967	0.951	0.966
	HD 1_CD34	Chromium Single Cell 3’ Reagent Kit V2	1502038295	0.964	17075	0.897	87967	23221	1954	7940	0.921	0.707	0.932	0.967	0.952	0.966
	HD 2_CD34	Chromium Single Cell 3’ Reagent Kit V2	755934791	0.941	11787	0.683	64132	20834	1834	6882	0.902	0.434	0.935	0.968	0.928	0.968
	HD 3_CD34	Chromium Single Cell 3’ Reagent Kit V2	752519087	0.954	12425	0.782	60564	21854	1692	6311	0.886	0.544	0.925	0.967	0.919	0.966
	HD 4_CD34	Chromium Single Cell 3’ Reagent Kit V2	751617781	0.955	10985	0.891	68422	21846	2514	12836	0.911	0.503	0.931	0.968	0.946	0.967
	UPN 1_BMMNCs	Chromium Single Cell 3’ Reagent Kit V2	652635206	0.981	3104	0.851	210256	17419	589	1975	0.952	0.951	0.93	0.964	0.949	0.963
	UPN 6_BMMNCs	Chromium Single Cell 3’ Reagent Kit V2	805742389	0.974	4218	0.866	191024	19471	435	889	0.904	0.898	0.911	0.967	0.942	0.967
	UPN 11_BMMNCs	Chromium Single Cell 3’ Reagent Kit V2	714443113	0.965	9054	0.828	78909	17597	341	2849	0.938	0.869	0.93	0.966	0.954	0.966
	UPN 10_BMMNCs	Chromium Single Cell 3’ Reagent Kit V2	784025635	0.968	4813	0.748	162897	19972	1328	4170	0.93	0.831	0.927	0.967	0.948	0.966
	UPN 13_BMMNCs	Chromium Single Cell 3’ Reagent Kit V2	939370786	0.975	3524	0.881	266563	19966	1123	3624	0.943	0.873	0.927	0.966	0.922	0.966
	UPN 1_CD34	Chromium Single Cell 3’ Reagent Kit V2	679078314	0.979	5699	0.93	119157	19656	1554	5818	0.946	0.896	0.918	0.964	0.953	0.963
	UPN 6_CD34	Chromium Single Cell 3’ Reagent Kit V2	761950509	0.952	4411	0.869	172738	21533	3218	14117	0.792	0.625	0.908	0.967	0.945	0.967
	UPN 11_CD34	Chromium Single Cell 3’ Reagent Kit V2	676405974	0.97	8165	0.966	82842	19828	1016	3113	0.954	0.884	0.931	0.967	0.954	0.966
	UPN 10_CD34	Chromium Single Cell 3’ Reagent Kit V2	777334615	0.96	6000	0.78	129555	21397	2011	8219	0.923	0.72	0.928	0.967	0.956	0.966
	UPN 13_CD34	Chromium Single Cell 3’ Reagent Kit V2	774041230	0.948	5524	0.919	140123	22659	3918	17356	0.901	0.588	0.931	0.967	0.947	0.967
	UPN 14_BMMNCs	Chromium Single Cell 5’ Reagent Kit V1.1	630656364	0.916	17093	0.841	36895	22979	891	1878	0.797	0.655	0.892	0.962	0.936	0.956
	UPN 15_BMMNCs	Chromium Single Cell 5’ Reagent Kit V1.1	603479282	0.861	14789	0.61	40805	21875	1477	3180	0.826	0.632	0.898	0.96	0.943	0.955
	UPN 16_BMMNCs	Chromium Single Cell 5’ Reagent Kit V1.1	560760774	0.847	20928	0.896	26794	22281	1063	2373	0.866	0.686	0.909	0.961	0.93	0.956
	UPN 17_BMMNCs	Chromium Single Cell 5’ Reagent Kit V1.1	611937317	0.931	6878	0.836	88970	21457	931	1968	0.628	0.796	0.849	0.961	0.932	0.956
	UPN 14_CD34	Chromium Single Cell 5’ Reagent Kit V1.1	430484809	0.945	8004	0.846	53783	20841	2526	8701	0.852	0.554	0.902	0.962	0.919	0.955
	UPN 15_CD34	Chromium Single Cell 5’ Reagent Kit V1.1	568730099	0.95	624	0.87	911426	17116	3107	12006	0.855	0.932	0.91	0.961	0.942	0.955
	UPN 16_CD34	Chromium Single Cell 5’ Reagent Kit V1.1	535627438	0.941	6530	0.868	82025	21410	2539	8600	0.843	0.715	0.904	0.961	0.933	0.955
	UPN 17_CD34	Chromium Single Cell 5’ Reagent Kit V1.1	436863194	0.922	17146	0.714	25479	22041	1608	4279	0.759	0.389	0.883	0.961	0.921	0.955
	UMI, unique molecular identifier.

## Sheet: 2. TCR sequence metrics
	Table S5. Sequencing metrics summary
	TCR sequence metrics
	Samples	Reagents	Estimated No. of cells	Mean read pairs per cell	No. of cells with productive V-J spanning pair	No. of read pairs	Valid barcodes	Q30 bases in barcode	Q30 bases in RNA read1	Q30 bases in RNA read2	Q30 bases in sample index	Q30 bases in UMI	Read mapped to any VDJ gene	Reads mapped to TRA	Reads mapped to TRB	Cell count confidence	Mean used read pairs per cell	Fraction reads in cells	Median TRA UMIs per cell	Median TRB UMIs per cell	Cells with productive V-J spanning pair	Paired clonotype diversity	Cells with TRA contig	Cells with TRB contig	Cells with productive TRA contig	Cells with productive TRB contig
	UPN 14_BMMNCs	Chromium Single Cell 5’ Reagent Kit V1.1	4777	23450	1292	112024013	0.909	0.956	0.932	0.914	0.934	0.953	0.812	0.122	0.574	0.722	11965	0.606	0	3	0.27	201.8	0.398	0.985	0.308	0.573
	UPN 15_BMMNCs	Chromium Single Cell 5’ Reagent Kit V1.1	20532	6680	13639	137155769	0.918	0.959	0.931	0.925	0.894	0.955	0.881	0.252	0.533	0.816	4812	0.91	2	7	0.664	733.81	0.764	0.989	0.701	0.806
	UPN 16_BMMNCs	Chromium Single Cell 5’ Reagent Kit V1.1	9893	11694	6224	115690269	0.885	0.956	0.93	0.913	0.922	0.954	0.819	0.168	0.543	0.756	6914	0.78	1	5	0.629	29.86	0.733	0.992	0.659	0.892
	UPN 17_BMMNCs	Chromium Single Cell 5’ Reagent Kit V1.1	1221	91848	540	112147179	0.891	0.955	0.925	0.901	0.932	0.952	0.724	0.145	0.435	0.768	37316	0.53	1	4	0.442	175.45	0.6	0.977	0.5	0.708
	TCR, T-cell receptor; UMI, unique molecular identifier; VDJ gene, variable (V), diversity (D) and joining (J) genes; TRA, T cell receptor alpha locus, TRB, T cell receptor beta locus;

## Sheet: 3. BCR sequence metrics
	Table S5. Sequencing metrics summary
	BCR sequence metrics
	Samples	Reagents	Estimated No. of cells	Mean read pairs per cell	No. of cells with productive V-J spanning pair	No. of read pairs	Valid barcodes	Q30 bases in barcode	Q30 bases in RNA read1	Q30 bases in RNA read2	Q30 bases in sample index	Q30 bases in UMI	Read mapped to any VDJ gene	Reads mapped to IGH	Reads mapped to IGK	Reads mapped to IGL	Cell count confidence	Mean used read pairs per cell	Fraction reads in cells	Median IGH UMIs per cell	Median IGK UMIs per cell	Median IGL UMIs per cell	Cells with productive V-J spanning pair	Paired clonotype diversity	Cells with IGH contig	Cells with IGK contig	Cells with IGL contig	Cells with productive IGH contig	Cells with productive IGK contig	Cells with productive IGL contig
	UPN 14_BMMNCs	Chromium Single Cell 5’ Reagent Kit V1.1	1348	91498	1246	123340350	0.966	0.954	0.936	0.912	0.93	0.951	0.985	0.176	0.396	0.4	0.885	39478	0.939	79	469.5	661	0.924	119.5	0.972	0.519	0.585	0.941	0.482	0.561
	UPN 15_BMMNCs	Chromium Single Cell 5’ Reagent Kit V1.1	787	159972	690	125898674	0.92	0.954	0.933	0.901	0.916	0.95	0.911	0.212	0.556	0.1	0.935	25916	0.85	16	60	54	0.877	12.08	0.943	0.713	0.408	0.891	0.679	0.361
	UPN 16_BMMNCs	Chromium Single Cell 5’ Reagent Kit V1.1	1694	63814	1381	108101908	0.93	0.951	0.933	0.897	0.909	0.949	0.915	0.178	0.493	0.202	0.871	10077	0.867	7	23	28	0.815	9.41	0.904	0.47	0.645	0.823	0.426	0.611
	UPN 17_BMMNCs	Chromium Single Cell 5’ Reagent Kit V1.1	923	120170	786	110916936	0.958	0.956	0.934	0.913	0.922	0.952	0.964	0.195	0.588	0.16	0.925	20458	0.932	8	40	50.5	0.852	5.75	0.923	0.844	0.215	0.887	0.817	0.148
	BCR, B-cell receptor; UMI, unique molecular identifier; VDJ gene, variable (V), diversity (D), and joining (J) genes; IGH, Immunoglobulin heavy chain; IGK, immunoglobulin κ light chain; IGL, immunoglobulin lambda locus.
